# Supplementary material for: LipidCreator workbench to probe the lipidomic landscape
Source: Nat Commun. 2020 Apr 28;11:2057. doi: 10.1038/s41467-020-15960-z (PMC7188904; doi:10.1038/s41467-020-15960-z)
Supplement: Supplementary file 4 — Supplementary Data 1 [file 41467_2020_15960_MOESM4_ESM.xlsx]

## Sheet: Lipid Classes & Species
Supplementary Data 1. Lipid classes/species support status in LipidCreator
Lipid Category	Lipid class	Abbreviation Lipid Class	Status	Reason if unsupported
Glycerophospholipids (GP)	Bismonoacylglycerophosphate	BMP	Supported
	CDP-diacylglycerol	CDPDAG	Supported
	Cardiolipin	CL	Supported
	Dimethylphosphatidylethanolamine	DMPE	Supported
	Lysophosphatidic acid	LPA	Supported
	Lysophophatidylcholine	LPC	Supported
	Ether lysophosphatidic acid	LPC O-a	Supported
		LPC O-p	Supported
	Lysophosphatidylethanolamine	LPE	Supported
	Ether lysophosphatidylethanolamine	LPE O-a	Supported
		LPE O-p	Supported
	Lysophosphatidylglycerol	LPG	Supported
	Lysophosphatidylinositol	LPI	Supported
	Lysophosphatidylserine	LPS	Supported
	Monolysocardiolipin	MLCL	Supported
	Monomethylphosphatidylethanolamine	MMPE	Supported
	Phosphatidic acid	PA	Supported
	Phosphatidylcholine	PC	Supported
	Ether phosphatidylcholine	PC O-a	Supported
		PC O-p	Supported
	Phosphatidylethanolamine	PE	Supported
	Ether phosphatidylethanolamine	PE O-a	Supported
		PE O-p	Supported
	Phosphatidylethanol	PEt	Supported
	Phosphatidylglycerol	PG	Supported
	Phosphatidylinositol	PI	Supported
	Phosphatidylinositolphosphate	PIP	Supported
	Phosphatidylinositolbisphosphate	PIP2	Supported
	Phosphatidylinositoltrisphosphate	PIP3	Supported
	Phosphatidylserine	PS	Supported
Sphingolipids (SP)	Ceramide	Cer	Supported
	Ceramide phosphate	CerP	Supported
	Ethanolaminephosphoceramide	EPC	Supported
	Ganglioside GB3	GB3	Supported
	Ganglioside GB4	GB4	Supported
	Ganglioside GD3	GD3	Supported
	Ganglioside GM3	GM3	Supported
	Ganglioside GM4	GM4	Supported
	Dihexosylceramide	Hex2Cer	Supported
	Hexosylceramide	HexCer	Supported
	Inositolphosphoceramide	IPC	Supported
	Long-chain base	LCB	Supported
	Long-chain base phosphate	LCBP	Supported
	Lysomonohexosylceramide	LHexCer	Supported
	Lysosphingomyelin	LSM	Supported
	Mannosyldiinositolphosphoceramide	M(IP)2C	Supported
	Mannosylinositolphosphoceramide	MIPC	Supported
	Sulfatide	SHexCer	Supported
	Sphingomyelin	SM	Supported
Sterol lipids (ST)	Cholesterol	ST 27:1;1 (Ch)	Supported
	Cholesterol ester	SE 27:1 (ChE)	Supported
	Desmosterol	ST 27:2;1	Supported
	Desmosterol ester	SE 27:2	Supported
	Ergosterol	ST 28:3;1	Supported
	Ergosterol ester	SE 28:3	Supported
	Ergostadienol	ST 28:2;1	Supported
	Ergostadienol ester	SE 28:2	Supported
	Lanosterol	ST 30:2;1	Supported
	Lanosterol ester	SE 30:2	Supported
	Stigmasterol	ST 29:2;1	Supported
	Stigmasterol ester	SE 29:2	Supported
Glycerolipids (GL)	Diacylglycerol	DAG	Supported
	Digalactosyldiacylglycerol	DGDG	Supported
	Monoacylglycerol	MAG	Supported
	Monogalactosyldiacylglycerol	MGDG	Supported
	Sulfoquinovosyl diacylglycerol	SQDG	Supported
	Triacylglycerol	TAG	Supported
Mediator (LM)	Docosanoids	10-HDoHE	Supported
		11-HDoHE	Supported
		16-HDoHE	Supported
		8-HDoHE	Supported
		Maresin 1	Supported
		Resolvin D1/Resolvin D1{d5}	Supported
		Resolvin D2/Resolvin D2{d5}	Supported
		Resolvin D3	Supported
		Resolvin D5	Supported
	Eicosanoids	11(12)-EET/11(12)-EET{d11}	Supported
		11,12-DHET/11,12-DHET{d11}	Supported
		11-HETE	Supported
		12-HEPE	Supported
		12-HETE/12-HETE{d8}	Supported
		12-HHTrE	Supported
		12-OxoETE	Supported
		14(15)-EET/14(15)-EET{d11}	Supported
		14(15)-EpETE	Supported
		14,15-DHET/14,15-DHET{d11}	Supported
		15d-PGJ2/15d-PGJ2{d4}	Supported
		15-HEPE	Supported
		15-HETE/15-HETE{d8}	Supported
		16-HETE	Supported
		18-HEPE	Supported
		5(6)-EET/5(6)-EET{d11}	Supported
		5,12-DiHETE	Supported
		5,6,15-LXA4	Supported
		5,6-DiHETE	Supported
		5-HEPE	Supported
		5-HETE/5-HETE{d8}	Supported
		5-HpETE	Supported
		5-OxoETE/5-OxoETE{d7}	Supported
		8(9)-EET/8(9)-EET{d11}	Supported
		8,9-DHET/8,9-DHET{d11}	Supported
		8-HETE	Supported
		9-HEPE	Supported
		9-HETE	Supported
		LTB4/LTB4{d4}	Supported
		LTC4/LTC4{d5}	Supported
		LTD4/LTD4{d5}	Supported
		PGB2/PGB2{d4}	Supported
		PGD2/PGD2{d4}	Supported
		PGE2/PGE2{d4}, PGE2{d9}	Supported
		PGF2alpha/PGF2alpha{d4}	Supported
		PGI2	Supported
		TXB1	Supported
		TXB2/TXB2{d4}	Supported
		TXB3	Supported
	Octadecanoids	12(13)-EpOME/12(13)-EpOME{d4}	Supported
		13-HODE/13-HODE{d4}	Supported
		13-HOTrE	Supported
		9(10)-EpOME/9(10)-EpOME{d4}	Supported
		9-HODE	Supported
		9-HOTrE	Supported
	Fatty Acids and Conjugates	AA (Arachidonic acid)/AA{d8}	Supported
		ALA (α-Linolenic acid)/ALA{d14}	Supported
		DHA (Docosahexaenoic acid)/DHA{d5}	Supported
		EPA (Eicosapentaenoic acid)/EPA{d5}	Supported
		Linoleic acid/ Linoleic acid{d4}, Linoleic acid{d11}	Supported
		Palmitic acid/Palmitic acid{d2}	Supported
		Tetranor-12-HETE	Supported
Intermediates	Ubiquinones	CoQ10	Unsupported	Intermediates, these are scheduled for inclusion in the next major release.
	Acylcarnitines	Ac	Unsupported [Ac 12:0, Ac 13:0, Ac 14:0, Ac 14:1, Ac14:2, Ac 15:0, Ac 16:0, Ac 16:1, Ac 17:0, Ac 18:0, Ac 18:1, Ac 18:2]	Intermediates, these are scheduled for inclusion in the next major release.
GP	Phospholipids	DLCL	Unsupported [DLCL 34:1, DLCL 32:1, DLCL 33:0c1]	No standards available.
		aPE	Unsupported [aPE 50:1, aPE 48:1, aPE 51:1c1, aPE 50:2, aPE52:2, aPE49:0c1]	No standards available.
		aPG	Unsupported [aPG 47:1c1, aPG45:0c1, aPG 47:0c1, aPG 49:0c1, aPG 51:1c1, aPG 50:2, aPG 50:1, aPG 53:1c1, aPG 52:2, aPG 49:1c1, aPG 48:1, aPG48:2, aPG 44:1, aPG 46:1, aPG 46:2]	No standards available.
Sphingolipids (SP)	Gangliosides	GM1	Unsupported [GM1 18:1:2/16:0]	More saccharolipids are scheduled for inclusion in the next major release.
