# Supplementary material for: LipidCreator workbench to probe the lipidomic landscape
Source: Nat Commun. 2020 Apr 28;11:2057. doi: 10.1038/s41467-020-15960-z (PMC7188904; doi:10.1038/s41467-020-15960-z)
Supplement: Supplementary file 5 — Supplementary Data 2 [file 41467_2020_15960_MOESM5_ESM.xlsx]

## Sheet: Formulas HG Building Blocks
Supplementary Data 2. The chemical formulas for the head group (HG) building blocks in LipidCreator.
Lipid Category	Lipid class	Chemical formula
		C	H	O	N	P	S
GP	BMP	6	13	8	0	1	0
	CDPDAG	12	19	13	3	2	0
	CL	9	18	13	0	2	0
	DMPE	7	16	6	1	1	0
	LPA	3	8	6	0	1	0
	LPC	8	19	6	1	1	0
	LPC O-a	8	19	6	1	1	0
	LPC O-p	8	19	6	1	1	0
	LPE	5	13	6	1	1	0
	LPE O-a	5	13	6	1	1	0
	LPE O-p	5	13	6	1	1	0
	LPG	6	14	8	0	1	0
	LPI	9	18	11	0	1	0
	LPS	6	13	8	1	1	0
	MLCL	9	19	13	0	2	0
	MMPE	6	14	6	1	1	0
	PA	3	7	6	0	1	0
	PC	8	18	6	1	1	0
	PC O-a	8	18	6	1	1	0
	PC O-p	8	18	6	1	1	0
	PE	5	12	6	1	1	0
	PE O-a	5	12	6	1	1	0
	PE O-p	5	12	6	1	1	0
	PEt	5	11	6	0	1	0
	PG	6	13	8	0	1	0
	PI	9	17	11	0	1	0
	PIP	9	18	14	0	2	0
	PIP2	9	19	17	0	3	0
	PIP3	9	20	20	0	4	0
	PS	6	12	8	1	1	0
SP	Cer	0	0	0	0	0	0
	CerP	0	1	3	0	1	0
	EPC	2	6	3	1	1	0
	GB3	18	30	15	0	0	0
	GB4	26	43	20	1	0	0
	GD3	34	54	26	2	0	0
	GM3	23	37	18	1	0	0
	GM4	17	27	13	1	0	0
	Hex2Cer	12	20	10	0	0	0
	HexCer	6	10	5	0	0	0
	IPC	6	11	8	0	1	0
	LCB	0	1	0	0	0	0
	LCBP	0	2	3	0	1	0
	LHexCer	6	11	5	0	0	0
	LSM	5	13	3	1	1	0
	M(IP)2C	18	32	21	0	2	0
	MIPC	12	21	13	0	1	0
	SHexCer	6	10	8	0	0	1
	SM	5	12	3	1	1	0
ST	Ch	27	46	1	0	0	0
	ChE	27	45	1	0	0	0
GL	DAG	3	6	3	0	0	0
	DGDG	15	26	13	0	0	0
	MAG	3	7	3	0	0	0
	MGDG	9	16	8	0	0	0
	SQDG	9	16	10	0	0	1
	TAG	3	5	3	0	0	0
