# Supplementary material for: LipidCreator workbench to probe the lipidomic landscape
Source: Nat Commun. 2020 Apr 28;11:2057. doi: 10.1038/s41467-020-15960-z (PMC7188904; doi:10.1038/s41467-020-15960-z)
Supplement: Supplementary file 6 — Supplementary Data 3 [file 41467_2020_15960_MOESM6_ESM.xlsx]

## Sheet: Lipid Nomenclature
Supplementary Data 3. Examples of lipid nomenclature in LipidCreator
MS1				MS2
Lipid Category	Lipid Class	Lipid Species	Polarity mode	Fragments
GP	PE	PE 16:0-18:0	Negative	HG(PE,196)
				GP(153)
				FA 16:0(+O)
				FA 18:0(+O)
				-FA 16:0(+HO)
				-FA 18:0(+HO)
				-FA 16:0(-H)
				-FA 18:0(-H)
	PE(+[13]C3)	PE(+[13]C3) 16:0-18:0		-HG(PE,141)
	(isotope labelled)	(isotope labelled)
	PE O-p	PE O 16:1p/18:0	Negative	HG(PE,196)
				FA O-16:1
				FA18:0(+O)
				-FA 18:0(+HO)
				-FA 18:0(-H)
				FA 18:0-(CO)
GL	DAG	DAG 16:0-18:0	Positive	-(H2O+NH3,35)
				-FA 16:0(-H)-(H2O+NH3)
	DAG(+[13]C5)	DAG(+[13]C5) 16:0-18:0		-FA 18:0(-H)-(H2O+NH3)
	(isotope labelled)	(isotope labelled)
SP	HexCer	HexCer 18:1;2/16:0	Positive	-(H2O,18)
				LCB(-HO)
				LCB(-H3O2)
				LCB(-CH3O2)
				-HG(Hex,180)
				-HG(Hex,198)
	HexCer(+[13]C18)	HexCer(+[13]C18) 18:1;2/16:0		-HG(Hex,162)
	(isotope labelled)	(isotope labelled)
