# Supplementary material for: LipidCreator workbench to probe the lipidomic landscape
Source: Nat Commun. 2020 Apr 28;11:2057. doi: 10.1038/s41467-020-15960-z (PMC7188904; doi:10.1038/s41467-020-15960-z)
Supplement: Supplementary file 7 — Supplementary Data 4 [file 41467_2020_15960_MOESM7_ESM.xlsx]

## Sheet: Fragments
Supplementary Data 4. Lipid fragmentation examples.
Lipid Category	Lipid class	Lipid species	Adduct	Product Name
GL	TAG	TAG 16:0-18:0-20:0	[M+NH4]1+	FA 16:0
				FA 18:0
				FA 20:0
				-FA 16:0(+HO)-(NH3)
				-FA 18:0(+HO)-(NH3)
				-FA 20:0(+HO)-(NH3)
	DAG	DAG 16:0-18:0	[M+NH4]1+	-(H2O+NH3,35)
				-FA 16:0(-H)-(H2O+NH3)
				-FA 18:0(-H)-(H2O+NH3)
	MAG	MAG 16:0	[M+NH4]1+	-(H2O+NH3,35)
				FA 16:0
				FA 16:0(+O)
	MGDG	MGDG 16:0-18:0	[M+H]1+	-HG(Hex,162)
				-HG(Hex,180)
				FA 18:0(+C3H6O2)
				FA 16:0(+C3H6O2)
			[M-H]1-	HG(MGDG,253)
				FA 16:0(+O)
				FA 18:0(+O)
				-FA 16:0(+HO)
				-FA 18:0(+HO)
				-FA 16:0(-H)
				-FA 18:0(-H)
GP	PG	PG 16:0-18:0	[M+H]1+	-HG(PG,172)
			[M-H]1-	FA 16:0(+O)
				-FA 16:0(+HO)
				-FA 16:0(-H)
				FA 18:0(+O)
				-FA 18:0(+HO)
				-FA 18:0(-H)
				GP(153)
				HG(PG,171)
				HG(PG,227)
	LPI	LPI 18:0	[M+H]1+	-(H2O,18)
				-(2*H2O,36)
				GP(155)
				GPI(335)
				GPI(317)
				-HG(PI,260)
				FA 18:0
			[M-H]1-	-(C6H12O6, 180)
				GP(153)
				HG(PI,241)
				-FA 18:0(+HO)
				P(79)
				FA 18:0(+O)
	CL	CL 14:1-14:1-14:1-15:1	[M-2H]2-	FA 14:1(+O)
				FA 15:1(+O)
				-FA 14:1(+HO) [-1]
				-FA 15:1(+HO) [-1]
				-FA 14:1(+HO) [-2]
				-FA 15:1(+HO) [-2]
				-FA 14:1(-H) [-1]
				-FA 15:1(-H) [-1]
				-FA 14:1(-H) [-2]
				-FA 15:1(-H) [-2]
				-FA 14:1(-H)-FA 14:1(+HO) [-1]
				-FA 14:1(-H)-FA 15:1(+HO) [-1]
				-FA 14:1(-H)-FA 14:1(+HO) [-2]
				-FA 14:1(-H)-FA 15:1(+HO) [-2]
				-FA 14:1(-H)-FA 14:1(-H) [-1]
				-FA 14:1(-H)-FA 15:1(-H) [-1]
				-FA 14:1(-H)-FA 14:1(-H) [-2]
				-FA 14:1(-H)-FA 15:1(-H) [-2]
				FA 14:1(+O) + FA 14:1(+O) + HG(GP)
				FA 14:1(+O) + FA 15:1(+O) + HG(GP)
				FA 14:1(+O) + FA 14:1(+O) + HG(GPG)
				FA 14:1(+O) + FA 15:1(+O) + HG(GPG)
				FA 14:1(+O) + FA 14:1(+O) + HG(PA)
				FA 14:1(+O) + FA 15:1(+O) + HG(PA)
				FA 14:1(+O) + HG(PA)
				FA 15:1(+O) + HG(PA)
SP	Cer	Cer 18:1;2/16:0	[M+H]1+	-(H2O,18)
				LCB 18:1;2(-HO)
				LCB 18:1;2(-H3O2)
				LCB 18:1;2(-CH3O2)
			[M+HCOO]1-	-(+HCOO)
				LCB 18:1;2(-H6NO)
				LCB 18:1;2(-CH3O)
				LCB 18:1;2(-C2H8NO)
				FA 16:0(+C2H3N)
				FA 16:0(+HN)
				FA 16:0(+C2H3NO)
	HexCer	HexCer 18:1;2/16:0	[M+H]1+	-(H2O,18)
				LCB 18:1;2(-HO)
				LCB 18:1;2(-H3O2)
				LCB 18:1;2(-CH3O2)
				-HG(Hex,180)
				-HG(Hex,198)
				-HG(Hex,162)
			[M+HCOO]1-	-(+HCOO)
				-HG(Hex,162)
				-HG(Hex,180)
				LCB 18:1;2(-H6NO)
				LCB 18:1;2(-CH3O)
				LCB 18:1;2(-C2H8NO)
				FA 16:0(+C2H3N)
				FA 16:0(+HN)
				FA 16:0(+C2H3NO)
	LCB	LCB 18:1;2	[M+H]1+	-(H2O,18)
				LCB 18:1;2(-H3O2)
				LCB 18:1;2(-CH3O2)
ST	Ch	Ch	[M+NH4]1+	-Cholesterol(35)
	ChE	ChE 20:4	[M+NH4]1+	-FA 20:4(+HO)-Cholesterol(35)
LM	12-HETE	12-HETE	[M-H]1-	301.2172
				275.2377
				257.2272
				229.196
				208.1104
				179.1076
				163.1127
				135.1179
				59.0135
		12-HETE(+[2]H8)	[M8H2-H]1- a	309.2674
				283.2879
				265.2774
				237.2462
				214.1481
				184.139
				169.1504
				140.1493
				59.0135
a The adduct formatting for isotopes is adjusted to be compatible with Skyline.
