# Supplementary material for: LipidCreator workbench to probe the lipidomic landscape
Source: Nat Commun. 2020 Apr 28;11:2057. doi: 10.1038/s41467-020-15960-z (PMC7188904; doi:10.1038/s41467-020-15960-z)
Supplement: Supplementary file 10 — Supplementary Data 7 [file 41467_2020_15960_MOESM10_ESM.zip]

Archive with 92 entries (81 files):
- Scripts/
- Scripts/Figure 4 - Lipid Distribution/
- Scripts/Figure 4 - Lipid Distribution/lipid_distribution.pdf
- Scripts/Figure 4 - Lipid Distribution/lipid_distribution.png
- Scripts/Figure 4 - Lipid Distribution/lipid_distribution.svg
- Scripts/Figure 4 - Lipid Distribution/Material/
- Scripts/Figure 4 - Lipid Distribution/Material/arabidopsis-higashi.csv
- Scripts/Figure 4 - Lipid Distribution/Material/Drosophila_Wenk.csv
- Scripts/Figure 4 - Lipid Distribution/Material/ecoli-jeucken-100.csv
- Scripts/Figure 4 - Lipid Distribution/Material/HumanPlasma_Wenk.csv
- Scripts/Figure 4 - Lipid Distribution/Material/humanPlatelet_Peng.csv
- Scripts/Figure 4 - Lipid Distribution/Material/mouseBrain_Ejsing.csv
- Scripts/Figure 4 - Lipid Distribution/Material/mouseHeart_McMullen.csv
- Scripts/Figure 4 - Lipid Distribution/Material/mousePlatelet_Peng.csv
- Scripts/Figure 4 - Lipid Distribution/Material/yeast_Ejsing.csv
- Scripts/Figure 4 - Lipid Distribution/Material/zebrafish-fraher.csv
- Scripts/Figure 4 - Lipid Distribution/parameters.py
- Scripts/Figure 4 - Lipid Distribution/print-lipid-distribution.py
- Scripts/Figure 4 - Lipid Distribution/README.txt
- Scripts/Figure 5 - Probability and False Match/
- Scripts/Figure 5 - Probability and False Match/compute-false-match-and-probability.py
- Scripts/Figure 5 - Probability and False Match/False-match.pdf
- Scripts/Figure 5 - Probability and False Match/False-match.png
- Scripts/Figure 5 - Probability and False Match/False-match.svg
- Scripts/Figure 5 - Probability and False Match/global_figure_compact.svg
- Scripts/Figure 5 - Probability and False Match/Material/
- Scripts/Figure 5 - Probability and False Match/Material/both-merged.csv
- Scripts/Figure 5 - Probability and False Match/Material/false-negative.csv
- Scripts/Figure 5 - Probability and False Match/Material/false-positive.csv
- Scripts/Figure 5 - Probability and False Match/Material/negative.csv
- Scripts/Figure 5 - Probability and False Match/Material/positive.csv
- Scripts/Figure 5 - Probability and False Match/Material/true-negative.csv
- Scripts/Figure 5 - Probability and False Match/Material/true-positive.csv
- Scripts/Figure 5 - Probability and False Match/Material/yeast-negative.csv
- Scripts/Figure 5 - Probability and False Match/Material/yeast-positive.csv
- Scripts/Figure 5 - Probability and False Match/Probability-plot.pdf
- Scripts/Figure 5 - Probability and False Match/Probability-plot.png
- Scripts/Figure 5 - Probability and False Match/Probability-plot.svg
- Scripts/Figure 5 - Probability and False Match/README.txt
- Scripts/Figure 6 - Quantitative comparisons/
- Scripts/Figure 6 - Quantitative comparisons/.Rhistory
- Scripts/Figure 6 - Quantitative comparisons/Bowden-MEDM-all-species.csv
- Scripts/Figure 6 - Quantitative comparisons/LipidCreatorVal_QC-filtered_SAMPLES-NIST_uM_04022020v1.csv
- Scripts/Figure 6 - Quantitative comparisons/nistVsMedmPlotLinearCorrelation.pdf
- Scripts/Figure 6 - Quantitative comparisons/nistVsMedmPlotLinearCorrelation.png
- Scripts/Figure 6 - Quantitative comparisons/nistVsMedmPlotLinearCorrelation.svg
- Scripts/Figure 6 - Quantitative comparisons/nistVsSubjectsPlotLinearCorrelation.pdf
- Scripts/Figure 6 - Quantitative comparisons/nistVsSubjectsPlotLinearCorrelation.png
- Scripts/Figure 6 - Quantitative comparisons/nistVsSubjectsPlotLinearCorrelation.svg
- Scripts/Figure 6 - Quantitative comparisons/plasma-evaluation.R
- Scripts/Figure 6 - Quantitative comparisons/plasmaComparisonPlot.pdf
- Scripts/Figure 6 - Quantitative comparisons/plasmaComparisonPlot.svg
- Scripts/Figure 6 - Quantitative comparisons/plasmaConcentrationRangePlot.pdf
- Scripts/Figure 6 - Quantitative comparisons/plasmaConcentrationRangePlot.svg
- Scripts/Figure 6 - Quantitative comparisons/plasmaVsMedmPlotLinearCorrelation.pdf
- Scripts/Figure 6 - Quantitative comparisons/plasmaVsMedmPlotLinearCorrelation.png
- Scripts/Figure 6 - Quantitative comparisons/plasmaVsMedmPlotLinearCorrelation.svg
- Scripts/Figure 6 - Quantitative comparisons/README.txt
- Scripts/Figure 7 - Lipid Network/
- Scripts/Figure 7 - Lipid Network/AAstory-for-network.csv
- Scripts/Figure 7 - Lipid Network/Figures and Output/
- Scripts/Figure 7 - Lipid Network/Figures and Output/5CRP.cys
- Scripts/Figure 7 - Lipid Network/Figures and Output/AAstory-for-network-withnoise_clustered.csv
- Scripts/Figure 7 - Lipid Network/Figures and Output/AAstory-for-network_clustered.csv
- Scripts/Figure 7 - Lipid Network/Figures and Output/classes_based.cys
- Scripts/Figure 7 - Lipid Network/Figures and Output/correlation_and_lipid_group.pdf
- Scripts/Figure 7 - Lipid Network/Figures and Output/correlation_and_lipid_group.png
- Scripts/Figure 7 - Lipid Network/Figures and Output/lipid_lipid_fraction.pdf
- Scripts/Figure 7 - Lipid Network/Figures and Output/lipid_lipid_fraction.png
- Scripts/Figure 7 - Lipid Network/Figures and Output/network-data_clustered.csv
- Scripts/Figure 7 - Lipid Network/Figures and Output/network-graph.gml
- Scripts/Figure 7 - Lipid Network/lipid_parameters.py
- Scripts/Figure 7 - Lipid Network/network-analysis.py
- Scripts/Figure 7 - Lipid Network/network-data.csv
- Scripts/Figure 7 - Lipid Network/README.txt
- Scripts/Figure 7f - Lipid Mediators/
- Scripts/Figure 7f - Lipid Mediators/.Rhistory
- Scripts/Figure 7f - Lipid Mediators/figure7-f-mean-sd.csv
- Scripts/Figure 7f - Lipid Mediators/figure7-f-pellet.pdf
- Scripts/Figure 7f - Lipid Mediators/figure7-f-pellet.png
- Scripts/Figure 7f - Lipid Mediators/figure7-f-supernatant.pdf
- Scripts/Figure 7f - Lipid Mediators/figure7-f-supernatant.png
- Scripts/Figure 7f - Lipid Mediators/figure7-f.R
- Scripts/Figure 7f - Lipid Mediators/Mediator_HuPl3.csv
- Scripts/Figure 7f - Lipid Mediators/README.txt
- Scripts/Supplementary Figure 2 - Calibration curves/
- Scripts/Supplementary Figure 2 - Calibration curves/Calibration-curves.pdf
- Scripts/Supplementary Figure 2 - Calibration curves/Calibration-curves.svg
- Scripts/Supplementary Figure 2 - Calibration curves/create-calibration-curves.py
- Scripts/Supplementary Figure 2 - Calibration curves/Material/
- Scripts/Supplementary Figure 2 - Calibration curves/Material/Cali-Curve-Data.csv
- Scripts/Supplementary Figure 2 - Calibration curves/README.txt
