# Supplementary material for: LipidCreator workbench to probe the lipidomic landscape
Source: Nat Commun. 2020 Apr 28;11:2057. doi: 10.1038/s41467-020-15960-z (PMC7188904; doi:10.1038/s41467-020-15960-z)
Supplement: Supplementary file 10 — Supplementary Data 7 [file 41467_2020_15960_MOESM10_ESM.zip › Scripts/Figure 4 - Lipid Distribution/Material/arabidopsis-higashi.csv]

MGDG	9	1
DGDG	12	1
SQDG	5	1
PG	4	1
PC	12	1
PE	8	1
PI	2	1
DAG	8	1
TAG	7	1
