# Supplementary material for: LipidCreator workbench to probe the lipidomic landscape
Source: Nat Commun. 2020 Apr 28;11:2057. doi: 10.1038/s41467-020-15960-z (PMC7188904; doi:10.1038/s41467-020-15960-z)
Supplement: Supplementary file 10 — Supplementary Data 7 [file 41467_2020_15960_MOESM10_ESM.zip › Scripts/Figure 4 - Lipid Distribution/Material/Drosophila_Wenk.csv]

PE	67	1
PC	55	1
PI	39	1
PS	29	1
Cer	63	1
HexCer	44	1
EPC	94	1
PA	18	1
PG	17	1
CL	13	1
Hex2Cer	9	1
Sterol	3	1
Sterol Ester	3	1
TAG	61	1
