# Supplementary material for: LipidCreator workbench to probe the lipidomic landscape
Source: Nat Commun. 2020 Apr 28;11:2057. doi: 10.1038/s41467-020-15960-z (PMC7188904; doi:10.1038/s41467-020-15960-z)
Supplement: Supplementary file 10 — Supplementary Data 7 [file 41467_2020_15960_MOESM10_ESM.zip › Scripts/Figure 4 - Lipid Distribution/Material/HumanPlasma_Wenk.csv]

Cer	10	1
ChE	17	1
Ch	1	1
DAG	18	1
HexCer	6	1
LCBP	3	1
LPC	21	1
LPC O	9	1
LPE	6	1
PC	50	1
PE	17	1
PI	15	1
SM	21	1
TAG	37	1
PE O	21	1
PC O	31	1
GB3	1	1
GM3	1	1
