# Supplementary material for: LipidCreator workbench to probe the lipidomic landscape
Source: Nat Commun. 2020 Apr 28;11:2057. doi: 10.1038/s41467-020-15960-z (PMC7188904; doi:10.1038/s41467-020-15960-z)
Supplement: Supplementary file 10 — Supplementary Data 7 [file 41467_2020_15960_MOESM10_ESM.zip › Scripts/Figure 4 - Lipid Distribution/Material/humanPlatelet_Peng.csv]

LM	18	1
Cer	39	1
ChE	11	1
Ch	1	1
CL	18	1
DAG	15	1
Hex2Cer	11	1
HexCer	11	1
TAG	130	1
LCB	2	1
LCBP	2	1
LPA	2	1
LPC	5	1
LPE	9	1
LPI	3	1
PA	10	1
PC	45	1
PE	46	1
PG	5	1
PI	10	1
PS	33	1
SM	15	1
PE O	19	1
PC O	8	1
