# Supplementary material for: LipidCreator workbench to probe the lipidomic landscape
Source: Nat Commun. 2020 Apr 28;11:2057. doi: 10.1038/s41467-020-15960-z (PMC7188904; doi:10.1038/s41467-020-15960-z)
Supplement: Supplementary file 10 — Supplementary Data 7 [file 41467_2020_15960_MOESM10_ESM.zip › Scripts/Figure 4 - Lipid Distribution/Material/mouseBrain_Ejsing.csv]

HexCer	1	1
PC	23	1
PC O	2	1
PE	26	1
PE O	21	1
PG	21	1
PI	32	1
PS	64	1
PA	39	1
LPA	1	1
LPC	3	1
LPE	2	1
LPI	2	1
SHexCer	8	1
