# Supplementary material for: LipidCreator workbench to probe the lipidomic landscape
Source: Nat Commun. 2020 Apr 28;11:2057. doi: 10.1038/s41467-020-15960-z (PMC7188904; doi:10.1038/s41467-020-15960-z)
Supplement: Supplementary file 10 — Supplementary Data 7 [file 41467_2020_15960_MOESM10_ESM.zip › Scripts/Figure 4 - Lipid Distribution/Material/mouseHeart_McMullen.csv]

ChE	29	1
Cer	47	1
DAG	20	1
Hex2Cer	6	1
GM3	6	1
LPC	66	1
LPE	18	1
LPI	8	1
HexCer	6	1
SHexCer	6	1
TAG	47	1
GB3	6	1
PC	68	1
PC O	46	1
PE	36	1
PE O	70	1
PG	4	1
PI	32	1
PS	7	1
SM	35	1
Others	23	0
