# Supplementary material for: LipidCreator workbench to probe the lipidomic landscape
Source: Nat Commun. 2020 Apr 28;11:2057. doi: 10.1038/s41467-020-15960-z (PMC7188904; doi:10.1038/s41467-020-15960-z)
Supplement: Supplementary file 10 — Supplementary Data 7 [file 41467_2020_15960_MOESM10_ESM.zip › Scripts/Figure 4 - Lipid Distribution/Material/mousePlatelet_Peng.csv]

LM	18	1
Cer	28	1
ChE	6	1
Ch	1	1
CL	23	1
DAG	34	1
Hex2Cer	1	1
HexCer	8	1
LCB	2	1
LCBP	2	1
LPC	10	1
LPE	4	1
LPI	1	1
PA	9	1
PC	31	1
PE	27	1
PG	8	1
PI	11	1
PS	24	1
SM	18	1
TAG	90	1
LSM	2	1
PE O	13	1
PC O	6	1
