# Supplementary material for: LipidCreator workbench to probe the lipidomic landscape
Source: Nat Commun. 2020 Apr 28;11:2057. doi: 10.1038/s41467-020-15960-z (PMC7188904; doi:10.1038/s41467-020-15960-z)
Supplement: Supplementary file 10 — Supplementary Data 7 [file 41467_2020_15960_MOESM10_ESM.zip › Scripts/Figure 4 - Lipid Distribution/Material/yeast_Ejsing.csv]

Cer	21	1
CL	14	1
DAG	12	1
IPC	27	1
LCB	6	1
LCBP	6	1
LPA	13	1
LPC	8	1
LPE	11	1
LPI	10	1
LPS	8	1
M(IP)2C	27	1
MIPC	27	1
Sterol	3	1
PA	12	1
PC	16	1
PE	12	1
PG	6	1
PI	23	1
PS	12	1
TAG	69	1
