# Supplementary material for: LipidCreator workbench to probe the lipidomic landscape
Source: Nat Commun. 2020 Apr 28;11:2057. doi: 10.1038/s41467-020-15960-z (PMC7188904; doi:10.1038/s41467-020-15960-z)
Supplement: Supplementary file 10 — Supplementary Data 7 [file 41467_2020_15960_MOESM10_ESM.zip › Scripts/Figure 4 - Lipid Distribution/Material/zebrafish-fraher.csv]

ChE	29	1
Cer	12	1
DAG	27	1
GM3	5	1
LPC	18	1
LPC O	8	1
LPE	9	1
LPI	2	1
PC	46	1
PC O	36	1
PE	21	1
PE O	22	1
PG	3	1
PI	16	1
PS	7	1
SM	17	1
HexCer	6	1
Hex2Cer	5	1
Hex3Cer	1	1
TAG	43	1
