# Supplementary material for: LipidCreator workbench to probe the lipidomic landscape
Source: Nat Commun. 2020 Apr 28;11:2057. doi: 10.1038/s41467-020-15960-z (PMC7188904; doi:10.1038/s41467-020-15960-z)
Supplement: Supplementary file 10 — Supplementary Data 7 [file 41467_2020_15960_MOESM10_ESM.zip › Scripts/Figure 4 - Lipid Distribution/parameters.py]

categories = ["Glycerolipids", "Glycerophospholipids", "Sphingolipids", "Sterol lipids", "Lipid mediators", "Others"]
bacteria_categories = ["Glycerophospholipids", "Others"]

category_to_color = {"Glycerolipids": "#179cd7", "Glycerophospholipids": "#2e2f7f", "Sphingolipids": "#c01b15", "Sterol lipids": "#ffa865", "Lipid mediators": "#2a71b0", "Others": "#aaaaaa"}

lipid_category_to_class = {"Glycerolipids":
               ["DAG", "TAG", "MGDG", "DGDG", "SQDG"],
               
           "Glycerophospholipids":
               ["CL", "DMPE", "LPA", "LPC", "LPC O", "LPE", "LPE O", "LPG", "LPI", "LPS", "MMPE", "PA", "PC", "PC O", "PE", "PE O", "PG", "PI", "PS", "CDPDAG"],
               
           "Sphingolipids":
               ["Cer", "EPC", "GB3", "GM3", "Hex2Cer", "Hex3Cer", "HexCer", "IPC", "LCB", "LCBP", "LSM", "M(IP)2C", "MIPC", "SHexCer", "SM"],

           "Sterol lipids":
               ["Ch", "ChE", "Sterol", "Sterol Ester"],
               
           "Lipid mediators":
               ["LM"],
           "Others":
               ["Others"]
               }
               
lipid_category_to_class_bacteria = {
           "Glycerophospholipids":
               ["CL", "DMPE", "LPE", "LPG", "LPS", "MMPE", "PC", "PE", "PG", "PI", "SQDG", "Others"],
           "Others":
               ["Others"]
               }
               
