# Supplementary material for: LipidCreator workbench to probe the lipidomic landscape
Source: Nat Commun. 2020 Apr 28;11:2057. doi: 10.1038/s41467-020-15960-z (PMC7188904; doi:10.1038/s41467-020-15960-z)
Supplement: Supplementary file 10 — Supplementary Data 7 [file 41467_2020_15960_MOESM10_ESM.zip › Scripts/Figure 4 - Lipid Distribution/print-lipid-distribution.py]

import matplotlib.pyplot as plt
from matplotlib import rcParams
import numpy as np
import sys
import csv
import parameters

num_fig = 0
num_char = 0

def print_bargraph(ax, left, xpos_max, top, ypos_max, infile, title, y_max = -1, pie_left = False):   
    global num_fig
    global num_char
    rcParams['font.sans-serif'] = 'Arial'
    
    print("processing:", title)
    category_order = ["Glycerolipids", "Glycerophospholipids", "Sphingolipids", "Sterol lipids", "Lipid mediators", "Others"]
    
    lipid_class_counts = {}
    pie_counts = [0, 0]
    with open(infile, newline='') as csvfile:
        reader = csv.reader(csvfile, delimiter = ',', quotechar = '"')
        for row in reader:
            if len(row) != 3: continue
        
            lipid, count, registered = row
            try:
                count = int(count)
                registered = int(registered)
            except: continue
        
            lipid_class_counts[lipid] = count
            pie_counts[1 - registered] += count
            
            
    labels = ['Supported by LipidCreator', 'Unsupported']


    classes, counts, colors = [], [], []
    category_dict = parameters.categories
    for category in category_order:
        lipid_dict = parameters.lipid_category_to_class
        for lipid_class in lipid_dict[category]:
            if lipid_class in lipid_class_counts:
                classes.append(lipid_class)
                counts.append(lipid_class_counts[lipid_class])
                colors.append(parameters.category_to_color[category])


    ax1 = ax[2 * num_fig]
    ax2 = ax[2 * num_fig + 1]
    num_fig += 1
    
    x = np.arange(len(counts))
    ax1.bar(x, counts, color = colors, width = 0.8, edgecolor='none')
    ax1.set_xticklabels(classes)
    ax1.set_title(title, ha='center', fontweight='bold', fontsize = 20, y=0.98)
    
    
    if left == top == 0:
        for t in category_order:
            ax1.bar([0], [0], color = parameters.category_to_color[t], width = 0.0, edgecolor='none', fill='none', label = t)
    
        legend = ax1.legend(loc='upper center', fontsize = 14, bbox_to_anchor=(1, -0.21), ncol = len(parameters.category_to_color))
        legend.get_frame().set_linewidth(3)
    
    
    # add the pie chart
    ylim = ax1.get_ylim()[1]
    if y_max > 0: 
        ax1.set_ylim([0, y_max])
        ylim = y_max
    
    patches, texts, autotexts = ax2.pie(pie_counts, colors = ["#2e2f7f", "#dc0814"], autopct='%1.1f%%', startangle = 90, wedgeprops = {'linewidth': 0})
    for i in range(len(texts)):
        autotexts[i].set_fontsize(0)
        texts[i].set_fontsize(0)

    
    def xshift(left, orig): return left / xpos_max + orig / xpos_max
    def yshift(top, orig): return top / (ypos_max * 1.025) + orig / (ypos_max * 1.025) + 0.023

    ax1.set_xlim([-1, len(classes)])
    
    if left == 0: ax1.text((-0.075 + 0.01 * (1 - left)) * len(classes) - 1, ax1.get_ylim()[1] // 2, 'No. of lipid species per class', va = "center", ha = "center", fontsize = 16, rotation = 90)
    
    # remove top and right axis
    ax1.spines['right'].set_visible(False)
    ax1.spines['top'].set_visible(False)
    ax1.yaxis.set_ticks_position('left')
    ax1.xaxis.set_ticks_position('bottom')
    plt.xticks(fontsize=14)
    plt.yticks(fontsize=14)
    
    
    # add a, b, c, d ... subfigure labels
    ax1.text(-0.07 + 0.01 * (1 - left), 1.045, chr(ord('a') + num_char), transform=ax1.transAxes, fontsize=16, fontweight='bold', ha = "center", va = "center")
    num_char += 1
    
    
    box = ax1.get_position()
    box.x0 = 0.07
    box.x1 = 0.98
    box.y0 = 0.16
    box.y1 = 0.94
    
    box.x0 = xshift(left, box.x0)
    box.x1 = xshift(left, box.x1)
    box.y0 = yshift(top, box.y0)
    box.y1 = yshift(top, box.y1)
    
    ax1.set_position(box)

    box = ax2.get_position()
    box.x0 = 0.08 if pie_left else 0.87
    box.x1 = 0.19 if pie_left else 0.98
    box.y0 = 0.72
    box.y1 = 0.93
    
    
    x_offset = 0.0 if pie_left else -0.27
    
    supported = round(pie_counts[0] / sum(pie_counts) * 100, 1)
    unsupported = round(100 - supported, 1)
    
    # adding labels for the pie chart
    ax1.text((box.x1 + box.x0) / 2 + x_offset, (box.y1 + box.y0) / 2 + 0.08, "Unsupported, %0.1f%%" % unsupported, transform=ax1.transAxes, fontsize=13.5, ha = "left", va = "baseline")
    ax1.text((box.x1 + box.x0) / 2 + x_offset, (box.y1 + box.y0) / 2 - 0.00, "Supported, %0.1f%%" % supported, transform=ax1.transAxes, fontsize=13.5, ha = "left", va = "baseline")
    ax1.text((box.x1 + box.x0) / 2 + x_offset, (box.y1 + box.y0) / 2 - 0.08, "%i species" % sum(counts), transform=ax1.transAxes, fontsize=13.5, ha = "left", va = "baseline")
    
    
    box.x0 = xshift(left, box.x0)
    box.x1 = xshift(left, box.x1)
    box.y0 = yshift(top, box.y0)
    box.y1 = yshift(top, box.y1)
    ax2.set_position(box)
    
    

    plt.sca(ax1)
    plt.xticks(x, classes, fontsize = 14, rotation=45, ha = "right", rotation_mode="anchor")


def main():
    global num_fig
    
    fig, ax = plt.subplots(1, 20)
    fig.set_size_inches(45 / 2.54, 58.2 / 2.54)
    
    print_bargraph(ax, 0, 2, 4, 5, "Material/HumanPlasma_Wenk.csv", "Human plasma")
    print_bargraph(ax, 1, 2, 4, 5, "Material/humanPlatelet_Peng.csv", "Human platelet")
    
    print_bargraph(ax, 0, 2, 3, 5, "Material/mouseHeart_McMullen.csv", "Mouse heart")
    print_bargraph(ax, 1, 2, 3, 5, "Material/mousePlatelet_Peng.csv", "Mouse platelet")
    
    print_bargraph(ax, 0, 2, 2, 5, "Material/mouseBrain_Ejsing.csv", "Mouse brain", pie_left = True)
    print_bargraph(ax, 1, 2, 2, 5, "Material/yeast_Ejsing.csv", "Yeast")
    
    print_bargraph(ax, 0, 2, 1, 5, "Material/zebrafish-fraher.csv", "Zebrafish")
    print_bargraph(ax, 1, 2, 1, 5, "Material/Drosophila_Wenk.csv", "Drosophila", pie_left = True)
    
    print_bargraph(ax, 0, 2, 0, 5, "Material/arabidopsis-higashi.csv", "Arabidopsis")
    print_bargraph(ax, 1, 2, 0, 5, "Material/ecoli-jeucken-100.csv", "E. Coli", pie_left = True)
    
    
    plt.savefig("lipid_distribution.svg", dpi=300)
    plt.savefig("lipid_distribution.pdf", dpi=300)
    plt.savefig("lipid_distribution.png", dpi=300)
    
    
    
if __name__ == "__main__":
    main()
