# Supplementary material for: LipidCreator workbench to probe the lipidomic landscape
Source: Nat Commun. 2020 Apr 28;11:2057. doi: 10.1038/s41467-020-15960-z (PMC7188904; doi:10.1038/s41467-020-15960-z)
Supplement: Supplementary file 10 — Supplementary Data 7 [file 41467_2020_15960_MOESM10_ESM.zip › Scripts/Figure 5 - Probability and False Match/compute-false-match-and-probability.py]

import csv
from math import fabs, pi, sqrt, exp, log
import sys

import matplotlib
import matplotlib.pyplot as plt
import numpy as np


class_to_category = {"Ch":"Cholesterol", "ChE":"Cholesterol", "DAG":"GL", "DGDG":"GL", "MAG":"GL", "MGDG":"GL", "SQDG":"GL", "TAG":"GL", "10-HDoHE":"Mediator", "11-HDoHE":"Mediator", "11-HETE":"Mediator", "11,12-DHET":"Mediator", "11,12-DHET{d11}":"Mediator", "11(12)-EET":"Mediator", "11(12)-EET{d11}":"Mediator", "12-HEPE":"Mediator", "12-HETE":"Mediator", "12-HETE{d8}":"Mediator", "12-HHTrE":"Mediator", "12-OxoETE":"Mediator", "12(13)-EpOME":"Mediator", "12(13)-EpOME{d4}":"Mediator", "13-HODE":"Mediator", "13-HODE{d4}":"Mediator", "13-HOTrE":"Mediator", "14,15-DHET":"Mediator",
                     "14,15-DHET{d11}":"Mediator", "14(15)-EET":"Mediator", "14(15)-EET{d11}":"Mediator", "14(15)-EpETE":"Mediator", "15-HEPE":"Mediator", "15-HETE":"Mediator", "15-HETE{d8}":"Mediator", "15d-PGJ2":"Mediator", "15d-PGJ2{d4}":"Mediator", "16-HDoHE":"Mediator", "16-HETE":"Mediator", "18-HEPE":"Mediator", "5-HEPE":"Mediator", "5-HETE":"Mediator", "5-HETE{d8}":"Mediator", "5-HpETE":"Mediator", "5-OxoETE":"Mediator", "5-OxoETE{d7}":"Mediator", "5,12-DiHETE":"Mediator", "5,6-DiHETE":"Mediator", "5,6,15-LXA4":"Mediator", "5(6)-EET":"Mediator", "5(6)-EET{d11}":"Mediator", "8-HDoHE":"Mediator", "8-HETE":"Mediator", "8,9-DHET":"Mediator", "8,9-DHET{d11}":"Mediator",
                     "8(9)-EET":"Mediator", "8(9)-EET{d11}":"Mediator", "9-HEPE":"Mediator", "9-HETE":"Mediator", "9-HODE":"Mediator", "9-HOTrE":"Mediator", "9(10)-EpOME":"Mediator", "9(10)-EpOME{d4}":"Mediator", "AA":"Mediator", "AA{d8}":"Mediator", "ALA":"Mediator", "ALA{d14}":"Mediator", "DHA":"Mediator", "DHA{d5}":"Mediator", "EPA":"Mediator", "EPA{d5}":"Mediator", "Linoleic acid":"Mediator", "Linoleic acid{d4}":"Mediator", "Linoleic acid{d11}":"Mediator", "LTB4":"Mediator", "LTB4{d4}":"Mediator", "LTC4":"Mediator", "LTC4{d5}":"Mediator", "LTD4":"Mediator", "LTD4{d5}":"Mediator", "Maresin 1":"Mediator", "Palmitic acid":"Mediator", "Palmitic acid{d2}":"Mediator", "PGB2":"Mediator",
                     "PGB2{d4}":"Mediator", "PGD2":"Mediator", "PGD2{d4}":"Mediator", "PGE2":"Mediator", "PGE2{d4}":"Mediator", "PGE2{d9}":"Mediator", "PGF2alpha":"Mediator", "PGF2alpha{d4}":"Mediator", "PGI2":"Mediator", "Resolvin D1":"Mediator", "Resolvin D1{d5}":"Mediator", "Resolvin D2":"Mediator", "Resolvin D2{d5}":"Mediator", "Resolvin D3":"Mediator", "Resolvin D5":"Mediator", "tetranor-12-HETE":"Mediator", "TXB1":"Mediator", "TXB2":"Mediator", "TXB2{d4}":"Mediator", "TXB3":"Mediator", "BMP":"PL", "CDPDAG":"PL", "CL":"PL", "DMPE":"PL", "LPA":"PL", "LPC":"PL", "LPC O-a":"PL", "LPC O-p":"PL", "LPE":"PL", "LPE O-a":"PL", "LPE O-p":"PL", "LPG":"PL", "LPI":"PL", "LPS":"PL", "MLCL":"PL",
                     "MMPE":"PL", "PA":"PL", "PC":"PL", "PC O-a":"PL", "PC O-p":"PL", "PE":"PL", "PE O-a":"PL", "PE O-p":"PL", "PEt":"PL", "PG":"PL", "PI":"PL", "PIP":"PL", "PIP2":"PL", "PIP3":"PL", "PS":"PL", "Cer":"SL", "CerP":"SL", "EPC":"SL", "GB3":"SL", "GB4":"SL", "GD3":"SL", "GM3":"SL", "GM4":"SL", "Hex2Cer":"SL", "HexCer":"SL", "IPC":"SL", "LCB":"SL", "LCBP":"SL", "Hex3Cer": "SL", "LHexCer":"SL", "LSM":"SL", "M(IP)2C":"SL", "MIPC":"SL", "SHexCer":"SL", "SM":"SL"}


#color_map = {"GL": "#0d9ed9", "PL": "#2d3887", "SL": "#ec2126", "Mediator": "#2a71b0", "Cholesterol": "#14a04f"}

color_map = {"GL": "#179cd7", "PL": "#2e2f7f", "SL": "#c01b15", "Cholesterol": "#ffa865", "Mediator": "#2a71b0", "Others": "#aaaaaa"}

class precursor:
    def __init__(self):
        self.name = ""
        self.mass = 0.
        self.lipid_class = ""
        self.category = ""
        self.polarity = 0
        self.fragments = []
    
class fragment:
    def __init__(self):
        self.name = ""
        self.mass = 0.
        self.polarity = 0


def read_file(input_file):
    data = {}
    with open(input_file, newline='') as csvfile:
        csvreader = csv.reader(csvfile, delimiter=',', quotechar='"')
        headers = next(csvreader, None)
        for row in csvreader:
            #if row[1][:2] == "CL": continue
            if row[6] == "precursor": continue
            key = str(row[1] + row[3])
            if key not in data: 
                data[key] = precursor()
                data[key].category = class_to_category[row[0]] if row[0] in class_to_category else "none"
                data[key].mass = float(row[4])
                data[key].lipid_class = row[0]
                data[key].polarity = int(row[5])
            f = fragment()
            f.name = row[6]
            f.mass = float(row[9])
            f.polarity = int(row[10])
            data[key].fragments.append(f)
          
    return data

H_mass = 1.007825035
electron_rest_mass = 0.00054857990946

#tolerance = H_mass + electron_rest_mass
tolerance = 5
tolerance_unit = 'ppm'

   
def compute_difference(m1, m2):
    global tolerance, tolerance_unit
   
    if tolerance_unit == 'da':
        return fabs(m1 - m2)
       
    elif tolerance_unit == 'ppm':
        return 1000000. * fabs(m1 - m2) / max(m1, m2)
    
    else:
        print("Error: unknown tolerance unit, exit")
        exit(-1)


def normal_pdf(x, mu, sigma):
    return exp(-0.5 * ((x - mu) / sigma)**2) / (sqrt(2 * pi) * sigma)


   
def spectra_match(s1, s2):
    global tolerance, tolerance_unit
    
    s1.sort(key = lambda f: f.mass)
    s2.sort(key = lambda f: f.mass)
    
    m, n, da_sigma = len(s1), len(s2), tolerance / 3
    
    D = [[[0, False, 0, 0] for i in range(m + 1)] for j in range(n + 1)] # score, take, delta j, delta i
    
    
    
    for j in range (1, n + 1):
        for i in range(1, m + 1):
            mass_1 = s1[i - 1].mass
            mass_2 = s2[j - 1].mass
            
            if tolerance_unit == 'da':
                score = normal_pdf(mass_1, mass_2, da_sigma) / normal_pdf(da_sigma * 3, 0, da_sigma)
                
            elif tolerance_unit == 'ppm':
                ppm_sigma = max(mass_1, mass_2) / 3e6 * tolerance
                score = normal_pdf(mass_1, mass_2, ppm_sigma) / normal_pdf(ppm_sigma * 3 , 0, ppm_sigma)
            
            score = log(score) if score > 1e-16 else -1024
            
            D[j][i] = max(
                          [D[j - 1][i - 1][0] + score, True, -1, -1],
                          [D[j - 1][i][0], False, -1, 0],
                          [D[j][i - 1][0], False, 0, -1]
                         )
    
    # traceback
    jj, ii, common = n, m, []
    while jj > 0 and ii > 0:
        cell = D[jj][ii]
        if cell[1]: common.append([s2[jj - 1], s1[ii - 1]])
        jj += cell[2]
        ii += cell[3]
        
    return common


        
        
        

def plot_fragments(ref_lipid_set, polarity):
    global tolerance, tolerance_unit
    headers = []
    data_for_pie = {}
    
    lipid_set = {k: ref_lipid_set[k] for k in ref_lipid_set}
    
    total_lipid_number = len(lipid_set)
    
        
    cumm = {lipid_set[key].category : [0] * (len(lipid_set) + 5) for key in lipid_set}
   
    
    # search for unique precursors on MS1 level and delete
    keys = sorted(list(lipid_set.keys()))
    for i in range(len(keys) - 1):
        key_1 = keys[i]
        unique = True
        for j in range(i + 1, len(keys)):
            key_2 = keys[j]
            if compute_difference(lipid_set[key_1].mass, lipid_set[key_2].mass) < tolerance:
                unique = False
                break
    
        if unique:
            cumm[lipid_set[key_1].category][0] += 1
            if 0 not in data_for_pie: data_for_pie[0] = {}
            if lipid_set[key_1].lipid_class not in data_for_pie[0]: data_for_pie[0][lipid_set[key_1].lipid_class] = 0
            data_for_pie[0][lipid_set[key_1].lipid_class] += 1
            del lipid_set[key_1]
            
   
    
    
    num = len(lipid_set)
    common = [[[] for i in range(num)] for j in range(num)]
            
    
    
    
     
    keys = list(lipid_set.keys())
    for i in range(len(keys) - 1):
        key_1 = keys[i]
        for j in range(i + 1, len(keys)):
            key_2 = keys[j]
            
            if compute_difference(lipid_set[key_1].mass, lipid_set[key_2].mass) < tolerance and lipid_set[key_1].polarity == lipid_set[key_2].polarity:
                c = spectra_match(list(lipid_set[key_1].fragments), list(lipid_set[key_2].fragments))
                common[i][j] = c
                common[j][i] = c
                
                
                
    for i, c in enumerate(common):
        max_j = 0
        common_frags = []
        for j in range(len(c)):
            if len(common_frags) < len(c[j]):
                max_j = j
                common_frags = c[j]
        
        l_max = len(common_frags)
        
        if len(lipid_set[keys[i]].fragments) == l_max:
            if "ununique" not in cumm: cumm["ununique"] = [0] * (num + 5)
            cumm["ununique"][l_max] += 1
            
        else:
            cumm[lipid_set[keys[i]].category][l_max + 1] += 1

            if l_max + 1 not in data_for_pie: data_for_pie[l_max + 1] = {}
            if lipid_set[keys[i]].lipid_class not in data_for_pie[l_max + 1]: data_for_pie[l_max + 1][lipid_set[keys[i]].lipid_class] = 0
            data_for_pie[l_max + 1][lipid_set[keys[i]].lipid_class] += 1
        
        
    
    return cumm, total_lipid_number, data_for_pie
        
        
        
        
        
def print_global_compact():
    plt.rcParams['svg.fonttype'] = 'none'
    global tolerance, tolerance_unit
    
    
    
    negative_lipid_set = read_file("Material/yeast-negative.csv")
    positive_lipid_set = read_file("Material/yeast-positive.csv")
    
    next_negative_lipid_set = read_file("Material/true-negative.csv")
    next_positive_lipid_set = read_file("Material/true-positive.csv")
    
    for lipid in next_negative_lipid_set:
        if lipid not in negative_lipid_set: negative_lipid_set[lipid] = next_negative_lipid_set[lipid]
    for lipid in next_positive_lipid_set:
        if lipid not in positive_lipid_set: positive_lipid_set[lipid] = next_positive_lipid_set[lipid]
    
    next_negative_lipid_set = read_file("Material/false-negative.csv")
    next_positive_lipid_set = read_file("Material/false-positive.csv")
    
    for lipid in sorted(next_negative_lipid_set.keys()):
        if lipid not in negative_lipid_set: negative_lipid_set[lipid] = next_negative_lipid_set[lipid]
    for lipid in sorted(next_positive_lipid_set.keys()):
        if lipid not in positive_lipid_set: positive_lipid_set[lipid] = next_positive_lipid_set[lipid]
    
    
    
    
    
    
    
    
    fig, ((ax1, ax2), (ax3, ax4)) = plt.subplots(2, 2)
    axes = [ax1, ax2, ax3, ax4]
    axes_frag = [ax1, ax2]
    axes_cumm = [ax3, ax4]
    
    
    
    fig.set_size_inches(31. / 2.54, 18.6 / 2.54)
    width = 0.8
    
    max_bar = 6
    last = [[0] * max_bar, [0] * max_bar]
    last_high = [[0] * max_bar, [0] * max_bar]
    rects = [[], []]
    rects_high = [[], []]
    rects_cumm = [[], []]
    pie = {}
    
    tolerance = H_mass + electron_rest_mass
    tolerance_unit = 'da'
    
    
    
    pie_types = ["negative-low", "positive-low", "negative-high", "positive-high"]
    
    
    
    ## drawing the bars
    for ii in range(2):
        lipid_set = negative_lipid_set if ii % 2 == 0 else positive_lipid_set
        if len(lipid_set) < 1: continue
    
    
        tolerance = H_mass + electron_rest_mass
        tolerance_unit = 'da'
        
        categories = []
            
    
        cumm, total_lipid_number, data_for_pie = plot_fragments(lipid_set, ii % 2 == 1)
        
        x_vals = [x - width / 4 for x in range(max_bar)]
        
        for c, category in enumerate(sorted(cumm.keys())):
            if category == "ununique": continue
            while len(cumm[category]) < max_bar + 1: cumm[category].append(0)
            rct = axes[ii].bar(x_vals, cumm[category][ : max_bar], width=width / 2, align="center", color = color_map[category], bottom = last[ii], ec = "none")#edgecolor=color_map[category])
            if c == 0:
                rects[ii] = rct
            for i in range(len(last[ii])): last[ii][i] += cumm[category][i]
            categories.append("%s (low)" % category)

        # Add some text for labels, title and custom x-axis tick labels, etc.
        if ii == 0: axes[ii].set_ylabel('No. of Precursors')
        axes[ii].set_xlabel('Min. No. of fragments for unique precursor identification')
        axes[ii].set_xlim((-0.5, max_bar - 0.5))
        axes[ii].set_title('%s precursor ions' % ("Negative" if ii % 2 == 0 else "Positive"))
        
        
        cummulated = [0] * max_bar
        for category in cumm:
            if category == "ununique": continue
            for i in range(max_bar):
                cummulated[i] += cumm[category][i]
        for i in range(1, len(cummulated)): cummulated[i] += cummulated[i - 1]
        for i in range(len(cummulated)): cummulated[i] = round(cummulated[i] / total_lipid_number * 100)
        rects_cumm[ii] = axes[ii + 2].bar(x_vals, cummulated, width=width / 2, align="center", alpha = 1, color = "#ec1f26", label = "low resolution", ec = "none")#edgecolor="#ec1f26")
        if ii == 0: axes[ii + 2].set_ylabel('Probability of unique identification (%)')
        axes[ii + 2].set_xlabel('Min. No. of fragments for unique precursor identification')
        axes[ii + 2].set_xlim((-0.5, max_bar - 0.5))
        axes[ii + 2].set_ylim((0, 140))
        axes[ii + 2].set_title('%s precursor ions' % ("Negative" if ii % 2 == 0 else "Positive"))
        
        
        
        
        tolerance = 5
        tolerance_unit = 'ppm'
        cumm, total_lipid_number, data_for_pie = plot_fragments(lipid_set, ii % 2 == 1)
        #pie[pie_types[ii]] = data_for_pie
        x_vals = [x + width / 4 for x in range(max_bar)]
        
        for c, category in enumerate(sorted(cumm.keys())):
            if category == "ununique": continue
            while len(cumm[category]) < max_bar + 1: cumm[category].append(0)
            rct = axes[ii].bar(x_vals, cumm[category][ : max_bar], width=width / 2, align="center", alpha = 0.5, color = color_map[category], bottom = last_high[ii], ec = "none")# edgecolor = color_map[category])
            if c == 0:
                rects_high[ii] = rct
            for i in range(len(last_high[ii])): last_high[ii][i] += cumm[category][i]
            categories.append("%s (high)" % category)
        axes[ii].legend(categories, ncol = 2, frameon=False)
        
        
        axes[ii].set_ylim((0, max(last_high[ii]) + 30))
        
        
        
        cummulated = [0] * max_bar
        for category in sorted(cumm.keys()):
            if category == "ununique": continue
            for i in range(max_bar):
                cummulated[i] += cumm[category][i]
        for i in range(1, len(cummulated)): cummulated[i] += cummulated[i - 1]
        for i in range(len(cummulated)): cummulated[i] = round(cummulated[i] / total_lipid_number * 100)
        rects_cumm[ii] += axes[ii + 2].bar(x_vals, cummulated, width=width / 2, align="center", alpha = 1, color = "#2d3888", label = "high resolution", ec = "none") #edgecolor="#2d3888")
        axes[ii + 2].legend(loc = "upper right")
        axes[ii + 2].legend(frameon = False)
        
    
    
    for ii, ax in enumerate(axes):
        ax.text(-0.07, 1.05, chr(ord('a') + ii), transform=ax.transAxes, fontsize=16, fontweight='bold', va='top', ha='right')
    
    
    ## labeling the fragment bars
    for ax, lst, rect_set in zip(axes_frag, last, rects):
        for rect, height in zip(rect_set, lst):
            if height == 0: continue
            ax.text(rect.get_x() + rect.get_width() / 2., height, '%i' % int(height), ha='center', va='bottom')
            
    ## labeling the fragment bars
    for ax, lst, rect_set in zip(axes_frag, last_high, rects_high):
        for rect, height in zip(rect_set, lst):
            if height == 0: continue
            ax.text(rect.get_x() + rect.get_width() / 2., height, '%i' % int(height), ha='center', va='bottom')
            
            
            
    ## labeling the cummulative bars
    for ax, rect_set in zip(axes_cumm, rects_cumm):
        for rect in rect_set:
            height = rect.get_height()
            ax.text(rect.get_x() + rect.get_width() / 2., height - 10, '%i' % height, size = 12, ha='center', va='bottom', color="white")
    
    
    
    plt.tight_layout()
    plt.savefig("Probability-plot.pdf", dpi=300)
    plt.savefig("Probability-plot.svg", dpi=300)
    plt.savefig("Probability-plot.png", dpi=300)
    
        
        
        
        
        
        
        
        
def read_in(input_file_name):
    data = {}
    with open(input_file_name) as input_file:
        for line in input_file:
            if len(line) < 3: continue
            token = line.strip().split(",")
            data[token[0]] = [int(x) for x in token[1:]]
    return data


def plot_target_results():
    plt.rcParams['svg.fonttype'] = 'none'
    
    
    color_map_target = {"True identification": "green", "False identification": "red", "TP": "#005dac", "TN": "#3b96e4", "FP": "#d71919", "FN": "#9b0000"}
    legend_map = {"True identification": "True identification", "False identification": "False identification", "TP": "True positive", "TN": "True negative", "FP": "False positive", "FN": "False negative"}
    
    input_folder = "Material"
    with_accuracy = True
    
    files = ["%s/positive.csv" % input_folder, "%s/negative.csv" % input_folder, "%s/both-merged.csv" % input_folder]
    titles = ["Positive polarity", "Negative polarity", "Both polarities"]
    fig, ((ax1, ax2, ax3)) = plt.subplots(1, 3)
    axes = [ax1, ax2, ax3]
    w = 42
    fig.set_size_inches(w / 2.54, w / (3 * 2.54))
    width = 0.8
    max_bar = 6
    rects = [0, 0, 0]
    last = [[0] * max_bar, [0] * max_bar, [0] * max_bar]
    acc = [[0] * max_bar, [0] * max_bar, [0] * max_bar]
    
    for ii, file_name in enumerate(files):
        data = read_in(file_name)
        
        stats = [{} for xxx in range(max_bar)]
        
        for j, key in enumerate(sorted(data, key = lambda x:  x)[::-1]):
            rct = axes[ii].bar(range(max_bar), data[key][ : max_bar], width=width, align="center", color = color_map_target[key], edgecolor='none', bottom = last[ii], label = legend_map[key])
            for i in range(len(last[ii])):
                last[ii][i] += data[key][i]
                if with_accuracy: stats[i][key] = data[key][i]
            rects[ii] = rct
            
        if with_accuracy: 
            for i in range(len(acc[ii])):
                acc[ii][i] = (stats[i]["TP"] + stats[i]["TN"]) / (stats[i]["TP"] + stats[i]["TN"] + stats[i]["FP"] + stats[i]["FN"])
            
        axes[ii].set_ylabel('No. of Lipid')
        axes[ii].set_xlabel('Fragment No. for unique lipid identification')
        axes[ii].set_xlim((-0.5, max_bar - 0.5))
        axes[ii].set_ylim((0, max(last[ii]) * 1.5))
        axes[ii].set_title(titles[ii])
        axes[ii].legend(loc='upper right', ncol = 2, frameon = False)

    for ii, ax in enumerate(axes):
        ax.text(-0.07, 1.05, chr(ord('e') + ii), transform=ax.transAxes, fontsize=16, fontweight='bold', va='top', ha='right')


    if with_accuracy:
        ## labeling the fragment bars
        for ax, lst, rect_set, accuracy in zip(axes, last, rects, acc):
            for rect, height, accur in zip(rect_set, lst, accuracy):
                if height == 0: continue
                ax.text(rect.get_x() + rect.get_width() / 2., 1.0 * height, '%i%%' % round(accur * 100), ha='center', va='bottom')

    
    plt.tight_layout()
    plt.savefig("False-match.pdf", dpi=300)
    plt.savefig("False-match.svg", dpi=300)
    plt.savefig("False-match.png", dpi=300)


        
def main():
    print_global_compact()
    plot_target_results()
    
        
        
if __name__ == "__main__":
    main()
