# Supplementary material for: LipidCreator workbench to probe the lipidomic landscape
Source: Nat Commun. 2020 Apr 28;11:2057. doi: 10.1038/s41467-020-15960-z (PMC7188904; doi:10.1038/s41467-020-15960-z)
Supplement: Supplementary file 10 — Supplementary Data 7 [file 41467_2020_15960_MOESM10_ESM.zip › Scripts/Figure 5 - Probability and False Match/Material/false-negative.csv]

MoleculeGroup	PrecursorName	PrecursorFormula	PrecursorAdduct	PrecursorMz	PrecursorCharge	ProductName	ProductFormula	ProductAdduct	ProductMz	ProductCharge	Note
Cer	Cer 18:2;2/24:1	C42H79NO3	[M-H]1-	644.5987	-1	LCB 18:2;2(-H6NO)	C18H30O	[M-H]1-	261.2224	-1
Cer	Cer 18:2;2/24:1	C42H79NO3	[M-H]1-	644.5987	-1	LCB 18:2;2(-CH3O)	C17H33NO	[M-H]1-	266.2489	-1
Cer	Cer 18:2;2/24:1	C42H79NO3	[M-H]1-	644.5987	-1	LCB 18:2;2(-C2H8NO)	C16H28O	[M-H]1-	235.2067	-1
Cer	Cer 18:2;2/24:1	C42H79NO3	[M-H]1-	644.5987	-1	FA 24:1(+C2H3N)	C26H49NO	[M-H]1-	390.3741	-1
Cer	Cer 18:2;2/24:1	C42H79NO3	[M-H]1-	644.5987	-1	FA 24:1(+HN)	C24H47NO	[M-H]1-	364.3585	-1
Cer	Cer 18:2;2/24:1	C42H79NO3	[M-H]1-	644.5987	-1	FA 24:1(+C2H3NO)	C26H49NO2	[M-H]1-	406.3691	-1
Cer	Cer 18:2;2/24:1	C42H79NO3	[M+HCOO]1-	690.6042	-1	-(+HCOO)	C42H79NO3	[M-H]1-	644.5987	-1
Cer	Cer 18:2;2/24:1	C42H79NO3	[M+HCOO]1-	690.6042	-1	LCB 18:2;2(-H6NO)	C18H30O	[M-H]1-	261.2224	-1
Cer	Cer 18:2;2/24:1	C42H79NO3	[M+HCOO]1-	690.6042	-1	LCB 18:2;2(-CH3O)	C17H33NO	[M-H]1-	266.2489	-1
Cer	Cer 18:2;2/24:1	C42H79NO3	[M+HCOO]1-	690.6042	-1	LCB 18:2;2(-C2H8NO)	C16H28O	[M-H]1-	235.2067	-1
Cer	Cer 18:2;2/24:1	C42H79NO3	[M+HCOO]1-	690.6042	-1	FA 24:1(+C2H3N)	C26H49NO	[M-H]1-	390.3741	-1
Cer	Cer 18:2;2/24:1	C42H79NO3	[M+HCOO]1-	690.6042	-1	FA 24:1(+HN)	C24H47NO	[M-H]1-	364.3585	-1
Cer	Cer 18:2;2/24:1	C42H79NO3	[M+HCOO]1-	690.6042	-1	FA 24:1(+C2H3NO)	C26H49NO2	[M-H]1-	406.3691	-1
Hex2Cer	Hex2Cer 18:1;2/24:0	C54H103NO13	[M-H]1-	972.7357	-1	-HG(Hex2,324)	C42H83NO3	[M-H]1-	648.6300	-1
Hex2Cer	Hex2Cer 18:1;2/24:0	C54H103NO13	[M-H]1-	972.7357	-1	-HG(Hex,162)	C48H93NO8	[M-H]1-	810.6828	-1
Hex2Cer	Hex2Cer 18:1;2/24:0	C54H103NO13	[M-H]1-	972.7357	-1	-HG(Hex2,342)	C42H81NO2	[M-H]1-	630.6195	-1
Hex2Cer	Hex2Cer 18:1;2/24:0	C54H103NO13	[M-H]1-	972.7357	-1	-HG(Hex,180)	C48H91NO7	[M-H]1-	792.6723	-1
Hex2Cer	Hex2Cer 18:1;2/24:0	C54H103NO13	[M-H]1-	972.7357	-1	LCB 18:1;2(-CH3O)	C17H35NO	[M-H]1-	268.2646	-1
Hex2Cer	Hex2Cer 18:1;2/24:0	C54H103NO13	[M-H]1-	972.7357	-1	LCB 18:1;2(-C2H8NO)	C16H30O	[M-H]1-	237.2224	-1
Hex2Cer	Hex2Cer 18:1;2/24:0	C54H103NO13	[M-H]1-	972.7357	-1	FA 24:0(+C2H3N)	C26H51NO	[M-H]1-	392.3898	-1
Hex2Cer	Hex2Cer 18:1;2/24:0	C54H103NO13	[M-H]1-	972.7357	-1	FA 24:0(+HN)	C24H49NO	[M-H]1-	366.3741	-1
Hex2Cer	Hex2Cer 18:1;2/24:0	C54H103NO13	[M-H]1-	972.7357	-1	FA 24:0(+C2H3NO)	C26H51NO2	[M-H]1-	408.3847	-1
Hex2Cer	Hex2Cer 18:1;2/24:0	C54H103NO13	[M+HCOO]1-	1018.7411	-1	-(+HCOO)	C54H103NO13	[M-H]1-	972.7357	-1
Hex2Cer	Hex2Cer 18:1;2/24:0	C54H103NO13	[M+HCOO]1-	1018.7411	-1	-HG(Hex2,324)	C42H83NO3	[M-H]1-	648.6300	-1
Hex2Cer	Hex2Cer 18:1;2/24:0	C54H103NO13	[M+HCOO]1-	1018.7411	-1	-HG(Hex,162)	C48H93NO8	[M-H]1-	810.6828	-1
Hex2Cer	Hex2Cer 18:1;2/24:0	C54H103NO13	[M+HCOO]1-	1018.7411	-1	-HG(Hex2,342)	C42H81NO2	[M-H]1-	630.6195	-1
Hex2Cer	Hex2Cer 18:1;2/24:0	C54H103NO13	[M+HCOO]1-	1018.7411	-1	-HG(Hex,180)	C48H91NO7	[M-H]1-	792.6723	-1
Hex2Cer	Hex2Cer 18:1;2/24:0	C54H103NO13	[M+HCOO]1-	1018.7411	-1	LCB 18:1;2(-CH3O)	C17H35NO	[M-H]1-	268.2646	-1
Hex2Cer	Hex2Cer 18:1;2/24:0	C54H103NO13	[M+HCOO]1-	1018.7411	-1	LCB 18:1;2(-C2H8NO)	C16H30O	[M-H]1-	237.2224	-1
Hex2Cer	Hex2Cer 18:1;2/24:0	C54H103NO13	[M+HCOO]1-	1018.7411	-1	FA 24:0(+C2H3N)	C26H51NO	[M-H]1-	392.3898	-1
Hex2Cer	Hex2Cer 18:1;2/24:0	C54H103NO13	[M+HCOO]1-	1018.7411	-1	FA 24:0(+HN)	C24H49NO	[M-H]1-	366.3741	-1
Hex2Cer	Hex2Cer 18:1;2/24:0	C54H103NO13	[M+HCOO]1-	1018.7411	-1	FA 24:0(+C2H3NO)	C26H51NO2	[M-H]1-	408.3847	-1
HexCer	HexCer 18:0;2/24:0	C48H95NO8	[M-H]1-	812.6985	-1	-HG(Hex,162)	C42H85NO3	[M-H]1-	650.6457	-1
HexCer	HexCer 18:0;2/24:0	C48H95NO8	[M-H]1-	812.6985	-1	-HG(Hex,180)	C42H83NO2	[M-H]1-	632.6351	-1
HexCer	HexCer 18:0;2/24:0	C48H95NO8	[M-H]1-	812.6985	-1	LCB 18:0;2(-H6NO)	C18H34O	[M-H]1-	265.2537	-1
HexCer	HexCer 18:0;2/24:0	C48H95NO8	[M-H]1-	812.6985	-1	LCB 18:0;2(-CH3O)	C17H37NO	[M-H]1-	270.2802	-1
HexCer	HexCer 18:0;2/24:0	C48H95NO8	[M-H]1-	812.6985	-1	LCB 18:0;2(-C2H8NO)	C16H32O	[M-H]1-	239.2380	-1
HexCer	HexCer 18:0;2/24:0	C48H95NO8	[M-H]1-	812.6985	-1	FA 24:0(+C2H3N)	C26H51NO	[M-H]1-	392.3898	-1
HexCer	HexCer 18:0;2/24:0	C48H95NO8	[M-H]1-	812.6985	-1	FA 24:0(+HN)	C24H49NO	[M-H]1-	366.3741	-1
HexCer	HexCer 18:0;2/24:0	C48H95NO8	[M-H]1-	812.6985	-1	FA 24:0(+C2H3NO)	C26H51NO2	[M-H]1-	408.3847	-1
HexCer	HexCer 18:0;2/24:0	C48H95NO8	[M+HCOO]1-	858.7040	-1	-(+HCOO)	C48H95NO8	[M-H]1-	812.6985	-1
HexCer	HexCer 18:0;2/24:0	C48H95NO8	[M+HCOO]1-	858.7040	-1	-HG(Hex,162)	C42H85NO3	[M-H]1-	650.6457	-1
HexCer	HexCer 18:0;2/24:0	C48H95NO8	[M+HCOO]1-	858.7040	-1	-HG(Hex,180)	C42H83NO2	[M-H]1-	632.6351	-1
HexCer	HexCer 18:0;2/24:0	C48H95NO8	[M+HCOO]1-	858.7040	-1	LCB 18:0;2(-H6NO)	C18H34O	[M-H]1-	265.2537	-1
HexCer	HexCer 18:0;2/24:0	C48H95NO8	[M+HCOO]1-	858.7040	-1	LCB 18:0;2(-CH3O)	C17H37NO	[M-H]1-	270.2802	-1
HexCer	HexCer 18:0;2/24:0	C48H95NO8	[M+HCOO]1-	858.7040	-1	LCB 18:0;2(-C2H8NO)	C16H32O	[M-H]1-	239.2380	-1
HexCer	HexCer 18:0;2/24:0	C48H95NO8	[M+HCOO]1-	858.7040	-1	FA 24:0(+C2H3N)	C26H51NO	[M-H]1-	392.3898	-1
HexCer	HexCer 18:0;2/24:0	C48H95NO8	[M+HCOO]1-	858.7040	-1	FA 24:0(+HN)	C24H49NO	[M-H]1-	366.3741	-1
HexCer	HexCer 18:0;2/24:0	C48H95NO8	[M+HCOO]1-	858.7040	-1	FA 24:0(+C2H3NO)	C26H51NO2	[M-H]1-	408.3847	-1
LPC	LPC 20:4	C28H50NO7P	[M+HCOO]1-	588.3307	-1	HG(PC,224)	C7H16NO5P	[M-H]1-	224.0693	-1
LPC	LPC 20:4	C28H50NO7P	[M+HCOO]1-	588.3307	-1	-(CH3+HCOO)	C27H48NO7P	[M-H]1-	528.3096	-1
LPC	LPC 20:4	C28H50NO7P	[M+HCOO]1-	588.3307	-1	FA 20:4(+O)	C20H32O2	[M-H]1-	303.2330	-1
LPE	LPE 22:4	C27H48NO7P	[M-H]1-	528.3096	-1	-FA 22:4(-H)-(H2O)	C5H12NO5P	[M-H]1-	196.0380	-1
LPE	LPE 22:4	C27H48NO7P	[M-H]1-	528.3096	-1	-FA 22:4(-H)	C5H14NO6P	[M-H]1-	214.0486	-1
LPE	LPE 22:4	C27H48NO7P	[M-H]1-	528.3096	-1	GP(153)	C3H7O5P	[M-H]1-	152.9958	-1
LPE	LPE 22:4	C27H48NO7P	[M-H]1-	528.3096	-1	FA 22:4(+O)	C22H36O2	[M-H]1-	331.2643	-1
PA	PA 18:1-20:3	C41H73O8P	[M-H]1-	723.4970	-1	P(79)	HO3P	[M-H]1-	78.9591	-1
PA	PA 18:1-20:3	C41H73O8P	[M-H]1-	723.4970	-1	GP(153)	C3H7O5P	[M-H]1-	152.9958	-1
PA	PA 18:1-20:3	C41H73O8P	[M-H]1-	723.4970	-1	FA 18:1(+O)	C18H34O2	[M-H]1-	281.2486	-1
PA	PA 18:1-20:3	C41H73O8P	[M-H]1-	723.4970	-1	FA 20:3(+O)	C20H34O2	[M-H]1-	305.2486	-1
PA	PA 18:1-20:3	C41H73O8P	[M-H]1-	723.4970	-1	-FA 18:1(+HO)	C23H39O6P	[M-H]1-	441.2411	-1
PA	PA 18:1-20:3	C41H73O8P	[M-H]1-	723.4970	-1	-FA 20:3(+HO)	C21H39O6P	[M-H]1-	417.2411	-1
PA	PA 18:1-20:3	C41H73O8P	[M-H]1-	723.4970	-1	-FA 18:1(-H)	C23H41O7P	[M-H]1-	459.2517	-1
PA	PA 18:1-20:3	C41H73O8P	[M-H]1-	723.4970	-1	-FA 20:3(-H)	C21H41O7P	[M-H]1-	435.2517	-1
PA	PA 18:1-20:3	C41H73O8P	[M+HCOO]1-	769.5025	-1	P(79)	HO3P	[M-H]1-	78.9591	-1
PA	PA 18:1-20:3	C41H73O8P	[M+HCOO]1-	769.5025	-1	GP(153)	C3H7O5P	[M-H]1-	152.9958	-1	Interference with PG 18:2-18:2 [M-H]1- GP(153)
PA	PA 18:1-20:3	C41H73O8P	[M+HCOO]1-	769.5025	-1	FA 18:1(+O)	C18H34O2	[M-H]1-	281.2486	-1
PA	PA 18:1-20:3	C41H73O8P	[M+HCOO]1-	769.5025	-1	FA 20:3(+O)	C20H34O2	[M-H]1-	305.2486	-1
PA	PA 18:1-20:3	C41H73O8P	[M+HCOO]1-	769.5025	-1	-FA 18:1(+HO)	C23H39O6P	[M-H]1-	441.2411	-1
PA	PA 18:1-20:3	C41H73O8P	[M+HCOO]1-	769.5025	-1	-FA 20:3(+HO)	C21H39O6P	[M-H]1-	417.2411	-1
PA	PA 18:1-20:3	C41H73O8P	[M+HCOO]1-	769.5025	-1	-FA 18:1(-H)	C23H41O7P	[M-H]1-	459.2517	-1
PA	PA 18:1-20:3	C41H73O8P	[M+HCOO]1-	769.5025	-1	-FA 20:3(-H)	C21H41O7P	[M-H]1-	435.2517	-1
PA	PA 18:1-22:4	C43H75O8P	[M-H]1-	749.5127	-1	P(79)	HO3P	[M-H]1-	78.9591	-1
PA	PA 18:1-22:4	C43H75O8P	[M-H]1-	749.5127	-1	GP(153)	C3H7O5P	[M-H]1-	152.9958	-1
PA	PA 18:1-22:4	C43H75O8P	[M-H]1-	749.5127	-1	FA 18:1(+O)	C18H34O2	[M-H]1-	281.2486	-1
PA	PA 18:1-22:4	C43H75O8P	[M-H]1-	749.5127	-1	FA 22:4(+O)	C22H36O2	[M-H]1-	331.2643	-1
PA	PA 18:1-22:4	C43H75O8P	[M-H]1-	749.5127	-1	-FA 18:1(+HO)	C25H41O6P	[M-H]1-	467.2568	-1
PA	PA 18:1-22:4	C43H75O8P	[M-H]1-	749.5127	-1	-FA 22:4(+HO)	C21H39O6P	[M-H]1-	417.2411	-1
PA	PA 18:1-22:4	C43H75O8P	[M-H]1-	749.5127	-1	-FA 18:1(-H)	C25H43O7P	[M-H]1-	485.2674	-1
PA	PA 18:1-22:4	C43H75O8P	[M-H]1-	749.5127	-1	-FA 22:4(-H)	C21H41O7P	[M-H]1-	435.2517	-1
PA	PA 18:1-22:4	C43H75O8P	[M+HCOO]1-	795.5182	-1	P(79)	HO3P	[M-H]1-	78.9591	-1
PA	PA 18:1-22:4	C43H75O8P	[M+HCOO]1-	795.5182	-1	GP(153)	C3H7O5P	[M-H]1-	152.9958	-1
PA	PA 18:1-22:4	C43H75O8P	[M+HCOO]1-	795.5182	-1	FA 18:1(+O)	C18H34O2	[M-H]1-	281.2486	-1
PA	PA 18:1-22:4	C43H75O8P	[M+HCOO]1-	795.5182	-1	FA 22:4(+O)	C22H36O2	[M-H]1-	331.2643	-1
PA	PA 18:1-22:4	C43H75O8P	[M+HCOO]1-	795.5182	-1	-FA 18:1(+HO)	C25H41O6P	[M-H]1-	467.2568	-1
PA	PA 18:1-22:4	C43H75O8P	[M+HCOO]1-	795.5182	-1	-FA 22:4(+HO)	C21H39O6P	[M-H]1-	417.2411	-1
PA	PA 18:1-22:4	C43H75O8P	[M+HCOO]1-	795.5182	-1	-FA 18:1(-H)	C25H43O7P	[M-H]1-	485.2674	-1
PA	PA 18:1-22:4	C43H75O8P	[M+HCOO]1-	795.5182	-1	-FA 22:4(-H)	C21H41O7P	[M-H]1-	435.2517	-1
PC	PC 18:0-22:4	C48H88NO8P	[M+HCOO]1-	882.6230	-1	-(CH3+HCOO)	C47H86NO8P	[M-H]1-	822.6018	-1
PC	PC 18:0-22:4	C48H88NO8P	[M+HCOO]1-	882.6230	-1	FA 18:0(+O)	C18H36O2	[M-H]1-	283.2643	-1
PC	PC 18:0-22:4	C48H88NO8P	[M+HCOO]1-	882.6230	-1	FA 22:4(+O)	C22H36O2	[M-H]1-	331.2643	-1
PC	PC 18:0-22:4	C48H88NO8P	[M+HCOO]1-	882.6230	-1	-FA 18:0(+HO)-(CH3+HCOO)	C29H50NO6P	[M-H]1-	538.3303	-1
PC	PC 18:0-22:4	C48H88NO8P	[M+HCOO]1-	882.6230	-1	-FA 22:4(+HO)-(CH3+HCOO)	C25H50NO6P	[M-H]1-	490.3303	-1
PC	PC 18:0-22:4	C48H88NO8P	[M+HCOO]1-	882.6230	-1	-FA 18:0(-H)-(CH3+HCOO)	C29H52NO7P	[M-H]1-	556.3409	-1
PC	PC 18:0-22:4	C48H88NO8P	[M+HCOO]1-	882.6230	-1	-FA 22:4(-H)-(CH3+HCOO)	C25H52NO7P	[M-H]1-	508.3409	-1
PC	PC 18:1-20:5	C46H80NO8P	[M+HCOO]1-	850.5604	-1	-(CH3+HCOO)	C45H78NO8P	[M-H]1-	790.5392	-1
PC	PC 18:1-20:5	C46H80NO8P	[M+HCOO]1-	850.5604	-1	FA 18:1(+O)	C18H34O2	[M-H]1-	281.2486	-1
PC	PC 18:1-20:5	C46H80NO8P	[M+HCOO]1-	850.5604	-1	FA 20:5(+O)	C20H30O2	[M-H]1-	301.2173	-1
PC	PC 18:1-20:5	C46H80NO8P	[M+HCOO]1-	850.5604	-1	-FA 18:1(+HO)-(CH3+HCOO)	C27H44NO6P	[M-H]1-	508.2833	-1
PC	PC 18:1-20:5	C46H80NO8P	[M+HCOO]1-	850.5604	-1	-FA 20:5(+HO)-(CH3+HCOO)	C25H48NO6P	[M-H]1-	488.3146	-1
PC	PC 18:1-20:5	C46H80NO8P	[M+HCOO]1-	850.5604	-1	-FA 18:1(-H)-(CH3+HCOO)	C27H46NO7P	[M-H]1-	526.2939	-1
PC	PC 18:1-20:5	C46H80NO8P	[M+HCOO]1-	850.5604	-1	-FA 20:5(-H)-(CH3+HCOO)	C25H50NO7P	[M-H]1-	506.3252	-1
PE	PE 18:1-18:3	C41H74NO8P	[M-H]1-	738.5079	-1	HG(PE,196)	C5H12NO5P	[M-H]1-	196.0380	-1
PE	PE 18:1-18:3	C41H74NO8P	[M-H]1-	738.5079	-1	GP(153)	C3H7O5P	[M-H]1-	152.9958	-1
PE	PE 18:1-18:3	C41H74NO8P	[M-H]1-	738.5079	-1	FA 18:1(+O)	C18H34O2	[M-H]1-	281.2486	-1
PE	PE 18:1-18:3	C41H74NO8P	[M-H]1-	738.5079	-1	FA 18:3(+O)	C18H30O2	[M-H]1-	277.2173	-1
PE	PE 18:1-18:3	C41H74NO8P	[M-H]1-	738.5079	-1	-FA 18:1(+HO)	C23H40NO6P	[M-H]1-	456.2520	-1
PE	PE 18:1-18:3	C41H74NO8P	[M-H]1-	738.5079	-1	-FA 18:3(+HO)	C23H44NO6P	[M-H]1-	460.2833	-1
PE	PE 18:1-18:3	C41H74NO8P	[M-H]1-	738.5079	-1	-FA 18:1(-H)	C23H42NO7P	[M-H]1-	474.2626	-1
PE	PE 18:1-18:3	C41H74NO8P	[M-H]1-	738.5079	-1	-FA 18:3(-H)	C23H46NO7P	[M-H]1-	478.2939	-1
PE	PE 16:0-22:5	C43H76NO8P	[M-H]1-	764.5236	-1	HG(PE,196)	C5H12NO5P	[M-H]1-	196.0380	-1
PE	PE 16:0-22:5	C43H76NO8P	[M-H]1-	764.5236	-1	GP(153)	C3H7O5P	[M-H]1-	152.9958	-1
PE	PE 16:0-22:5	C43H76NO8P	[M-H]1-	764.5236	-1	FA 16:0(+O)	C16H32O2	[M-H]1-	255.2330	-1
PE	PE 16:0-22:5	C43H76NO8P	[M-H]1-	764.5236	-1	FA 22:5(+O)	C22H34O2	[M-H]1-	329.2486	-1
PE	PE 16:0-22:5	C43H76NO8P	[M-H]1-	764.5236	-1	-FA 16:0(+HO)	C27H44NO6P	[M-H]1-	508.2833	-1
PE	PE 16:0-22:5	C43H76NO8P	[M-H]1-	764.5236	-1	-FA 22:5(+HO)	C21H42NO6P	[M-H]1-	434.2677	-1
PE	PE 16:0-22:5	C43H76NO8P	[M-H]1-	764.5236	-1	-FA 16:0(-H)	C27H46NO7P	[M-H]1-	526.2939	-1
PE	PE 16:0-22:5	C43H76NO8P	[M-H]1-	764.5236	-1	-FA 22:5(-H)	C21H44NO7P	[M-H]1-	452.2783	-1
PG	PG 18:0-22:5	C46H81O10P	[M-H]1-	823.5495	-1	FA 18:0(+O)	C18H36O2	[M-H]1-	283.2643	-1
PG	PG 18:0-22:5	C46H81O10P	[M-H]1-	823.5495	-1	-FA 18:0(+HO)	C28H45O8P	[M-H]1-	539.2779	-1
PG	PG 18:0-22:5	C46H81O10P	[M-H]1-	823.5495	-1	-FA 18:0(-H)	C28H47O9P	[M-H]1-	557.2885	-1
PG	PG 18:0-22:5	C46H81O10P	[M-H]1-	823.5495	-1	FA 22:5(+O)	C22H34O2	[M-H]1-	329.2486	-1
PG	PG 18:0-22:5	C46H81O10P	[M-H]1-	823.5495	-1	-FA 22:5(+HO)	C24H47O8P	[M-H]1-	493.2936	-1
PG	PG 18:0-22:5	C46H81O10P	[M-H]1-	823.5495	-1	-FA 22:5(-H)	C24H49O9P	[M-H]1-	511.3041	-1
PG	PG 18:0-22:5	C46H81O10P	[M-H]1-	823.5495	-1	GP(153)	C3H7O5P	[M-H]1-	152.9958	-1
PG	PG 18:0-22:5	C46H81O10P	[M-H]1-	823.5495	-1	HG(PG,171)	C3H9O6P	[M-H]1-	171.0064	-1
PG	PG 18:0-22:5	C46H81O10P	[M-H]1-	823.5495	-1	HG(PG,227)	C6H13O7P	[M-H]1-	227.0326	-1
PG	PG 18:2-18:2	C42H75O10P	[M-H]1-	769.5025	-1	FA 18:2(+O)	C18H32O2	[M-H]1-	279.2330	-1
PG	PG 18:2-18:2	C42H75O10P	[M-H]1-	769.5025	-1	-FA 18:2(+HO)	C24H43O8P	[M-H]1-	489.2623	-1
PG	PG 18:2-18:2	C42H75O10P	[M-H]1-	769.5025	-1	-FA 18:2(-H)	C24H45O9P	[M-H]1-	507.2728	-1
PG	PG 18:2-18:2	C42H75O10P	[M-H]1-	769.5025	-1	GP(153)	C3H7O5P	[M-H]1-	152.9958	-1	Interference with PA 18:1-20:3 [M+HCOO]1- GP(153)
PG	PG 18:2-18:2	C42H75O10P	[M-H]1-	769.5025	-1	HG(PG,171)	C3H9O6P	[M-H]1-	171.0064	-1
PG	PG 18:2-18:2	C42H75O10P	[M-H]1-	769.5025	-1	HG(PG,227)	C6H13O7P	[M-H]1-	227.0326	-1
PI	PI 20:1-20:4	C49H85O13P	[M-H]1-	911.5655	-1	-FA 20:1(-H)	C29H49O12P	[M-H]1-	619.2889	-1
PI	PI 20:1-20:4	C49H85O13P	[M-H]1-	911.5655	-1	FA 20:1(+O)	C20H38O2	[M-H]1-	309.2799	-1
PI	PI 20:1-20:4	C49H85O13P	[M-H]1-	911.5655	-1	-FA 20:1(+HO)	C29H47O11P	[M-H]1-	601.2783	-1
PI	PI 20:1-20:4	C49H85O13P	[M-H]1-	911.5655	-1	-FA 20:4(-H)	C29H55O12P	[M-H]1-	625.3358	-1
PI	PI 20:1-20:4	C49H85O13P	[M-H]1-	911.5655	-1	FA 20:4(+O)	C20H32O2	[M-H]1-	303.2330	-1
PI	PI 20:1-20:4	C49H85O13P	[M-H]1-	911.5655	-1	-FA 20:4(+HO)	C29H53O11P	[M-H]1-	607.3253	-1
PI	PI 20:1-20:4	C49H85O13P	[M-H]1-	911.5655	-1	GP(153)	C3H7O5P	[M-H]1-	152.9958	-1
PI	PI 20:1-20:4	C49H85O13P	[M-H]1-	911.5655	-1	HG(PI,241)	C6H11O8P	[M-H]1-	241.0119	-1
PI	PI 20:1-20:4	C49H85O13P	[M-H]1-	911.5655	-1	P(79)	HO3P	[M-H]1-	78.9591	-1
PI	PI 18:0-22:4	C49H87O13P	[M-H]1-	913.5812	-1	-FA 18:0(-H)	C31H53O12P	[M-H]1-	647.3202	-1
PI	PI 18:0-22:4	C49H87O13P	[M-H]1-	913.5812	-1	FA 18:0(+O)	C18H36O2	[M-H]1-	283.2643	-1
PI	PI 18:0-22:4	C49H87O13P	[M-H]1-	913.5812	-1	-FA 18:0(+HO)	C31H51O11P	[M-H]1-	629.3096	-1
PI	PI 18:0-22:4	C49H87O13P	[M-H]1-	913.5812	-1	-FA 22:4(-H)	C27H53O12P	[M-H]1-	599.3202	-1
PI	PI 18:0-22:4	C49H87O13P	[M-H]1-	913.5812	-1	FA 22:4(+O)	C22H36O2	[M-H]1-	331.2643	-1
PI	PI 18:0-22:4	C49H87O13P	[M-H]1-	913.5812	-1	-FA 22:4(+HO)	C27H51O11P	[M-H]1-	581.3096	-1
PI	PI 18:0-22:4	C49H87O13P	[M-H]1-	913.5812	-1	GP(153)	C3H7O5P	[M-H]1-	152.9958	-1
PI	PI 18:0-22:4	C49H87O13P	[M-H]1-	913.5812	-1	HG(PI,241)	C6H11O8P	[M-H]1-	241.0119	-1
PI	PI 18:0-22:4	C49H87O13P	[M-H]1-	913.5812	-1	P(79)	HO3P	[M-H]1-	78.9591	-1
PS	PS 16:0-20:4	C42H74NO10P	[M-H]1-	782.4978	-1	-FA 16:0(-H)-(C3H5NO2)	C23H39O7P	[M-H]1-	457.2361	-1
PS	PS 16:0-20:4	C42H74NO10P	[M-H]1-	782.4978	-1	FA 16:0(+O)	C16H32O2	[M-H]1-	255.2330	-1
PS	PS 16:0-20:4	C42H74NO10P	[M-H]1-	782.4978	-1	-FA 16:0(+HO)-(C3H5NO2)	C23H37O6P	[M-H]1-	439.2255	-1
PS	PS 16:0-20:4	C42H74NO10P	[M-H]1-	782.4978	-1	-FA 20:4(-H)-(C3H5NO2)	C19H39O7P	[M-H]1-	409.2361	-1
PS	PS 16:0-20:4	C42H74NO10P	[M-H]1-	782.4978	-1	FA 20:4(+O)	C20H32O2	[M-H]1-	303.2330	-1
PS	PS 16:0-20:4	C42H74NO10P	[M-H]1-	782.4978	-1	-FA 20:4(+HO)-(C3H5NO2)	C19H37O6P	[M-H]1-	391.2255	-1
PS	PS 16:0-20:4	C42H74NO10P	[M-H]1-	782.4978	-1	GP(153)	C3H7O5P	[M-H]1-	152.9958	-1
PS	PS 16:0-20:4	C42H74NO10P	[M-H]1-	782.4978	-1	-(C3H5NO2,87)	C39H69O8P	[M-H]1-	695.4657	-1
SM	SM 18:0;2/24:1	C47H95N2O6P	[M+HCOO]1-	859.6910	-1	HG(PC,168)	C4H12NO4P	[M-H]1-	168.0431	-1
SM	SM 18:0;2/24:1	C47H95N2O6P	[M+HCOO]1-	859.6910	-1	P(79)	HO3P	[M-H]1-	78.9591	-1
SM	SM 18:0;2/24:1	C47H95N2O6P	[M+HCOO]1-	859.6910	-1	FA 24:1(+O)	C24H46O2	[M-H]1-	365.3425	-1
PS	PS 20:0-20:4	C46H82NO10P	[M-H]1-	838.5604	-1	-FA 20:0(-H)-(C3H5NO2)	C23H39O7P	[M-H]1-	457.2361	-1
PS	PS 20:0-20:4	C46H82NO10P	[M-H]1-	838.5604	-1	FA 20:0(+O)	C20H40O2	[M-H]1-	311.2956	-1
PS	PS 20:0-20:4	C46H82NO10P	[M-H]1-	838.5604	-1	-FA 20:0(+HO)-(C3H5NO2)	C23H37O6P	[M-H]1-	439.2255	-1
PS	PS 20:0-20:4	C46H82NO10P	[M-H]1-	838.5604	-1	-FA 20:4(-H)-(C3H5NO2)	C23H47O7P	[M-H]1-	465.2987	-1
PS	PS 20:0-20:4	C46H82NO10P	[M-H]1-	838.5604	-1	FA 20:4(+O)	C20H32O2	[M-H]1-	303.2330	-1
PS	PS 20:0-20:4	C46H82NO10P	[M-H]1-	838.5604	-1	-FA 20:4(+HO)-(C3H5NO2)	C23H45O6P	[M-H]1-	447.2881	-1
PS	PS 20:0-20:4	C46H82NO10P	[M-H]1-	838.5604	-1	GP(153)	C3H7O5P	[M-H]1-	152.9958	-1
PS	PS 20:0-20:4	C46H82NO10P	[M-H]1-	838.5604	-1	-(C3H5NO2,87)	C43H77O8P	[M-H]1-	751.5283	-1
SM	SM 18:2;2/24:0	C47H93N2O6P	[M+HCOO]1-	857.6753	-1	HG(PC,168)	C4H12NO4P	[M-H]1-	168.0431	-1
SM	SM 18:2;2/24:0	C47H93N2O6P	[M+HCOO]1-	857.6753	-1	P(79)	HO3P	[M-H]1-	78.9591	-1
SM	SM 18:2;2/24:0	C47H93N2O6P	[M+HCOO]1-	857.6753	-1	FA 24:0(+O)	C24H48O2	[M-H]1-	367.3582	-1
