# Supplementary material for: LipidCreator workbench to probe the lipidomic landscape
Source: Nat Commun. 2020 Apr 28;11:2057. doi: 10.1038/s41467-020-15960-z (PMC7188904; doi:10.1038/s41467-020-15960-z)
Supplement: Supplementary file 10 — Supplementary Data 7 [file 41467_2020_15960_MOESM10_ESM.zip › Scripts/Figure 5 - Probability and False Match/Material/false-positive.csv]

MoleculeGroup	PrecursorName	PrecursorFormula	PrecursorAdduct	PrecursorMz	PrecursorCharge	ProductName	ProductFormula	ProductAdduct	ProductMz	ProductCharge	Note
Cer	Cer 18:2;2/24:1	C42H79NO3	[M+H]1+	646.6133	+1	-(H2O,18)	C42H77NO2	[M+H]1+	628.6027	+1
Cer	Cer 18:2;2/24:1	C42H79NO3	[M+H]1+	646.6133	+1	LCB 18:2;2(-HO)	C18H33NO	[M+H]1+	280.2635	+1
Cer	Cer 18:2;2/24:1	C42H79NO3	[M+H]1+	646.6133	+1	LCB 18:2;2(-H3O2)	C18H31N	[M+H]1+	262.2529	+1
Cer	Cer 18:2;2/24:1	C42H79NO3	[M+H]1+	646.6133	+1	LCB 18:2;2(-CH3O2)	C17H31N	[M+H]1+	250.2529	+1
ChE	ChE 20:4	C47H76O2	[M+NH4]1+	690.6184	+1	-FA 20:4(+HO)-Cholesterol(35)	C27H44	[M+H]1+	369.3516	+1
Hex2Cer	Hex2Cer 18:1;2/24:0	C54H103NO13	[M+H]1+	974.7502	+1	-(H2O,18)	C54H101NO12	[M+H]1+	956.7397	+1
Hex2Cer	Hex2Cer 18:1;2/24:0	C54H103NO13	[M+H]1+	974.7502	+1	LCB 18:1;2(-HO)	C18H35NO	[M+H]1+	282.2791	+1
Hex2Cer	Hex2Cer 18:1;2/24:0	C54H103NO13	[M+H]1+	974.7502	+1	LCB 18:1;2(-H3O2)	C18H33N	[M+H]1+	264.2686	+1
Hex2Cer	Hex2Cer 18:1;2/24:0	C54H103NO13	[M+H]1+	974.7502	+1	LCB 18:1;2(-CH3O2)	C17H33N	[M+H]1+	252.2686	+1
Hex2Cer	Hex2Cer 18:1;2/24:0	C54H103NO13	[M+H]1+	974.7502	+1	-HG(Hex2,342)	C42H81NO2	[M+H]1+	632.6340	+1
Hex2Cer	Hex2Cer 18:1;2/24:0	C54H103NO13	[M+H]1+	974.7502	+1	-HG(Hex2,360)	C42H79NO	[M+H]1+	614.6234	+1
Hex2Cer	Hex2Cer 18:1;2/24:0	C54H103NO13	[M+H]1+	974.7502	+1	-HG(Hex2,324)	C42H83NO3	[M+H]1+	650.6446	+1
Hex2Cer	Hex2Cer 18:1;2/24:0	C54H103NO13	[M+NH4]1+	991.7768	+1	-(H2O,18)	C54H101NO12	[M+H]1+	956.7397	+1
Hex2Cer	Hex2Cer 18:1;2/24:0	C54H103NO13	[M+NH4]1+	991.7768	+1	LCB 18:1;2(-HO)	C18H35NO	[M+H]1+	282.2791	+1
Hex2Cer	Hex2Cer 18:1;2/24:0	C54H103NO13	[M+NH4]1+	991.7768	+1	LCB 18:1;2(-H3O2)	C18H33N	[M+H]1+	264.2686	+1
Hex2Cer	Hex2Cer 18:1;2/24:0	C54H103NO13	[M+NH4]1+	991.7768	+1	LCB 18:1;2(-CH3O2)	C17H33N	[M+H]1+	252.2686	+1
Hex2Cer	Hex2Cer 18:1;2/24:0	C54H103NO13	[M+NH4]1+	991.7768	+1	-HG(Hex2,342)	C42H81NO2	[M+H]1+	632.6340	+1
Hex2Cer	Hex2Cer 18:1;2/24:0	C54H103NO13	[M+NH4]1+	991.7768	+1	-HG(Hex2,360)	C42H79NO	[M+H]1+	614.6234	+1
Hex2Cer	Hex2Cer 18:1;2/24:0	C54H103NO13	[M+NH4]1+	991.7768	+1	-HG(Hex2,324)	C42H83NO3	[M+H]1+	650.6446	+1
HexCer	HexCer 18:0;2/24:0	C48H95NO8	[M+H]1+	814.7130	+1	-(H2O,18)	C48H93NO7	[M+H]1+	796.7025	+1
HexCer	HexCer 18:0;2/24:0	C48H95NO8	[M+H]1+	814.7130	+1	LCB 18:0;2(-HO)	C18H37NO	[M+H]1+	284.2948	+1
HexCer	HexCer 18:0;2/24:0	C48H95NO8	[M+H]1+	814.7130	+1	LCB 18:0;2(-H3O2)	C18H35N	[M+H]1+	266.2842	+1
HexCer	HexCer 18:0;2/24:0	C48H95NO8	[M+H]1+	814.7130	+1	LCB 18:0;2(-CH3O2)	C17H35N	[M+H]1+	254.2842	+1
HexCer	HexCer 18:0;2/24:0	C48H95NO8	[M+H]1+	814.7130	+1	-HG(Hex,180)	C42H83NO2	[M+H]1+	634.6497	+1
HexCer	HexCer 18:0;2/24:0	C48H95NO8	[M+H]1+	814.7130	+1	-HG(Hex,198)	C42H81NO	[M+H]1+	616.6391	+1
HexCer	HexCer 18:0;2/24:0	C48H95NO8	[M+H]1+	814.7130	+1	-HG(Hex,162)	C42H85NO3	[M+H]1+	652.6602	+1
HexCer	HexCer 18:0;2/24:0	C48H95NO8	[M+NH4]1+	831.7396	+1	-(H2O,18)	C48H93NO7	[M+H]1+	796.7025	+1
HexCer	HexCer 18:0;2/24:0	C48H95NO8	[M+NH4]1+	831.7396	+1	LCB 18:0;2(-HO)	C18H37NO	[M+H]1+	284.2948	+1
HexCer	HexCer 18:0;2/24:0	C48H95NO8	[M+NH4]1+	831.7396	+1	LCB 18:0;2(-H3O2)	C18H35N	[M+H]1+	266.2842	+1
HexCer	HexCer 18:0;2/24:0	C48H95NO8	[M+NH4]1+	831.7396	+1	LCB 18:0;2(-CH3O2)	C17H35N	[M+H]1+	254.2842	+1
HexCer	HexCer 18:0;2/24:0	C48H95NO8	[M+NH4]1+	831.7396	+1	-HG(Hex,180)	C42H83NO2	[M+H]1+	634.6497	+1
HexCer	HexCer 18:0;2/24:0	C48H95NO8	[M+NH4]1+	831.7396	+1	-HG(Hex,198)	C42H81NO	[M+H]1+	616.6391	+1
HexCer	HexCer 18:0;2/24:0	C48H95NO8	[M+NH4]1+	831.7396	+1	-HG(Hex,162)	C42H85NO3	[M+H]1+	652.6602	+1
LPC	LPC 20:4	C28H50NO7P	[M+H]1+	544.3398	+1	HG(PC,184)	C5H14NO4P	[M+H]1+	184.0733	+1
LPC	LPC 20:4	C28H50NO7P	[M+H]1+	544.3398	+1	(C5H13NO,104)	C5H13NO	[M+H]1+	104.1070	+1
LPE	LPE 22:4	C27H48NO7P	[M+H]1+	530.3241	+1	-HG(PE,141)	C25H40O3	[M+H]1+	389.3050	+1
PC	PC 18:0-22:4	C48H88NO8P	[M+H]1+	838.6320	+1	HG(PC,184)	C5H14NO4P	[M+H]1+	184.0733	+1
PC	PC 18:0-22:4	C48H88NO8P	[M+NH4]1+	855.6586	+1	HG(PC,184)	C5H14NO4P	[M+H]1+	184.0733	+1
PC	PC 18:1-20:5	C46H80NO8P	[M+H]1+	806.5694	+1	HG(PC,184)	C5H14NO4P	[M+H]1+	184.0733	+1
PC	PC 18:1-20:5	C46H80NO8P	[M+NH4]1+	823.5960	+1	HG(PC,184)	C5H14NO4P	[M+H]1+	184.0733	+1
PE	PE 18:1-18:3	C41H74NO8P	[M+H]1+	740.5225	+1	-HG(PE,141)	C39H66O4	[M+H]1+	599.5034	+1
PE	PE 16:0-22:5	C43H76NO8P	[M+H]1+	766.5381	+1	-HG(PE,141)	C41H68O4	[M+H]1+	625.5190	+1
PG	PG 18:0-22:5	C46H81O10P	[M+H]1+	825.5640	+1	-HG(PG,172)	C43H72O4	[M+H]1+	653.5503	+1
PG	PG 18:0-22:5	C46H81O10P	[M+NH4]1+	842.5906	+1	-HG(PG,172)	C43H72O4	[M+H]1+	653.5503	+1
PG	PG 18:2-18:2	C42H75O10P	[M+H]1+	771.5171	+1	-HG(PG,172)	C39H66O4	[M+H]1+	599.5034	+1
PG	PG 18:2-18:2	C42H75O10P	[M+NH4]1+	788.5436	+1	-HG(PG,172)	C39H66O4	[M+H]1+	599.5034	+1
PI	PI 20:1-20:4	C49H85O13P	[M+H]1+	913.5801	+1	-HG(PI,260)	C43H72O4	[M+H]1+	653.5503	+1
PI	PI 20:1-20:4	C49H85O13P	[M+NH4]1+	930.6066	+1	-HG(PI,260)	C43H72O4	[M+H]1+	653.5503	+1
PI	PI 18:0-22:4	C49H87O13P	[M+H]1+	915.5957	+1	-HG(PI,260)	C43H74O4	[M+H]1+	655.5660	+1
PI	PI 18:0-22:4	C49H87O13P	[M+NH4]1+	932.6223	+1	-HG(PI,260)	C43H74O4	[M+H]1+	655.5660	+1
PS	PS 16:0-20:4	C42H74NO10P	[M+H]1+	784.5123	+1	-HG(PS,185)	C39H66O4	[M+H]1+	599.5034	+1
SM	SM 18:0;2/24:1	C47H95N2O6P	[M+H]1+	815.7001	+1	HG(PC,184)	C5H14NO4P	[M+H]1+	184.0733	+1
SM	SM 18:0;2/24:1	C47H95N2O6P	[M+H]1+	815.7001	+1	LCB 18:0;2(-H3O2)	C18H35N	[M+H]1+	266.2842	+1
PS	PS 20:0-20:4	C46H82NO10P	[M+H]1+	840.5749	+1	-HG(PS,185)	C43H74O4	[M+H]1+	655.5660	+1
SM	SM 18:2;2/24:0	C47H93N2O6P	[M+H]1+	813.6844	+1	HG(PC,184)	C5H14NO4P	[M+H]1+	184.0733	+1
SM	SM 18:2;2/24:0	C47H93N2O6P	[M+H]1+	813.6844	+1	LCB 18:2;2(-H3O2)	C18H31N	[M+H]1+	262.2529	+1
TAG	TAG 16:0-16:1-20:4	C55H96O6	[M+H]1+	853.7280	+1	FA 16:0	C16H30O	[M+H]1+	239.2369	+1
TAG	TAG 16:0-16:1-20:4	C55H96O6	[M+H]1+	853.7280	+1	FA 16:1	C16H28O	[M+H]1+	237.2213	+1
TAG	TAG 16:0-16:1-20:4	C55H96O6	[M+H]1+	853.7280	+1	FA 20:4	C20H30O	[M+H]1+	287.2369	+1
TAG	TAG 16:0-16:1-20:4	C55H96O6	[M+H]1+	853.7280	+1	-FA 16:0(+HO)-(NH3)	C39H64O4	[M+H]1+	597.4877	+1
TAG	TAG 16:0-16:1-20:4	C55H96O6	[M+H]1+	853.7280	+1	-FA 16:1(+HO)-(NH3)	C39H66O4	[M+H]1+	599.5034	+1
TAG	TAG 16:0-16:1-20:4	C55H96O6	[M+H]1+	853.7280	+1	-FA 20:4(+HO)-(NH3)	C35H64O4	[M+H]1+	549.4877	+1
TAG	TAG 16:0-16:1-20:4	C55H96O6	[M+NH4]1+	870.7545	+1	FA 16:0	C16H30O	[M+H]1+	239.2369	+1
TAG	TAG 16:0-16:1-20:4	C55H96O6	[M+NH4]1+	870.7545	+1	FA 16:1	C16H28O	[M+H]1+	237.2213	+1
TAG	TAG 16:0-16:1-20:4	C55H96O6	[M+NH4]1+	870.7545	+1	FA 20:4	C20H30O	[M+H]1+	287.2369	+1
TAG	TAG 16:0-16:1-20:4	C55H96O6	[M+NH4]1+	870.7545	+1	-FA 16:0(+HO)-(NH3)	C39H64O4	[M+H]1+	597.4877	+1
TAG	TAG 16:0-16:1-20:4	C55H96O6	[M+NH4]1+	870.7545	+1	-FA 16:1(+HO)-(NH3)	C39H66O4	[M+H]1+	599.5034	+1
TAG	TAG 16:0-16:1-20:4	C55H96O6	[M+NH4]1+	870.7545	+1	-FA 20:4(+HO)-(NH3)	C35H64O4	[M+H]1+	549.4877	+1
