# Supplementary material for: LipidCreator workbench to probe the lipidomic landscape
Source: Nat Commun. 2020 Apr 28;11:2057. doi: 10.1038/s41467-020-15960-z (PMC7188904; doi:10.1038/s41467-020-15960-z)
Supplement: Supplementary file 10 — Supplementary Data 7 [file 41467_2020_15960_MOESM10_ESM.zip › Scripts/Figure 5 - Probability and False Match/Material/positive.csv]

TP	11	18	18	18	18	18
FN	10	3	3	3	3	3
FP	16	10	9	8	8	8
TN	5	11	12	13	13	13
