# Supplementary material for: LipidCreator workbench to probe the lipidomic landscape
Source: Nat Commun. 2020 Apr 28;11:2057. doi: 10.1038/s41467-020-15960-z (PMC7188904; doi:10.1038/s41467-020-15960-z)
Supplement: Supplementary file 10 — Supplementary Data 7 [file 41467_2020_15960_MOESM10_ESM.zip › Scripts/Figure 5 - Probability and False Match/Material/true-negative.csv]

MoleculeGroup	PrecursorName	PrecursorFormula	PrecursorAdduct	PrecursorMz	PrecursorCharge	ProductName	ProductFormula	ProductAdduct	ProductMz	ProductCharge	Note
PS	PS 18:0-22:6	C46H78NO10P	[M-H]1-	834.5291	-1	-FA 18:0(-H)-(C3H5NO2)	C25H39O7P	[M-H]1-	481.2361	-1
PS	PS 18:0-22:6	C46H78NO10P	[M-H]1-	834.5291	-1	FA 18:0(+O)	C18H36O2	[M-H]1-	283.2643	-1
PS	PS 18:0-22:6	C46H78NO10P	[M-H]1-	834.5291	-1	-FA 18:0(+HO)-(C3H5NO2)	C25H37O6P	[M-H]1-	463.2255	-1
PS	PS 18:0-22:6	C46H78NO10P	[M-H]1-	834.5291	-1	-FA 22:6(-H)-(C3H5NO2)	C21H43O7P	[M-H]1-	437.2674	-1
PS	PS 18:0-22:6	C46H78NO10P	[M-H]1-	834.5291	-1	FA 22:6(+O)	C22H32O2	[M-H]1-	327.2330	-1
PS	PS 18:0-22:6	C46H78NO10P	[M-H]1-	834.5291	-1	-FA 22:6(+HO)-(C3H5NO2)	C21H41O6P	[M-H]1-	419.2568	-1
PS	PS 18:0-22:6	C46H78NO10P	[M-H]1-	834.5291	-1	GP(153)	C3H7O5P	[M-H]1-	152.9958	-1
PS	PS 18:0-22:6	C46H78NO10P	[M-H]1-	834.5291	-1	-(C3H5NO2,87)	C43H73O8P	[M-H]1-	747.4970	-1
PG	PG 18:0-22:6	C46H79O10P	[M-H]1-	821.5338	-1	FA 18:0(+O)	C18H36O2	[M-H]1-	283.2643	-1
PG	PG 18:0-22:6	C46H79O10P	[M-H]1-	821.5338	-1	-FA 18:0(+HO)	C28H43O8P	[M-H]1-	537.2623	-1
PG	PG 18:0-22:6	C46H79O10P	[M-H]1-	821.5338	-1	-FA 18:0(-H)	C28H45O9P	[M-H]1-	555.2728	-1
PG	PG 18:0-22:6	C46H79O10P	[M-H]1-	821.5338	-1	FA 22:6(+O)	C22H32O2	[M-H]1-	327.2330	-1
PG	PG 18:0-22:6	C46H79O10P	[M-H]1-	821.5338	-1	-FA 22:6(+HO)	C24H47O8P	[M-H]1-	493.2936	-1
PG	PG 18:0-22:6	C46H79O10P	[M-H]1-	821.5338	-1	-FA 22:6(-H)	C24H49O9P	[M-H]1-	511.3041	-1
PG	PG 18:0-22:6	C46H79O10P	[M-H]1-	821.5338	-1	GP(153)	C3H7O5P	[M-H]1-	152.9958	-1
PG	PG 18:0-22:6	C46H79O10P	[M-H]1-	821.5338	-1	HG(PG,171)	C3H9O6P	[M-H]1-	171.0064	-1
PG	PG 18:0-22:6	C46H79O10P	[M-H]1-	821.5338	-1	HG(PG,227)	C6H13O7P	[M-H]1-	227.0326	-1
PE	PE 18:0-22:6	C45H78NO8P	[M-H]1-	790.5392	-1	HG(PE,196)	C5H12NO5P	[M-H]1-	196.0380	-1
PE	PE 18:0-22:6	C45H78NO8P	[M-H]1-	790.5392	-1	GP(153)	C3H7O5P	[M-H]1-	152.9958	-1
PE	PE 18:0-22:6	C45H78NO8P	[M-H]1-	790.5392	-1	FA 18:0(+O)	C18H36O2	[M-H]1-	283.2643	-1
PE	PE 18:0-22:6	C45H78NO8P	[M-H]1-	790.5392	-1	FA 22:6(+O)	C22H32O2	[M-H]1-	327.2330	-1
PE	PE 18:0-22:6	C45H78NO8P	[M-H]1-	790.5392	-1	-FA 18:0(+HO)	C27H42NO6P	[M-H]1-	506.2677	-1
PE	PE 18:0-22:6	C45H78NO8P	[M-H]1-	790.5392	-1	-FA 22:6(+HO)	C23H46NO6P	[M-H]1-	462.2990	-1
PE	PE 18:0-22:6	C45H78NO8P	[M-H]1-	790.5392	-1	-FA 18:0(-H)	C27H44NO7P	[M-H]1-	524.2783	-1
PE	PE 18:0-22:6	C45H78NO8P	[M-H]1-	790.5392	-1	-FA 22:6(-H)	C23H48NO7P	[M-H]1-	480.3096	-1
PA	PA 18:0-22:6	C43H73O8P	[M-H]1-	747.4970	-1	P(79)	HO3P	[M-H]1-	78.9591	-1
PA	PA 18:0-22:6	C43H73O8P	[M-H]1-	747.4970	-1	GP(153)	C3H7O5P	[M-H]1-	152.9958	-1
PA	PA 18:0-22:6	C43H73O8P	[M-H]1-	747.4970	-1	FA 18:0(+O)	C18H36O2	[M-H]1-	283.2643	-1
PA	PA 18:0-22:6	C43H73O8P	[M-H]1-	747.4970	-1	FA 22:6(+O)	C22H32O2	[M-H]1-	327.2330	-1
PA	PA 18:0-22:6	C43H73O8P	[M-H]1-	747.4970	-1	-FA 18:0(+HO)	C25H37O6P	[M-H]1-	463.2255	-1
PA	PA 18:0-22:6	C43H73O8P	[M-H]1-	747.4970	-1	-FA 22:6(+HO)	C21H41O6P	[M-H]1-	419.2568	-1
PA	PA 18:0-22:6	C43H73O8P	[M-H]1-	747.4970	-1	-FA 18:0(-H)	C25H39O7P	[M-H]1-	481.2361	-1
PA	PA 18:0-22:6	C43H73O8P	[M-H]1-	747.4970	-1	-FA 22:6(-H)	C21H43O7P	[M-H]1-	437.2674	-1
PA	PA 18:0-22:6	C43H73O8P	[M+HCOO]1-	793.5025	-1	P(79)	HO3P	[M-H]1-	78.9591	-1
PA	PA 18:0-22:6	C43H73O8P	[M+HCOO]1-	793.5025	-1	GP(153)	C3H7O5P	[M-H]1-	152.9958	-1
PA	PA 18:0-22:6	C43H73O8P	[M+HCOO]1-	793.5025	-1	FA 18:0(+O)	C18H36O2	[M-H]1-	283.2643	-1
PA	PA 18:0-22:6	C43H73O8P	[M+HCOO]1-	793.5025	-1	FA 22:6(+O)	C22H32O2	[M-H]1-	327.2330	-1
PA	PA 18:0-22:6	C43H73O8P	[M+HCOO]1-	793.5025	-1	-FA 18:0(+HO)	C25H37O6P	[M-H]1-	463.2255	-1
PA	PA 18:0-22:6	C43H73O8P	[M+HCOO]1-	793.5025	-1	-FA 22:6(+HO)	C21H41O6P	[M-H]1-	419.2568	-1
PA	PA 18:0-22:6	C43H73O8P	[M+HCOO]1-	793.5025	-1	-FA 18:0(-H)	C25H39O7P	[M-H]1-	481.2361	-1
PA	PA 18:0-22:6	C43H73O8P	[M+HCOO]1-	793.5025	-1	-FA 22:6(-H)	C21H43O7P	[M-H]1-	437.2674	-1
PA	PA 16:0-22:6	C41H69O8P	[M-H]1-	719.4657	-1	P(79)	HO3P	[M-H]1-	78.9591	-1
PA	PA 16:0-22:6	C41H69O8P	[M-H]1-	719.4657	-1	GP(153)	C3H7O5P	[M-H]1-	152.9958	-1
PA	PA 16:0-22:6	C41H69O8P	[M-H]1-	719.4657	-1	FA 16:0(+O)	C16H32O2	[M-H]1-	255.2330	-1
PA	PA 16:0-22:6	C41H69O8P	[M-H]1-	719.4657	-1	FA 22:6(+O)	C22H32O2	[M-H]1-	327.2330	-1
PA	PA 16:0-22:6	C41H69O8P	[M-H]1-	719.4657	-1	-FA 16:0(+HO)	C25H37O6P	[M-H]1-	463.2255	-1
PA	PA 16:0-22:6	C41H69O8P	[M-H]1-	719.4657	-1	-FA 22:6(+HO)	C19H37O6P	[M-H]1-	391.2255	-1
PA	PA 16:0-22:6	C41H69O8P	[M-H]1-	719.4657	-1	-FA 16:0(-H)	C25H39O7P	[M-H]1-	481.2361	-1
PA	PA 16:0-22:6	C41H69O8P	[M-H]1-	719.4657	-1	-FA 22:6(-H)	C19H39O7P	[M-H]1-	409.2361	-1
PA	PA 16:0-22:6	C41H69O8P	[M+HCOO]1-	765.4712	-1	P(79)	HO3P	[M-H]1-	78.9591	-1
PA	PA 16:0-22:6	C41H69O8P	[M+HCOO]1-	765.4712	-1	GP(153)	C3H7O5P	[M-H]1-	152.9958	-1
PA	PA 16:0-22:6	C41H69O8P	[M+HCOO]1-	765.4712	-1	FA 16:0(+O)	C16H32O2	[M-H]1-	255.2330	-1
PA	PA 16:0-22:6	C41H69O8P	[M+HCOO]1-	765.4712	-1	FA 22:6(+O)	C22H32O2	[M-H]1-	327.2330	-1
PA	PA 16:0-22:6	C41H69O8P	[M+HCOO]1-	765.4712	-1	-FA 16:0(+HO)	C25H37O6P	[M-H]1-	463.2255	-1
PA	PA 16:0-22:6	C41H69O8P	[M+HCOO]1-	765.4712	-1	-FA 22:6(+HO)	C19H37O6P	[M-H]1-	391.2255	-1
PA	PA 16:0-22:6	C41H69O8P	[M+HCOO]1-	765.4712	-1	-FA 16:0(-H)	C25H39O7P	[M-H]1-	481.2361	-1
PA	PA 16:0-22:6	C41H69O8P	[M+HCOO]1-	765.4712	-1	-FA 22:6(-H)	C19H39O7P	[M-H]1-	409.2361	-1
PC	PC 18:0-22:6	C48H84NO8P	[M+HCOO]1-	878.5917	-1	-(CH3+HCOO)	C47H82NO8P	[M-H]1-	818.5705	-1
PC	PC 18:0-22:6	C48H84NO8P	[M+HCOO]1-	878.5917	-1	FA 18:0(+O)	C18H36O2	[M-H]1-	283.2643	-1
PC	PC 18:0-22:6	C48H84NO8P	[M+HCOO]1-	878.5917	-1	FA 22:6(+O)	C22H32O2	[M-H]1-	327.2330	-1
PC	PC 18:0-22:6	C48H84NO8P	[M+HCOO]1-	878.5917	-1	-FA 18:0(+HO)-(CH3+HCOO)	C29H46NO6P	[M-H]1-	534.2990	-1
PC	PC 18:0-22:6	C48H84NO8P	[M+HCOO]1-	878.5917	-1	-FA 22:6(+HO)-(CH3+HCOO)	C25H50NO6P	[M-H]1-	490.3303	-1
PC	PC 18:0-22:6	C48H84NO8P	[M+HCOO]1-	878.5917	-1	-FA 18:0(-H)-(CH3+HCOO)	C29H48NO7P	[M-H]1-	552.3096	-1
PC	PC 18:0-22:6	C48H84NO8P	[M+HCOO]1-	878.5917	-1	-FA 22:6(-H)-(CH3+HCOO)	C25H52NO7P	[M-H]1-	508.3409	-1
PC	PC 16:0-20:4	C44H80NO8P	[M+HCOO]1-	826.5604	-1	-(CH3+HCOO)	C43H78NO8P	[M-H]1-	766.5392	-1
PC	PC 16:0-20:4	C44H80NO8P	[M+HCOO]1-	826.5604	-1	FA 16:0(+O)	C16H32O2	[M-H]1-	255.2330	-1
PC	PC 16:0-20:4	C44H80NO8P	[M+HCOO]1-	826.5604	-1	FA 20:4(+O)	C20H32O2	[M-H]1-	303.2330	-1
PC	PC 16:0-20:4	C44H80NO8P	[M+HCOO]1-	826.5604	-1	-FA 16:0(+HO)-(CH3+HCOO)	C27H46NO6P	[M-H]1-	510.2990	-1
PC	PC 16:0-20:4	C44H80NO8P	[M+HCOO]1-	826.5604	-1	-FA 20:4(+HO)-(CH3+HCOO)	C23H46NO6P	[M-H]1-	462.2990	-1
PC	PC 16:0-20:4	C44H80NO8P	[M+HCOO]1-	826.5604	-1	-FA 16:0(-H)-(CH3+HCOO)	C27H48NO7P	[M-H]1-	528.3096	-1
PC	PC 16:0-20:4	C44H80NO8P	[M+HCOO]1-	826.5604	-1	-FA 20:4(-H)-(CH3+HCOO)	C23H48NO7P	[M-H]1-	480.3096	-1
PE O-p	PE O-18:1p/20:4	C43H78NO7P	[M-H]1-	750.5443	-1	HG(PE,196)	C5H12NO5P	[M-H]1-	196.0380	-1
PE O-p	PE O-18:1p/20:4	C43H78NO7P	[M-H]1-	750.5443	-1	FA O-18:1	C18H36O	[M-H]1-	267.2693	-1
PE O-p	PE O-18:1p/20:4	C43H78NO7P	[M-H]1-	750.5443	-1	FA 20:4(+O)	C20H32O2	[M-H]1-	303.2330	-1
PE O-p	PE O-18:1p/20:4	C43H78NO7P	[M-H]1-	750.5443	-1	-FA 20:4(+HO)	C23H46NO5P	[M-H]1-	446.3041	-1
PE O-p	PE O-18:1p/20:4	C43H78NO7P	[M-H]1-	750.5443	-1	-FA 20:4(-H)	C23H48NO6P	[M-H]1-	464.3146	-1
PE O-p	PE O-18:1p/20:4	C43H78NO7P	[M-H]1-	750.5443	-1	FA 20:4 -(CO)	C19H32	[M-H]1-	259.2431	-1
PC O-p	PC O-18:1p/20:4	C46H84NO7P	[M+HCOO]1-	838.5967	-1	HG(PC)-(CH3+HCOO)	C7H16NO5P	[M-H]1-	224.0693	-1
PC O-p	PC O-18:1p/20:4	C46H84NO7P	[M+HCOO]1-	838.5967	-1	-(CH3+HCOO)	C45H82NO7P	[M-H]1-	778.5756	-1
PC O-p	PC O-18:1p/20:4	C46H84NO7P	[M+HCOO]1-	838.5967	-1	FA O-18:1	C18H36O	[M-H]1-	267.2693	-1
PC O-p	PC O-18:1p/20:4	C46H84NO7P	[M+HCOO]1-	838.5967	-1	FA 20:4(+O)	C20H32O2	[M-H]1-	303.2330	-1
PC O-p	PC O-18:1p/20:4	C46H84NO7P	[M+HCOO]1-	838.5967	-1	-FA 20:4(+HO)	C25H50NO5P	[M-H]1-	474.3354	-1
PC O-p	PC O-18:1p/20:4	C46H84NO7P	[M+HCOO]1-	838.5967	-1	-FA 20:4(-H)	C25H52NO6P	[M-H]1-	492.3459	-1
PC O-p	PC O-18:1p/20:4	C46H84NO7P	[M+HCOO]1-	838.5967	-1	FA 20:4 -(CO)	C19H32	[M-H]1-	259.2431	-1
PC	PC 18:0-20:4	C46H84NO8P	[M+HCOO]1-	854.5917	-1	-(CH3+HCOO)	C45H82NO8P	[M-H]1-	794.5705	-1
PC	PC 18:0-20:4	C46H84NO8P	[M+HCOO]1-	854.5917	-1	FA 18:0(+O)	C18H36O2	[M-H]1-	283.2643	-1
PC	PC 18:0-20:4	C46H84NO8P	[M+HCOO]1-	854.5917	-1	FA 20:4(+O)	C20H32O2	[M-H]1-	303.2330	-1
PC	PC 18:0-20:4	C46H84NO8P	[M+HCOO]1-	854.5917	-1	-FA 18:0(+HO)-(CH3+HCOO)	C27H46NO6P	[M-H]1-	510.2990	-1
PC	PC 18:0-20:4	C46H84NO8P	[M+HCOO]1-	854.5917	-1	-FA 20:4(+HO)-(CH3+HCOO)	C25H50NO6P	[M-H]1-	490.3303	-1
PC	PC 18:0-20:4	C46H84NO8P	[M+HCOO]1-	854.5917	-1	-FA 18:0(-H)-(CH3+HCOO)	C27H48NO7P	[M-H]1-	528.3096	-1
PC	PC 18:0-20:4	C46H84NO8P	[M+HCOO]1-	854.5917	-1	-FA 20:4(-H)-(CH3+HCOO)	C25H52NO7P	[M-H]1-	508.3409	-1
PG	PG 18:0-20:4	C44H79O10P	[M-H]1-	797.5338	-1	FA 18:0(+O)	C18H36O2	[M-H]1-	283.2643	-1
PG	PG 18:0-20:4	C44H79O10P	[M-H]1-	797.5338	-1	-FA 18:0(+HO)	C26H43O8P	[M-H]1-	513.2623	-1
PG	PG 18:0-20:4	C44H79O10P	[M-H]1-	797.5338	-1	-FA 18:0(-H)	C26H45O9P	[M-H]1-	531.2728	-1
PG	PG 18:0-20:4	C44H79O10P	[M-H]1-	797.5338	-1	FA 20:4(+O)	C20H32O2	[M-H]1-	303.2330	-1
PG	PG 18:0-20:4	C44H79O10P	[M-H]1-	797.5338	-1	-FA 20:4(+HO)	C24H47O8P	[M-H]1-	493.2936	-1
PG	PG 18:0-20:4	C44H79O10P	[M-H]1-	797.5338	-1	-FA 20:4(-H)	C24H49O9P	[M-H]1-	511.3041	-1
PG	PG 18:0-20:4	C44H79O10P	[M-H]1-	797.5338	-1	GP(153)	C3H7O5P	[M-H]1-	152.9958	-1
PG	PG 18:0-20:4	C44H79O10P	[M-H]1-	797.5338	-1	HG(PG,171)	C3H9O6P	[M-H]1-	171.0064	-1
PG	PG 18:0-20:4	C44H79O10P	[M-H]1-	797.5338	-1	HG(PG,227)	C6H13O7P	[M-H]1-	227.0326	-1
PI	PI 18:0-20:4	C47H83O13P	[M-H]1-	885.5499	-1	-FA 18:0(-H)	C29H49O12P	[M-H]1-	619.2889	-1
PI	PI 18:0-20:4	C47H83O13P	[M-H]1-	885.5499	-1	FA 18:0(+O)	C18H36O2	[M-H]1-	283.2643	-1
PI	PI 18:0-20:4	C47H83O13P	[M-H]1-	885.5499	-1	-FA 18:0(+HO)	C29H47O11P	[M-H]1-	601.2783	-1
PI	PI 18:0-20:4	C47H83O13P	[M-H]1-	885.5499	-1	-FA 20:4(-H)	C27H53O12P	[M-H]1-	599.3202	-1
PI	PI 18:0-20:4	C47H83O13P	[M-H]1-	885.5499	-1	FA 20:4(+O)	C20H32O2	[M-H]1-	303.2330	-1
PI	PI 18:0-20:4	C47H83O13P	[M-H]1-	885.5499	-1	-FA 20:4(+HO)	C27H51O11P	[M-H]1-	581.3096	-1
PI	PI 18:0-20:4	C47H83O13P	[M-H]1-	885.5499	-1	GP(153)	C3H7O5P	[M-H]1-	152.9958	-1
PI	PI 18:0-20:4	C47H83O13P	[M-H]1-	885.5499	-1	HG(PI,241)	C6H11O8P	[M-H]1-	241.0119	-1
PI	PI 18:0-20:4	C47H83O13P	[M-H]1-	885.5499	-1	P(79)	HO3P	[M-H]1-	78.9591	-1
PS	PS 18:0-20:4	C44H78NO10P	[M-H]1-	810.5291	-1	-FA 18:0(-H)-(C3H5NO2)	C23H39O7P	[M-H]1-	457.2361	-1
PS	PS 18:0-20:4	C44H78NO10P	[M-H]1-	810.5291	-1	FA 18:0(+O)	C18H36O2	[M-H]1-	283.2643	-1
PS	PS 18:0-20:4	C44H78NO10P	[M-H]1-	810.5291	-1	-FA 18:0(+HO)-(C3H5NO2)	C23H37O6P	[M-H]1-	439.2255	-1
PS	PS 18:0-20:4	C44H78NO10P	[M-H]1-	810.5291	-1	-FA 20:4(-H)-(C3H5NO2)	C21H43O7P	[M-H]1-	437.2674	-1
PS	PS 18:0-20:4	C44H78NO10P	[M-H]1-	810.5291	-1	FA 20:4(+O)	C20H32O2	[M-H]1-	303.2330	-1
PS	PS 18:0-20:4	C44H78NO10P	[M-H]1-	810.5291	-1	-FA 20:4(+HO)-(C3H5NO2)	C21H41O6P	[M-H]1-	419.2568	-1
PS	PS 18:0-20:4	C44H78NO10P	[M-H]1-	810.5291	-1	GP(153)	C3H7O5P	[M-H]1-	152.9958	-1
PS	PS 18:0-20:4	C44H78NO10P	[M-H]1-	810.5291	-1	-(C3H5NO2,87)	C41H73O8P	[M-H]1-	723.4970	-1
SHexCer	SHexCer 18:1;2/12:0	C36H69NO11S	[M-H]1-	722.4519	-1	HG(S,97)	H2O4S	[M-H]1-	96.9601	-1
SHexCer	SHexCer 18:1;2/12:0	C36H69NO11S	[M-H]1-	722.4519	-1	HG(SHexCer,241)	C6H10O8S	[M-H]1-	241.0024	-1
SHexCer	SHexCer 18:1;2/12:0	C36H69NO11S	[M-H]1-	722.4519	-1	HG(SHexCer)+(C2H5NO)	C8H15NO9S	[M-H]1-	300.0395	-1
SHexCer	SHexCer 18:1;2/12:0	C36H69NO11S	[M-H]1-	722.4519	-1	-HG(SHexCer,242)	C30H59NO3	[M-H]1-	480.4422	-1
SHexCer	SHexCer 18:1;2/12:0	C36H69NO11S	[M-H]1-	722.4519	-1	LCB 18:1;2(-CH3O)	C17H35NO	[M-H]1-	268.2646	-1
SHexCer	SHexCer 18:1;2/12:0	C36H69NO11S	[M-H]1-	722.4519	-1	LCB 18:1;2(-C2H8NO)	C16H30O	[M-H]1-	237.2224	-1
SHexCer	SHexCer 18:1;2/12:0	C36H69NO11S	[M-H]1-	722.4519	-1	FA 12:0(+C2H3N)	C14H27NO	[M-H]1-	224.2020	-1
SHexCer	SHexCer 18:1;2/12:0	C36H69NO11S	[M-H]1-	722.4519	-1	FA 12:0(+HN)	C12H25NO	[M-H]1-	198.1863	-1
SHexCer	SHexCer 18:1;2/12:0	C36H69NO11S	[M-H]1-	722.4519	-1	FA 12:0(+C2H3NO)	C14H27NO2	[M-H]1-	240.1969	-1
SM	SM 18:0;2/12:0	C35H73N2O6P	[M+HCOO]1-	693.5188	-1	HG(PC,168)	C4H12NO4P	[M-H]1-	168.0431	-1
SM	SM 18:0;2/12:0	C35H73N2O6P	[M+HCOO]1-	693.5188	-1	P(79)	HO3P	[M-H]1-	78.9591	-1
SM	SM 18:0;2/12:0	C35H73N2O6P	[M+HCOO]1-	693.5188	-1	FA 12:0(+O)	C12H24O2	[M-H]1-	199.1704	-1
CerP	CerP 18:0;2/16:0	C34H70NO6P	[M-H]1-	618.4868	-1	P(79)	HO3P	[M-H]1-	78.9591	-1
CerP	CerP 18:0;2/16:0	C34H70NO6P	[M-H]1-	618.4868	-1	P(97)	H3O4P	[M-H]1-	96.9696	-1
