# Supplementary material for: LipidCreator workbench to probe the lipidomic landscape
Source: Nat Commun. 2020 Apr 28;11:2057. doi: 10.1038/s41467-020-15960-z (PMC7188904; doi:10.1038/s41467-020-15960-z)
Supplement: Supplementary file 10 — Supplementary Data 7 [file 41467_2020_15960_MOESM10_ESM.zip › Scripts/Figure 5 - Probability and False Match/Material/true-positive.csv]

MoleculeGroup	PrecursorName	PrecursorFormula	PrecursorAdduct	PrecursorMz	PrecursorCharge	ProductName	ProductFormula	ProductAdduct	ProductMz	ProductCharge	Note
PS	PS 18:0-22:6	C46H78NO10P	[M+H]1+	836.5436	+1	-HG(PS,185)	C43H70O4	[M+H]1+	651.5347	+1
PG	PG 18:0-22:6	C46H79O10P	[M+H]1+	823.5484	+1	-HG(PG,172)	C43H70O4	[M+H]1+	651.5347	+1
PG	PG 18:0-22:6	C46H79O10P	[M+NH4]1+	840.5749	+1	-HG(PG,172)	C43H70O4	[M+H]1+	651.5347	+1
PE	PE 18:0-22:6	C45H78NO8P	[M+H]1+	792.5538	+1	-HG(PE,141)	C43H70O4	[M+H]1+	651.5347	+1
PC	PC 18:0-22:6	C48H84NO8P	[M+H]1+	834.6007	+1	HG(PC,184)	C5H14NO4P	[M+H]1+	184.0733	+1
PC	PC 18:0-22:6	C48H84NO8P	[M+NH4]1+	851.6273	+1	HG(PC,184)	C5H14NO4P	[M+H]1+	184.0733	+1
PC	PC 16:0-20:4	C44H80NO8P	[M+H]1+	782.5694	+1	HG(PC,184)	C5H14NO4P	[M+H]1+	184.0733	+1
PC	PC 16:0-20:4	C44H80NO8P	[M+NH4]1+	799.5960	+1	HG(PC,184)	C5H14NO4P	[M+H]1+	184.0733	+1
PE O-p	PE O-18:1p/20:4	C43H78NO7P	[M+H]1+	752.5589	+1	-FA 18:1(-H)	C25H44NO7P	[M+H]1+	502.2928	+1
PE O-p	PE O-18:1p/20:4	C43H78NO7P	[M+H]1+	752.5589	+1	-FA 20:4+(C3H5O2)	C20H42NO4P	[M+H]1+	392.2924	+1
PE O-p	PE O-18:1p/20:4	C43H78NO7P	[M+H]1+	752.5589	+1	FA 20:4+(C3H5O2)	C23H36O3	[M+H]1+	361.2737	+1
PE O-p	PE O-18:1p/20:4	C43H78NO7P	[M+H]1+	752.5589	+1	-HG(PE,141)	C41H70O3	[M+H]1+	611.5398	+1
PC O-p	PC O-18:1p/20:4	C46H84NO7P	[M+H]1+	794.6058	+1	HG(PC,184)	C5H14NO4P	[M+H]1+	184.0733	+1
PC O-p	PC O-18:1p/20:4	C46H84NO7P	[M+NH4]1+	811.6324	+1	HG(PC,184)	C5H14NO4P	[M+H]1+	184.0733	+1
PC	PC 18:0-20:4	C46H84NO8P	[M+H]1+	810.6007	+1	HG(PC,184)	C5H14NO4P	[M+H]1+	184.0733	+1
PC	PC 18:0-20:4	C46H84NO8P	[M+NH4]1+	827.6273	+1	HG(PC,184)	C5H14NO4P	[M+H]1+	184.0733	+1
PG	PG 18:0-20:4	C44H79O10P	[M+H]1+	799.5484	+1	-HG(PG,172)	C41H70O4	[M+H]1+	627.5347	+1
PG	PG 18:0-20:4	C44H79O10P	[M+NH4]1+	816.5749	+1	-HG(PG,172)	C41H70O4	[M+H]1+	627.5347	+1
PI	PI 18:0-20:4	C47H83O13P	[M+H]1+	887.5644	+1	-HG(PI,260)	C41H70O4	[M+H]1+	627.5347	+1
PI	PI 18:0-20:4	C47H83O13P	[M+NH4]1+	904.5910	+1	-HG(PI,260)	C41H70O4	[M+H]1+	627.5347	+1
PS	PS 18:0-20:4	C44H78NO10P	[M+H]1+	812.5436	+1	-HG(PS,185)	C41H70O4	[M+H]1+	627.5347	+1
ChE	ChE 22:0	C49H88O2	[M+NH4]1+	726.7123	+1	-FA 22:0(+HO)-Cholesterol(35)	C27H44	[M+H]1+	369.3516	+1
ChE	ChE 17:0	C44H78O2	[M+NH4]1+	656.6340	+1	-FA 17:0(+HO)-Cholesterol(35)	C27H44	[M+H]1+	369.3516	+1
SHexCer	SHexCer 18:1;2/12:0	C36H69NO11S	[M+H]1+	724.4664	+1	-HG(SHex,98)	C36H67NO7	[M+H]1+	626.4990	+1
SHexCer	SHexCer 18:1;2/12:0	C36H69NO11S	[M+H]1+	724.4664	+1	LCB 18:1;2(-HO)	C18H35NO	[M+H]1+	282.2791	+1
SHexCer	SHexCer 18:1;2/12:0	C36H69NO11S	[M+H]1+	724.4664	+1	LCB 18:1;2(-H3O2)	C18H33N	[M+H]1+	264.2686	+1
SHexCer	SHexCer 18:1;2/12:0	C36H69NO11S	[M+H]1+	724.4664	+1	LCB 18:1;2(-CH3O2)	C17H33N	[M+H]1+	252.2686	+1
SHexCer	SHexCer 18:1;2/12:0	C36H69NO11S	[M+H]1+	724.4664	+1	-HG(SHex,260)	C30H57NO2	[M+H]1+	464.4462	+1
SHexCer	SHexCer 18:1;2/12:0	C36H69NO11S	[M+H]1+	724.4664	+1	-HG(SHex,278)	C30H55NO	[M+H]1+	446.4356	+1
SHexCer	SHexCer 18:1;2/12:0	C36H69NO11S	[M+H]1+	724.4664	+1	-HG(SHex,242)	C30H59NO3	[M+H]1+	482.4568	+1
SHexCer	SHexCer 18:1;2/12:0	C36H69NO11S	[M+NH4]1+	741.4930	+1	-HG(SHex,98)	C36H67NO7	[M+H]1+	626.4990	+1
SHexCer	SHexCer 18:1;2/12:0	C36H69NO11S	[M+NH4]1+	741.4930	+1	LCB 18:1;2(-HO)	C18H35NO	[M+H]1+	282.2791	+1
SHexCer	SHexCer 18:1;2/12:0	C36H69NO11S	[M+NH4]1+	741.4930	+1	LCB 18:1;2(-H3O2)	C18H33N	[M+H]1+	264.2686	+1
SHexCer	SHexCer 18:1;2/12:0	C36H69NO11S	[M+NH4]1+	741.4930	+1	LCB 18:1;2(-CH3O2)	C17H33N	[M+H]1+	252.2686	+1
SHexCer	SHexCer 18:1;2/12:0	C36H69NO11S	[M+NH4]1+	741.4930	+1	-HG(SHex,260)	C30H57NO2	[M+H]1+	464.4462	+1
SHexCer	SHexCer 18:1;2/12:0	C36H69NO11S	[M+NH4]1+	741.4930	+1	-HG(SHex,278)	C30H55NO	[M+H]1+	446.4356	+1
SHexCer	SHexCer 18:1;2/12:0	C36H69NO11S	[M+NH4]1+	741.4930	+1	-HG(SHex,242)	C30H59NO3	[M+H]1+	482.4568	+1
SM	SM 18:0;2/12:0	C35H73N2O6P	[M+H]1+	649.5279	+1	HG(PC,184)	C5H14NO4P	[M+H]1+	184.0733	+1
SM	SM 18:0;2/12:0	C35H73N2O6P	[M+H]1+	649.5279	+1	LCB 18:0;2(-H3O2)	C18H35N	[M+H]1+	266.2842	+1
CerP	CerP 18:0;2/16:0	C34H70NO6P	[M+H]1+	620.5014	+1	-(H3PO4,98)	C34H67NO2	[M+H]1+	522.5245	+1
CerP	CerP 18:0;2/16:0	C34H70NO6P	[M+H]1+	620.5014	+1	-HG(CerP,116)	C34H65NO	[M+H]1+	504.5139	+1
CerP	CerP 18:0;2/16:0	C34H70NO6P	[M+H]1+	620.5014	+1	LCB 18:0;2(-H3O2)	C18H35N	[M+H]1+	266.2842	+1
