# Supplementary material for: LipidCreator workbench to probe the lipidomic landscape
Source: Nat Commun. 2020 Apr 28;11:2057. doi: 10.1038/s41467-020-15960-z (PMC7188904; doi:10.1038/s41467-020-15960-z)
Supplement: Supplementary file 10 — Supplementary Data 7 [file 41467_2020_15960_MOESM10_ESM.zip › Scripts/Figure 5 - Probability and False Match/Material/yeast-negative.csv]

MoleculeGroup	PrecursorName	PrecursorFormula	PrecursorAdduct	PrecursorMz	PrecursorCharge	ProductName	ProductFormula	ProductAdduct	ProductMz	ProductCharge	Note
Cer	Cer 16:0;3/18:0	C34H69NO4	[M-H]1-	554.5154	-1	LCB 16:0;3(-H6NO)	C16H30O2	[M-H]1-	253.2173	-1
Cer	Cer 16:0;3/18:0	C34H69NO4	[M-H]1-	554.5154	-1	LCB 16:0;3(-CH3O)	C15H33NO2	[M-H]1-	258.2439	-1
Cer	Cer 16:0;3/18:0	C34H69NO4	[M-H]1-	554.5154	-1	LCB 16:0;3(-C2H8NO)	C14H28O2	[M-H]1-	227.2017	-1
Cer	Cer 16:0;3/18:0	C34H69NO4	[M-H]1-	554.5154	-1	FA 18:0(+C2H3N)	C20H39NO	[M-H]1-	308.2959	-1
Cer	Cer 16:0;3/18:0	C34H69NO4	[M-H]1-	554.5154	-1	FA 18:0(+HN)	C18H37NO	[M-H]1-	282.2802	-1
Cer	Cer 16:0;3/18:0	C34H69NO4	[M-H]1-	554.5154	-1	FA 18:0(+C2H3NO)	C20H39NO2	[M-H]1-	324.2908	-1
Cer	Cer 16:0;3/18:0	C34H69NO4	[M+HCOO]1-	600.5209	-1	-(+HCOO)	C34H69NO4	[M-H]1-	554.5154	-1
Cer	Cer 16:0;3/18:0	C34H69NO4	[M+HCOO]1-	600.5209	-1	LCB 16:0;3(-H6NO)	C16H30O2	[M-H]1-	253.2173	-1
Cer	Cer 16:0;3/18:0	C34H69NO4	[M+HCOO]1-	600.5209	-1	LCB 16:0;3(-CH3O)	C15H33NO2	[M-H]1-	258.2439	-1
Cer	Cer 16:0;3/18:0	C34H69NO4	[M+HCOO]1-	600.5209	-1	LCB 16:0;3(-C2H8NO)	C14H28O2	[M-H]1-	227.2017	-1
Cer	Cer 16:0;3/18:0	C34H69NO4	[M+HCOO]1-	600.5209	-1	FA 18:0(+C2H3N)	C20H39NO	[M-H]1-	308.2959	-1
Cer	Cer 16:0;3/18:0	C34H69NO4	[M+HCOO]1-	600.5209	-1	FA 18:0(+HN)	C18H37NO	[M-H]1-	282.2802	-1
Cer	Cer 16:0;3/18:0	C34H69NO4	[M+HCOO]1-	600.5209	-1	FA 18:0(+C2H3NO)	C20H39NO2	[M-H]1-	324.2908	-1
Cer	Cer 18:0;2/26:0;1	C44H89NO4	[M-H]1-	694.6719	-1	LCB 18:0;2(-H6NO)	C18H34O	[M-H]1-	265.2537	-1
Cer	Cer 18:0;2/26:0;1	C44H89NO4	[M-H]1-	694.6719	-1	LCB 18:0;2(-CH3O)	C17H37NO	[M-H]1-	270.2802	-1
Cer	Cer 18:0;2/26:0;1	C44H89NO4	[M-H]1-	694.6719	-1	LCB 18:0;2(-C2H8NO)	C16H32O	[M-H]1-	239.2380	-1
Cer	Cer 18:0;2/26:0;1	C44H89NO4	[M-H]1-	694.6719	-1	FA 26:0(+C2H3N)	C28H55NO2	[M-H]1-	436.4160	-1
Cer	Cer 18:0;2/26:0;1	C44H89NO4	[M-H]1-	694.6719	-1	FA 26:0(-CH2O)	C25H50O	[M-H]1-	365.3789	-1
Cer	Cer 18:0;2/26:0;1	C44H89NO4	[M-H]1-	694.6719	-1	FA 26:0(+HN)	C26H53NO2	[M-H]1-	410.4004	-1
Cer	Cer 18:0;2/26:0;1	C44H89NO4	[M-H]1-	694.6719	-1	FA 26:0(+C2H3NO)	C28H55NO3	[M-H]1-	452.4109	-1
Cer	Cer 18:0;2/26:0;1	C44H89NO4	[M+HCOO]1-	740.6774	-1	-(+HCOO)	C44H89NO4	[M-H]1-	694.6719	-1
Cer	Cer 18:0;2/26:0;1	C44H89NO4	[M+HCOO]1-	740.6774	-1	LCB 18:0;2(-H6NO)	C18H34O	[M-H]1-	265.2537	-1
Cer	Cer 18:0;2/26:0;1	C44H89NO4	[M+HCOO]1-	740.6774	-1	LCB 18:0;2(-CH3O)	C17H37NO	[M-H]1-	270.2802	-1
Cer	Cer 18:0;2/26:0;1	C44H89NO4	[M+HCOO]1-	740.6774	-1	LCB 18:0;2(-C2H8NO)	C16H32O	[M-H]1-	239.2380	-1
Cer	Cer 18:0;2/26:0;1	C44H89NO4	[M+HCOO]1-	740.6774	-1	FA 26:0(+C2H3N)	C28H55NO2	[M-H]1-	436.4160	-1
Cer	Cer 18:0;2/26:0;1	C44H89NO4	[M+HCOO]1-	740.6774	-1	FA 26:0(-CH2O)	C25H50O	[M-H]1-	365.3789	-1
Cer	Cer 18:0;2/26:0;1	C44H89NO4	[M+HCOO]1-	740.6774	-1	FA 26:0(+HN)	C26H53NO2	[M-H]1-	410.4004	-1
Cer	Cer 18:0;2/26:0;1	C44H89NO4	[M+HCOO]1-	740.6774	-1	FA 26:0(+C2H3NO)	C28H55NO3	[M-H]1-	452.4109	-1
Cer	Cer 18:0;3/18:0;1	C36H73NO5	[M-H]1-	598.5416	-1	LCB 18:0;3(-H6NO)	C18H34O2	[M-H]1-	281.2486	-1
Cer	Cer 18:0;3/18:0;1	C36H73NO5	[M-H]1-	598.5416	-1	LCB 18:0;3(-CH3O)	C17H37NO2	[M-H]1-	286.2752	-1
Cer	Cer 18:0;3/18:0;1	C36H73NO5	[M-H]1-	598.5416	-1	LCB 18:0;3(-C2H8NO)	C16H32O2	[M-H]1-	255.2330	-1
Cer	Cer 18:0;3/18:0;1	C36H73NO5	[M-H]1-	598.5416	-1	FA 18:0(+C2H3N)	C20H39NO2	[M-H]1-	324.2908	-1
Cer	Cer 18:0;3/18:0;1	C36H73NO5	[M-H]1-	598.5416	-1	FA 18:0(-CH2O)	C17H34O	[M-H]1-	253.2537	-1
Cer	Cer 18:0;3/18:0;1	C36H73NO5	[M-H]1-	598.5416	-1	FA 18:0(+HN)	C18H37NO2	[M-H]1-	298.2752	-1
Cer	Cer 18:0;3/18:0;1	C36H73NO5	[M-H]1-	598.5416	-1	FA 18:0(+C2H3NO)	C20H39NO3	[M-H]1-	340.2857	-1
Cer	Cer 18:0;3/18:0;1	C36H73NO5	[M+HCOO]1-	644.5471	-1	-(+HCOO)	C36H73NO5	[M-H]1-	598.5416	-1
Cer	Cer 18:0;3/18:0;1	C36H73NO5	[M+HCOO]1-	644.5471	-1	LCB 18:0;3(-H6NO)	C18H34O2	[M-H]1-	281.2486	-1
Cer	Cer 18:0;3/18:0;1	C36H73NO5	[M+HCOO]1-	644.5471	-1	LCB 18:0;3(-CH3O)	C17H37NO2	[M-H]1-	286.2752	-1
Cer	Cer 18:0;3/18:0;1	C36H73NO5	[M+HCOO]1-	644.5471	-1	LCB 18:0;3(-C2H8NO)	C16H32O2	[M-H]1-	255.2330	-1
Cer	Cer 18:0;3/18:0;1	C36H73NO5	[M+HCOO]1-	644.5471	-1	FA 18:0(+C2H3N)	C20H39NO2	[M-H]1-	324.2908	-1
Cer	Cer 18:0;3/18:0;1	C36H73NO5	[M+HCOO]1-	644.5471	-1	FA 18:0(-CH2O)	C17H34O	[M-H]1-	253.2537	-1
Cer	Cer 18:0;3/18:0;1	C36H73NO5	[M+HCOO]1-	644.5471	-1	FA 18:0(+HN)	C18H37NO2	[M-H]1-	298.2752	-1
Cer	Cer 18:0;3/18:0;1	C36H73NO5	[M+HCOO]1-	644.5471	-1	FA 18:0(+C2H3NO)	C20H39NO3	[M-H]1-	340.2857	-1
Cer	Cer 18:0;3/18:0	C36H73NO4	[M-H]1-	582.5467	-1	LCB 18:0;3(-H6NO)	C18H34O2	[M-H]1-	281.2486	-1
Cer	Cer 18:0;3/18:0	C36H73NO4	[M-H]1-	582.5467	-1	LCB 18:0;3(-CH3O)	C17H37NO2	[M-H]1-	286.2752	-1
Cer	Cer 18:0;3/18:0	C36H73NO4	[M-H]1-	582.5467	-1	LCB 18:0;3(-C2H8NO)	C16H32O2	[M-H]1-	255.2330	-1
Cer	Cer 18:0;3/18:0	C36H73NO4	[M-H]1-	582.5467	-1	FA 18:0(+C2H3N)	C20H39NO	[M-H]1-	308.2959	-1
Cer	Cer 18:0;3/18:0	C36H73NO4	[M-H]1-	582.5467	-1	FA 18:0(+HN)	C18H37NO	[M-H]1-	282.2802	-1
Cer	Cer 18:0;3/18:0	C36H73NO4	[M-H]1-	582.5467	-1	FA 18:0(+C2H3NO)	C20H39NO2	[M-H]1-	324.2908	-1
Cer	Cer 18:0;3/18:0	C36H73NO4	[M+HCOO]1-	628.5522	-1	-(+HCOO)	C36H73NO4	[M-H]1-	582.5467	-1	Interference with Cer 20:0;2/16:0;1 [M+HCOO]1- -(+HCOO)
Cer	Cer 18:0;3/18:0	C36H73NO4	[M+HCOO]1-	628.5522	-1	LCB 18:0;3(-H6NO)	C18H34O2	[M-H]1-	281.2486	-1
Cer	Cer 18:0;3/18:0	C36H73NO4	[M+HCOO]1-	628.5522	-1	LCB 18:0;3(-CH3O)	C17H37NO2	[M-H]1-	286.2752	-1
Cer	Cer 18:0;3/18:0	C36H73NO4	[M+HCOO]1-	628.5522	-1	LCB 18:0;3(-C2H8NO)	C16H32O2	[M-H]1-	255.2330	-1
Cer	Cer 18:0;3/18:0	C36H73NO4	[M+HCOO]1-	628.5522	-1	FA 18:0(+C2H3N)	C20H39NO	[M-H]1-	308.2959	-1
Cer	Cer 18:0;3/18:0	C36H73NO4	[M+HCOO]1-	628.5522	-1	FA 18:0(+HN)	C18H37NO	[M-H]1-	282.2802	-1
Cer	Cer 18:0;3/18:0	C36H73NO4	[M+HCOO]1-	628.5522	-1	FA 18:0(+C2H3NO)	C20H39NO2	[M-H]1-	324.2908	-1
Cer	Cer 18:0;3/20:0;1	C38H77NO5	[M-H]1-	626.5729	-1	LCB 18:0;3(-H6NO)	C18H34O2	[M-H]1-	281.2486	-1
Cer	Cer 18:0;3/20:0;1	C38H77NO5	[M-H]1-	626.5729	-1	LCB 18:0;3(-CH3O)	C17H37NO2	[M-H]1-	286.2752	-1
Cer	Cer 18:0;3/20:0;1	C38H77NO5	[M-H]1-	626.5729	-1	LCB 18:0;3(-C2H8NO)	C16H32O2	[M-H]1-	255.2330	-1
Cer	Cer 18:0;3/20:0;1	C38H77NO5	[M-H]1-	626.5729	-1	FA 20:0(+C2H3N)	C22H43NO2	[M-H]1-	352.3221	-1
Cer	Cer 18:0;3/20:0;1	C38H77NO5	[M-H]1-	626.5729	-1	FA 20:0(-CH2O)	C19H38O	[M-H]1-	281.2850	-1
Cer	Cer 18:0;3/20:0;1	C38H77NO5	[M-H]1-	626.5729	-1	FA 20:0(+HN)	C20H41NO2	[M-H]1-	326.3065	-1
Cer	Cer 18:0;3/20:0;1	C38H77NO5	[M-H]1-	626.5729	-1	FA 20:0(+C2H3NO)	C22H43NO3	[M-H]1-	368.3170	-1
Cer	Cer 18:0;3/20:0;1	C38H77NO5	[M+HCOO]1-	672.5784	-1	-(+HCOO)	C38H77NO5	[M-H]1-	626.5729	-1
Cer	Cer 18:0;3/20:0;1	C38H77NO5	[M+HCOO]1-	672.5784	-1	LCB 18:0;3(-H6NO)	C18H34O2	[M-H]1-	281.2486	-1
Cer	Cer 18:0;3/20:0;1	C38H77NO5	[M+HCOO]1-	672.5784	-1	LCB 18:0;3(-CH3O)	C17H37NO2	[M-H]1-	286.2752	-1
Cer	Cer 18:0;3/20:0;1	C38H77NO5	[M+HCOO]1-	672.5784	-1	LCB 18:0;3(-C2H8NO)	C16H32O2	[M-H]1-	255.2330	-1
Cer	Cer 18:0;3/20:0;1	C38H77NO5	[M+HCOO]1-	672.5784	-1	FA 20:0(+C2H3N)	C22H43NO2	[M-H]1-	352.3221	-1
Cer	Cer 18:0;3/20:0;1	C38H77NO5	[M+HCOO]1-	672.5784	-1	FA 20:0(-CH2O)	C19H38O	[M-H]1-	281.2850	-1
Cer	Cer 18:0;3/20:0;1	C38H77NO5	[M+HCOO]1-	672.5784	-1	FA 20:0(+HN)	C20H41NO2	[M-H]1-	326.3065	-1
Cer	Cer 18:0;3/20:0;1	C38H77NO5	[M+HCOO]1-	672.5784	-1	FA 20:0(+C2H3NO)	C22H43NO3	[M-H]1-	368.3170	-1
Cer	Cer 18:0;3/22:0;1	C40H81NO5	[M-H]1-	654.6042	-1	LCB 18:0;3(-H6NO)	C18H34O2	[M-H]1-	281.2486	-1
Cer	Cer 18:0;3/22:0;1	C40H81NO5	[M-H]1-	654.6042	-1	LCB 18:0;3(-CH3O)	C17H37NO2	[M-H]1-	286.2752	-1
Cer	Cer 18:0;3/22:0;1	C40H81NO5	[M-H]1-	654.6042	-1	LCB 18:0;3(-C2H8NO)	C16H32O2	[M-H]1-	255.2330	-1
Cer	Cer 18:0;3/22:0;1	C40H81NO5	[M-H]1-	654.6042	-1	FA 22:0(+C2H3N)	C24H47NO2	[M-H]1-	380.3534	-1
Cer	Cer 18:0;3/22:0;1	C40H81NO5	[M-H]1-	654.6042	-1	FA 22:0(-CH2O)	C21H42O	[M-H]1-	309.3163	-1
Cer	Cer 18:0;3/22:0;1	C40H81NO5	[M-H]1-	654.6042	-1	FA 22:0(+HN)	C22H45NO2	[M-H]1-	354.3378	-1
Cer	Cer 18:0;3/22:0;1	C40H81NO5	[M-H]1-	654.6042	-1	FA 22:0(+C2H3NO)	C24H47NO3	[M-H]1-	396.3483	-1
Cer	Cer 18:0;3/22:0;1	C40H81NO5	[M+HCOO]1-	700.6097	-1	-(+HCOO)	C40H81NO5	[M-H]1-	654.6042	-1
Cer	Cer 18:0;3/22:0;1	C40H81NO5	[M+HCOO]1-	700.6097	-1	LCB 18:0;3(-H6NO)	C18H34O2	[M-H]1-	281.2486	-1
Cer	Cer 18:0;3/22:0;1	C40H81NO5	[M+HCOO]1-	700.6097	-1	LCB 18:0;3(-CH3O)	C17H37NO2	[M-H]1-	286.2752	-1
Cer	Cer 18:0;3/22:0;1	C40H81NO5	[M+HCOO]1-	700.6097	-1	LCB 18:0;3(-C2H8NO)	C16H32O2	[M-H]1-	255.2330	-1
Cer	Cer 18:0;3/22:0;1	C40H81NO5	[M+HCOO]1-	700.6097	-1	FA 22:0(+C2H3N)	C24H47NO2	[M-H]1-	380.3534	-1
Cer	Cer 18:0;3/22:0;1	C40H81NO5	[M+HCOO]1-	700.6097	-1	FA 22:0(-CH2O)	C21H42O	[M-H]1-	309.3163	-1
Cer	Cer 18:0;3/22:0;1	C40H81NO5	[M+HCOO]1-	700.6097	-1	FA 22:0(+HN)	C22H45NO2	[M-H]1-	354.3378	-1
Cer	Cer 18:0;3/22:0;1	C40H81NO5	[M+HCOO]1-	700.6097	-1	FA 22:0(+C2H3NO)	C24H47NO3	[M-H]1-	396.3483	-1
Cer	Cer 18:0;3/24:0;1	C42H85NO5	[M-H]1-	682.6355	-1	LCB 18:0;3(-H6NO)	C18H34O2	[M-H]1-	281.2486	-1
Cer	Cer 18:0;3/24:0;1	C42H85NO5	[M-H]1-	682.6355	-1	LCB 18:0;3(-CH3O)	C17H37NO2	[M-H]1-	286.2752	-1
Cer	Cer 18:0;3/24:0;1	C42H85NO5	[M-H]1-	682.6355	-1	LCB 18:0;3(-C2H8NO)	C16H32O2	[M-H]1-	255.2330	-1
Cer	Cer 18:0;3/24:0;1	C42H85NO5	[M-H]1-	682.6355	-1	FA 24:0(+C2H3N)	C26H51NO2	[M-H]1-	408.3847	-1
Cer	Cer 18:0;3/24:0;1	C42H85NO5	[M-H]1-	682.6355	-1	FA 24:0(-CH2O)	C23H46O	[M-H]1-	337.3476	-1
Cer	Cer 18:0;3/24:0;1	C42H85NO5	[M-H]1-	682.6355	-1	FA 24:0(+HN)	C24H49NO2	[M-H]1-	382.3691	-1
Cer	Cer 18:0;3/24:0;1	C42H85NO5	[M-H]1-	682.6355	-1	FA 24:0(+C2H3NO)	C26H51NO3	[M-H]1-	424.3796	-1
Cer	Cer 18:0;3/24:0;1	C42H85NO5	[M+HCOO]1-	728.6410	-1	-(+HCOO)	C42H85NO5	[M-H]1-	682.6355	-1
Cer	Cer 18:0;3/24:0;1	C42H85NO5	[M+HCOO]1-	728.6410	-1	LCB 18:0;3(-H6NO)	C18H34O2	[M-H]1-	281.2486	-1
Cer	Cer 18:0;3/24:0;1	C42H85NO5	[M+HCOO]1-	728.6410	-1	LCB 18:0;3(-CH3O)	C17H37NO2	[M-H]1-	286.2752	-1
Cer	Cer 18:0;3/24:0;1	C42H85NO5	[M+HCOO]1-	728.6410	-1	LCB 18:0;3(-C2H8NO)	C16H32O2	[M-H]1-	255.2330	-1
Cer	Cer 18:0;3/24:0;1	C42H85NO5	[M+HCOO]1-	728.6410	-1	FA 24:0(+C2H3N)	C26H51NO2	[M-H]1-	408.3847	-1
Cer	Cer 18:0;3/24:0;1	C42H85NO5	[M+HCOO]1-	728.6410	-1	FA 24:0(-CH2O)	C23H46O	[M-H]1-	337.3476	-1
Cer	Cer 18:0;3/24:0;1	C42H85NO5	[M+HCOO]1-	728.6410	-1	FA 24:0(+HN)	C24H49NO2	[M-H]1-	382.3691	-1
Cer	Cer 18:0;3/24:0;1	C42H85NO5	[M+HCOO]1-	728.6410	-1	FA 24:0(+C2H3NO)	C26H51NO3	[M-H]1-	424.3796	-1
Cer	Cer 18:0;3/26:0;1	C44H89NO5	[M-H]1-	710.6668	-1	LCB 18:0;3(-H6NO)	C18H34O2	[M-H]1-	281.2486	-1
Cer	Cer 18:0;3/26:0;1	C44H89NO5	[M-H]1-	710.6668	-1	LCB 18:0;3(-CH3O)	C17H37NO2	[M-H]1-	286.2752	-1
Cer	Cer 18:0;3/26:0;1	C44H89NO5	[M-H]1-	710.6668	-1	LCB 18:0;3(-C2H8NO)	C16H32O2	[M-H]1-	255.2330	-1
Cer	Cer 18:0;3/26:0;1	C44H89NO5	[M-H]1-	710.6668	-1	FA 26:0(+C2H3N)	C28H55NO2	[M-H]1-	436.4160	-1
Cer	Cer 18:0;3/26:0;1	C44H89NO5	[M-H]1-	710.6668	-1	FA 26:0(-CH2O)	C25H50O	[M-H]1-	365.3789	-1
Cer	Cer 18:0;3/26:0;1	C44H89NO5	[M-H]1-	710.6668	-1	FA 26:0(+HN)	C26H53NO2	[M-H]1-	410.4004	-1
Cer	Cer 18:0;3/26:0;1	C44H89NO5	[M-H]1-	710.6668	-1	FA 26:0(+C2H3NO)	C28H55NO3	[M-H]1-	452.4109	-1
Cer	Cer 18:0;3/26:0;1	C44H89NO5	[M+HCOO]1-	756.6723	-1	-(+HCOO)	C44H89NO5	[M-H]1-	710.6668	-1
Cer	Cer 18:0;3/26:0;1	C44H89NO5	[M+HCOO]1-	756.6723	-1	LCB 18:0;3(-H6NO)	C18H34O2	[M-H]1-	281.2486	-1
Cer	Cer 18:0;3/26:0;1	C44H89NO5	[M+HCOO]1-	756.6723	-1	LCB 18:0;3(-CH3O)	C17H37NO2	[M-H]1-	286.2752	-1
Cer	Cer 18:0;3/26:0;1	C44H89NO5	[M+HCOO]1-	756.6723	-1	LCB 18:0;3(-C2H8NO)	C16H32O2	[M-H]1-	255.2330	-1
Cer	Cer 18:0;3/26:0;1	C44H89NO5	[M+HCOO]1-	756.6723	-1	FA 26:0(+C2H3N)	C28H55NO2	[M-H]1-	436.4160	-1
Cer	Cer 18:0;3/26:0;1	C44H89NO5	[M+HCOO]1-	756.6723	-1	FA 26:0(-CH2O)	C25H50O	[M-H]1-	365.3789	-1
Cer	Cer 18:0;3/26:0;1	C44H89NO5	[M+HCOO]1-	756.6723	-1	FA 26:0(+HN)	C26H53NO2	[M-H]1-	410.4004	-1
Cer	Cer 18:0;3/26:0;1	C44H89NO5	[M+HCOO]1-	756.6723	-1	FA 26:0(+C2H3NO)	C28H55NO3	[M-H]1-	452.4109	-1
Cer	Cer 20:0;2/16:0;1	C36H73NO4	[M-H]1-	582.5467	-1	LCB 20:0;2(-H6NO)	C20H38O	[M-H]1-	293.2850	-1
Cer	Cer 20:0;2/16:0;1	C36H73NO4	[M-H]1-	582.5467	-1	LCB 20:0;2(-CH3O)	C19H41NO	[M-H]1-	298.3115	-1
Cer	Cer 20:0;2/16:0;1	C36H73NO4	[M-H]1-	582.5467	-1	LCB 20:0;2(-C2H8NO)	C18H36O	[M-H]1-	267.2693	-1
Cer	Cer 20:0;2/16:0;1	C36H73NO4	[M-H]1-	582.5467	-1	FA 16:0(+C2H3N)	C18H35NO2	[M-H]1-	296.2595	-1
Cer	Cer 20:0;2/16:0;1	C36H73NO4	[M-H]1-	582.5467	-1	FA 16:0(-CH2O)	C15H30O	[M-H]1-	225.2224	-1
Cer	Cer 20:0;2/16:0;1	C36H73NO4	[M-H]1-	582.5467	-1	FA 16:0(+HN)	C16H33NO2	[M-H]1-	270.2439	-1
Cer	Cer 20:0;2/16:0;1	C36H73NO4	[M-H]1-	582.5467	-1	FA 16:0(+C2H3NO)	C18H35NO3	[M-H]1-	312.2544	-1
Cer	Cer 20:0;2/16:0;1	C36H73NO4	[M+HCOO]1-	628.5522	-1	-(+HCOO)	C36H73NO4	[M-H]1-	582.5467	-1	Interference with Cer 18:0;3/18:0 [M+HCOO]1- -(+HCOO)
Cer	Cer 20:0;2/16:0;1	C36H73NO4	[M+HCOO]1-	628.5522	-1	LCB 20:0;2(-H6NO)	C20H38O	[M-H]1-	293.2850	-1
Cer	Cer 20:0;2/16:0;1	C36H73NO4	[M+HCOO]1-	628.5522	-1	LCB 20:0;2(-CH3O)	C19H41NO	[M-H]1-	298.3115	-1
Cer	Cer 20:0;2/16:0;1	C36H73NO4	[M+HCOO]1-	628.5522	-1	LCB 20:0;2(-C2H8NO)	C18H36O	[M-H]1-	267.2693	-1
Cer	Cer 20:0;2/16:0;1	C36H73NO4	[M+HCOO]1-	628.5522	-1	FA 16:0(+C2H3N)	C18H35NO2	[M-H]1-	296.2595	-1
Cer	Cer 20:0;2/16:0;1	C36H73NO4	[M+HCOO]1-	628.5522	-1	FA 16:0(-CH2O)	C15H30O	[M-H]1-	225.2224	-1
Cer	Cer 20:0;2/16:0;1	C36H73NO4	[M+HCOO]1-	628.5522	-1	FA 16:0(+HN)	C16H33NO2	[M-H]1-	270.2439	-1
Cer	Cer 20:0;2/16:0;1	C36H73NO4	[M+HCOO]1-	628.5522	-1	FA 16:0(+C2H3NO)	C18H35NO3	[M-H]1-	312.2544	-1
Cer	Cer 20:0;2/18:0;1	C38H77NO4	[M-H]1-	610.5780	-1	LCB 20:0;2(-H6NO)	C20H38O	[M-H]1-	293.2850	-1
Cer	Cer 20:0;2/18:0;1	C38H77NO4	[M-H]1-	610.5780	-1	LCB 20:0;2(-CH3O)	C19H41NO	[M-H]1-	298.3115	-1
Cer	Cer 20:0;2/18:0;1	C38H77NO4	[M-H]1-	610.5780	-1	LCB 20:0;2(-C2H8NO)	C18H36O	[M-H]1-	267.2693	-1
Cer	Cer 20:0;2/18:0;1	C38H77NO4	[M-H]1-	610.5780	-1	FA 18:0(+C2H3N)	C20H39NO2	[M-H]1-	324.2908	-1
Cer	Cer 20:0;2/18:0;1	C38H77NO4	[M-H]1-	610.5780	-1	FA 18:0(-CH2O)	C17H34O	[M-H]1-	253.2537	-1
Cer	Cer 20:0;2/18:0;1	C38H77NO4	[M-H]1-	610.5780	-1	FA 18:0(+HN)	C18H37NO2	[M-H]1-	298.2752	-1
Cer	Cer 20:0;2/18:0;1	C38H77NO4	[M-H]1-	610.5780	-1	FA 18:0(+C2H3NO)	C20H39NO3	[M-H]1-	340.2857	-1
Cer	Cer 20:0;2/18:0;1	C38H77NO4	[M+HCOO]1-	656.5835	-1	-(+HCOO)	C38H77NO4	[M-H]1-	610.5780	-1
Cer	Cer 20:0;2/18:0;1	C38H77NO4	[M+HCOO]1-	656.5835	-1	LCB 20:0;2(-H6NO)	C20H38O	[M-H]1-	293.2850	-1
Cer	Cer 20:0;2/18:0;1	C38H77NO4	[M+HCOO]1-	656.5835	-1	LCB 20:0;2(-CH3O)	C19H41NO	[M-H]1-	298.3115	-1
Cer	Cer 20:0;2/18:0;1	C38H77NO4	[M+HCOO]1-	656.5835	-1	LCB 20:0;2(-C2H8NO)	C18H36O	[M-H]1-	267.2693	-1
Cer	Cer 20:0;2/18:0;1	C38H77NO4	[M+HCOO]1-	656.5835	-1	FA 18:0(+C2H3N)	C20H39NO2	[M-H]1-	324.2908	-1
Cer	Cer 20:0;2/18:0;1	C38H77NO4	[M+HCOO]1-	656.5835	-1	FA 18:0(-CH2O)	C17H34O	[M-H]1-	253.2537	-1
Cer	Cer 20:0;2/18:0;1	C38H77NO4	[M+HCOO]1-	656.5835	-1	FA 18:0(+HN)	C18H37NO2	[M-H]1-	298.2752	-1
Cer	Cer 20:0;2/18:0;1	C38H77NO4	[M+HCOO]1-	656.5835	-1	FA 18:0(+C2H3NO)	C20H39NO3	[M-H]1-	340.2857	-1
Cer	Cer 20:0;3/26:0;1	C46H93NO5	[M-H]1-	738.6981	-1	LCB 20:0;3(-H6NO)	C20H38O2	[M-H]1-	309.2799	-1
Cer	Cer 20:0;3/26:0;1	C46H93NO5	[M-H]1-	738.6981	-1	LCB 20:0;3(-CH3O)	C19H41NO2	[M-H]1-	314.3065	-1
Cer	Cer 20:0;3/26:0;1	C46H93NO5	[M-H]1-	738.6981	-1	LCB 20:0;3(-C2H8NO)	C18H36O2	[M-H]1-	283.2643	-1
Cer	Cer 20:0;3/26:0;1	C46H93NO5	[M-H]1-	738.6981	-1	FA 26:0(+C2H3N)	C28H55NO2	[M-H]1-	436.4160	-1
Cer	Cer 20:0;3/26:0;1	C46H93NO5	[M-H]1-	738.6981	-1	FA 26:0(-CH2O)	C25H50O	[M-H]1-	365.3789	-1
Cer	Cer 20:0;3/26:0;1	C46H93NO5	[M-H]1-	738.6981	-1	FA 26:0(+HN)	C26H53NO2	[M-H]1-	410.4004	-1
Cer	Cer 20:0;3/26:0;1	C46H93NO5	[M-H]1-	738.6981	-1	FA 26:0(+C2H3NO)	C28H55NO3	[M-H]1-	452.4109	-1
Cer	Cer 20:0;3/26:0;1	C46H93NO5	[M+HCOO]1-	784.7036	-1	-(+HCOO)	C46H93NO5	[M-H]1-	738.6981	-1
Cer	Cer 20:0;3/26:0;1	C46H93NO5	[M+HCOO]1-	784.7036	-1	LCB 20:0;3(-H6NO)	C20H38O2	[M-H]1-	309.2799	-1
Cer	Cer 20:0;3/26:0;1	C46H93NO5	[M+HCOO]1-	784.7036	-1	LCB 20:0;3(-CH3O)	C19H41NO2	[M-H]1-	314.3065	-1
Cer	Cer 20:0;3/26:0;1	C46H93NO5	[M+HCOO]1-	784.7036	-1	LCB 20:0;3(-C2H8NO)	C18H36O2	[M-H]1-	283.2643	-1
Cer	Cer 20:0;3/26:0;1	C46H93NO5	[M+HCOO]1-	784.7036	-1	FA 26:0(+C2H3N)	C28H55NO2	[M-H]1-	436.4160	-1
Cer	Cer 20:0;3/26:0;1	C46H93NO5	[M+HCOO]1-	784.7036	-1	FA 26:0(-CH2O)	C25H50O	[M-H]1-	365.3789	-1
Cer	Cer 20:0;3/26:0;1	C46H93NO5	[M+HCOO]1-	784.7036	-1	FA 26:0(+HN)	C26H53NO2	[M-H]1-	410.4004	-1
Cer	Cer 20:0;3/26:0;1	C46H93NO5	[M+HCOO]1-	784.7036	-1	FA 26:0(+C2H3NO)	C28H55NO3	[M-H]1-	452.4109	-1
Cer	Cer 22:0;3/18:0	C40H81NO4	[M-H]1-	638.6093	-1	LCB 22:0;3(-H6NO)	C22H42O2	[M-H]1-	337.3112	-1
Cer	Cer 22:0;3/18:0	C40H81NO4	[M-H]1-	638.6093	-1	LCB 22:0;3(-CH3O)	C21H45NO2	[M-H]1-	342.3378	-1
Cer	Cer 22:0;3/18:0	C40H81NO4	[M-H]1-	638.6093	-1	LCB 22:0;3(-C2H8NO)	C20H40O2	[M-H]1-	311.2956	-1
Cer	Cer 22:0;3/18:0	C40H81NO4	[M-H]1-	638.6093	-1	FA 18:0(+C2H3N)	C20H39NO	[M-H]1-	308.2959	-1
Cer	Cer 22:0;3/18:0	C40H81NO4	[M-H]1-	638.6093	-1	FA 18:0(+HN)	C18H37NO	[M-H]1-	282.2802	-1
Cer	Cer 22:0;3/18:0	C40H81NO4	[M-H]1-	638.6093	-1	FA 18:0(+C2H3NO)	C20H39NO2	[M-H]1-	324.2908	-1
Cer	Cer 22:0;3/18:0	C40H81NO4	[M+HCOO]1-	684.6148	-1	-(+HCOO)	C40H81NO4	[M-H]1-	638.6093	-1
Cer	Cer 22:0;3/18:0	C40H81NO4	[M+HCOO]1-	684.6148	-1	LCB 22:0;3(-H6NO)	C22H42O2	[M-H]1-	337.3112	-1
Cer	Cer 22:0;3/18:0	C40H81NO4	[M+HCOO]1-	684.6148	-1	LCB 22:0;3(-CH3O)	C21H45NO2	[M-H]1-	342.3378	-1
Cer	Cer 22:0;3/18:0	C40H81NO4	[M+HCOO]1-	684.6148	-1	LCB 22:0;3(-C2H8NO)	C20H40O2	[M-H]1-	311.2956	-1
Cer	Cer 22:0;3/18:0	C40H81NO4	[M+HCOO]1-	684.6148	-1	FA 18:0(+C2H3N)	C20H39NO	[M-H]1-	308.2959	-1
Cer	Cer 22:0;3/18:0	C40H81NO4	[M+HCOO]1-	684.6148	-1	FA 18:0(+HN)	C18H37NO	[M-H]1-	282.2802	-1
Cer	Cer 22:0;3/18:0	C40H81NO4	[M+HCOO]1-	684.6148	-1	FA 18:0(+C2H3NO)	C20H39NO2	[M-H]1-	324.2908	-1
DMPE	DMPE 12:0-14:1	C33H64NO8P	[M-H]1-	632.4297	-1	P(79)	HO3P	[M-H]1-	78.9591	-1
DMPE	DMPE 12:0-14:1	C33H64NO8P	[M-H]1-	632.4297	-1	HG(DMPE,168)	C4H12NO4P	[M-H]1-	168.0431	-1
DMPE	DMPE 12:0-14:1	C33H64NO8P	[M-H]1-	632.4297	-1	HG(DMPE,224)	C7H16NO5P	[M-H]1-	224.0693	-1
DMPE	DMPE 12:0-14:1	C33H64NO8P	[M-H]1-	632.4297	-1	FA 12:0(+O)	C12H24O2	[M-H]1-	199.1704	-1
DMPE	DMPE 12:0-14:1	C33H64NO8P	[M-H]1-	632.4297	-1	FA 14:1(+O)	C14H26O2	[M-H]1-	225.1860	-1
DMPE	DMPE 12:0-14:1	C33H64NO8P	[M-H]1-	632.4297	-1	-FA 12:0(+HO)	C21H40NO6P	[M-H]1-	432.2520	-1
DMPE	DMPE 12:0-14:1	C33H64NO8P	[M-H]1-	632.4297	-1	-FA 14:1(+HO)	C19H38NO6P	[M-H]1-	406.2364	-1
DMPE	DMPE 12:0-14:1	C33H64NO8P	[M-H]1-	632.4297	-1	-FA 12:0(-H)	C21H42NO7P	[M-H]1-	450.2626	-1
DMPE	DMPE 12:0-14:1	C33H64NO8P	[M-H]1-	632.4297	-1	-FA 14:1(-H)	C19H40NO7P	[M-H]1-	424.2470	-1
DMPE	DMPE 12:0-16:1	C35H68NO8P	[M-H]1-	660.4610	-1	P(79)	HO3P	[M-H]1-	78.9591	-1
DMPE	DMPE 12:0-16:1	C35H68NO8P	[M-H]1-	660.4610	-1	HG(DMPE,168)	C4H12NO4P	[M-H]1-	168.0431	-1
DMPE	DMPE 12:0-16:1	C35H68NO8P	[M-H]1-	660.4610	-1	HG(DMPE,224)	C7H16NO5P	[M-H]1-	224.0693	-1
DMPE	DMPE 12:0-16:1	C35H68NO8P	[M-H]1-	660.4610	-1	FA 12:0(+O)	C12H24O2	[M-H]1-	199.1704	-1
DMPE	DMPE 12:0-16:1	C35H68NO8P	[M-H]1-	660.4610	-1	FA 16:1(+O)	C16H30O2	[M-H]1-	253.2173	-1
DMPE	DMPE 12:0-16:1	C35H68NO8P	[M-H]1-	660.4610	-1	-FA 12:0(+HO)	C23H44NO6P	[M-H]1-	460.2833	-1
DMPE	DMPE 12:0-16:1	C35H68NO8P	[M-H]1-	660.4610	-1	-FA 16:1(+HO)	C19H38NO6P	[M-H]1-	406.2364	-1
DMPE	DMPE 12:0-16:1	C35H68NO8P	[M-H]1-	660.4610	-1	-FA 12:0(-H)	C23H46NO7P	[M-H]1-	478.2939	-1
DMPE	DMPE 12:0-16:1	C35H68NO8P	[M-H]1-	660.4610	-1	-FA 16:1(-H)	C19H40NO7P	[M-H]1-	424.2470	-1
DMPE	DMPE 14:0-16:1	C37H72NO8P	[M-H]1-	688.4923	-1	P(79)	HO3P	[M-H]1-	78.9591	-1
DMPE	DMPE 14:0-16:1	C37H72NO8P	[M-H]1-	688.4923	-1	HG(DMPE,168)	C4H12NO4P	[M-H]1-	168.0431	-1
DMPE	DMPE 14:0-16:1	C37H72NO8P	[M-H]1-	688.4923	-1	HG(DMPE,224)	C7H16NO5P	[M-H]1-	224.0693	-1
DMPE	DMPE 14:0-16:1	C37H72NO8P	[M-H]1-	688.4923	-1	FA 14:0(+O)	C14H28O2	[M-H]1-	227.2017	-1
DMPE	DMPE 14:0-16:1	C37H72NO8P	[M-H]1-	688.4923	-1	FA 16:1(+O)	C16H30O2	[M-H]1-	253.2173	-1
DMPE	DMPE 14:0-16:1	C37H72NO8P	[M-H]1-	688.4923	-1	-FA 14:0(+HO)	C23H44NO6P	[M-H]1-	460.2833	-1
DMPE	DMPE 14:0-16:1	C37H72NO8P	[M-H]1-	688.4923	-1	-FA 16:1(+HO)	C21H42NO6P	[M-H]1-	434.2677	-1
DMPE	DMPE 14:0-16:1	C37H72NO8P	[M-H]1-	688.4923	-1	-FA 14:0(-H)	C23H46NO7P	[M-H]1-	478.2939	-1
DMPE	DMPE 14:0-16:1	C37H72NO8P	[M-H]1-	688.4923	-1	-FA 16:1(-H)	C21H44NO7P	[M-H]1-	452.2783	-1
DMPE	DMPE 14:0-18:1	C39H76NO8P	[M-H]1-	716.5236	-1	P(79)	HO3P	[M-H]1-	78.9591	-1
DMPE	DMPE 14:0-18:1	C39H76NO8P	[M-H]1-	716.5236	-1	HG(DMPE,168)	C4H12NO4P	[M-H]1-	168.0431	-1
DMPE	DMPE 14:0-18:1	C39H76NO8P	[M-H]1-	716.5236	-1	HG(DMPE,224)	C7H16NO5P	[M-H]1-	224.0693	-1
DMPE	DMPE 14:0-18:1	C39H76NO8P	[M-H]1-	716.5236	-1	FA 14:0(+O)	C14H28O2	[M-H]1-	227.2017	-1
DMPE	DMPE 14:0-18:1	C39H76NO8P	[M-H]1-	716.5236	-1	FA 18:1(+O)	C18H34O2	[M-H]1-	281.2486	-1	Interference with PE 16:0-18:1 [M-H]1- FA 18:1(+O)
DMPE	DMPE 14:0-18:1	C39H76NO8P	[M-H]1-	716.5236	-1	-FA 14:0(+HO)	C25H48NO6P	[M-H]1-	488.3146	-1
DMPE	DMPE 14:0-18:1	C39H76NO8P	[M-H]1-	716.5236	-1	-FA 18:1(+HO)	C21H42NO6P	[M-H]1-	434.2677	-1	Interference with PE 16:0-18:1 [M-H]1- -FA 18:1(+HO)
DMPE	DMPE 14:0-18:1	C39H76NO8P	[M-H]1-	716.5236	-1	-FA 14:0(-H)	C25H50NO7P	[M-H]1-	506.3252	-1
DMPE	DMPE 14:0-18:1	C39H76NO8P	[M-H]1-	716.5236	-1	-FA 18:1(-H)	C21H44NO7P	[M-H]1-	452.2783	-1	Interference with PE 16:0-18:1 [M-H]1- -FA 18:1(-H)
DMPE	DMPE 14:1-16:1	C37H70NO8P	[M-H]1-	686.4766	-1	P(79)	HO3P	[M-H]1-	78.9591	-1
DMPE	DMPE 14:1-16:1	C37H70NO8P	[M-H]1-	686.4766	-1	HG(DMPE,168)	C4H12NO4P	[M-H]1-	168.0431	-1
DMPE	DMPE 14:1-16:1	C37H70NO8P	[M-H]1-	686.4766	-1	HG(DMPE,224)	C7H16NO5P	[M-H]1-	224.0693	-1
DMPE	DMPE 14:1-16:1	C37H70NO8P	[M-H]1-	686.4766	-1	FA 14:1(+O)	C14H26O2	[M-H]1-	225.1860	-1
DMPE	DMPE 14:1-16:1	C37H70NO8P	[M-H]1-	686.4766	-1	FA 16:1(+O)	C16H30O2	[M-H]1-	253.2173	-1
DMPE	DMPE 14:1-16:1	C37H70NO8P	[M-H]1-	686.4766	-1	-FA 14:1(+HO)	C23H44NO6P	[M-H]1-	460.2833	-1
DMPE	DMPE 14:1-16:1	C37H70NO8P	[M-H]1-	686.4766	-1	-FA 16:1(+HO)	C21H40NO6P	[M-H]1-	432.2520	-1
DMPE	DMPE 14:1-16:1	C37H70NO8P	[M-H]1-	686.4766	-1	-FA 14:1(-H)	C23H46NO7P	[M-H]1-	478.2939	-1
DMPE	DMPE 14:1-16:1	C37H70NO8P	[M-H]1-	686.4766	-1	-FA 16:1(-H)	C21H42NO7P	[M-H]1-	450.2626	-1
DMPE	DMPE 14:1-18:1	C39H74NO8P	[M-H]1-	714.5079	-1	P(79)	HO3P	[M-H]1-	78.9591	-1
DMPE	DMPE 14:1-18:1	C39H74NO8P	[M-H]1-	714.5079	-1	HG(DMPE,168)	C4H12NO4P	[M-H]1-	168.0431	-1
DMPE	DMPE 14:1-18:1	C39H74NO8P	[M-H]1-	714.5079	-1	HG(DMPE,224)	C7H16NO5P	[M-H]1-	224.0693	-1
DMPE	DMPE 14:1-18:1	C39H74NO8P	[M-H]1-	714.5079	-1	FA 14:1(+O)	C14H26O2	[M-H]1-	225.1860	-1
DMPE	DMPE 14:1-18:1	C39H74NO8P	[M-H]1-	714.5079	-1	FA 18:1(+O)	C18H34O2	[M-H]1-	281.2486	-1	Interference with PE 16:1-18:1 [M-H]1- FA 18:1(+O)
DMPE	DMPE 14:1-18:1	C39H74NO8P	[M-H]1-	714.5079	-1	-FA 14:1(+HO)	C25H48NO6P	[M-H]1-	488.3146	-1
DMPE	DMPE 14:1-18:1	C39H74NO8P	[M-H]1-	714.5079	-1	-FA 18:1(+HO)	C21H40NO6P	[M-H]1-	432.2520	-1	Interference with PE 16:1-18:1 [M-H]1- -FA 18:1(+HO)
DMPE	DMPE 14:1-18:1	C39H74NO8P	[M-H]1-	714.5079	-1	-FA 14:1(-H)	C25H50NO7P	[M-H]1-	506.3252	-1
DMPE	DMPE 14:1-18:1	C39H74NO8P	[M-H]1-	714.5079	-1	-FA 18:1(-H)	C21H42NO7P	[M-H]1-	450.2626	-1	Interference with PE 16:1-18:1 [M-H]1- -FA 18:1(-H)
DMPE	DMPE 16:0-18:1	C41H80NO8P	[M-H]1-	744.5549	-1	P(79)	HO3P	[M-H]1-	78.9591	-1
DMPE	DMPE 16:0-18:1	C41H80NO8P	[M-H]1-	744.5549	-1	HG(DMPE,168)	C4H12NO4P	[M-H]1-	168.0431	-1
DMPE	DMPE 16:0-18:1	C41H80NO8P	[M-H]1-	744.5549	-1	HG(DMPE,224)	C7H16NO5P	[M-H]1-	224.0693	-1
DMPE	DMPE 16:0-18:1	C41H80NO8P	[M-H]1-	744.5549	-1	FA 16:0(+O)	C16H32O2	[M-H]1-	255.2330	-1
DMPE	DMPE 16:0-18:1	C41H80NO8P	[M-H]1-	744.5549	-1	FA 18:1(+O)	C18H34O2	[M-H]1-	281.2486	-1	Interference with PE 18:0-18:1 [M-H]1- FA 18:1(+O)
DMPE	DMPE 16:0-18:1	C41H80NO8P	[M-H]1-	744.5549	-1	-FA 16:0(+HO)	C25H48NO6P	[M-H]1-	488.3146	-1
DMPE	DMPE 16:0-18:1	C41H80NO8P	[M-H]1-	744.5549	-1	-FA 18:1(+HO)	C23H46NO6P	[M-H]1-	462.2990	-1	Interference with PE 18:0-18:1 [M-H]1- -FA 18:1(+HO)
DMPE	DMPE 16:0-18:1	C41H80NO8P	[M-H]1-	744.5549	-1	-FA 16:0(-H)	C25H50NO7P	[M-H]1-	506.3252	-1
DMPE	DMPE 16:0-18:1	C41H80NO8P	[M-H]1-	744.5549	-1	-FA 18:1(-H)	C23H48NO7P	[M-H]1-	480.3096	-1	Interference with PE 18:0-18:1 [M-H]1- -FA 18:1(-H)
DMPE	DMPE 16:1-18:1	C41H78NO8P	[M-H]1-	742.5392	-1	P(79)	HO3P	[M-H]1-	78.9591	-1
DMPE	DMPE 16:1-18:1	C41H78NO8P	[M-H]1-	742.5392	-1	HG(DMPE,168)	C4H12NO4P	[M-H]1-	168.0431	-1
DMPE	DMPE 16:1-18:1	C41H78NO8P	[M-H]1-	742.5392	-1	HG(DMPE,224)	C7H16NO5P	[M-H]1-	224.0693	-1
DMPE	DMPE 16:1-18:1	C41H78NO8P	[M-H]1-	742.5392	-1	FA 16:1(+O)	C16H30O2	[M-H]1-	253.2173	-1
DMPE	DMPE 16:1-18:1	C41H78NO8P	[M-H]1-	742.5392	-1	FA 18:1(+O)	C18H34O2	[M-H]1-	281.2486	-1	Interference with PE 18:1-18:1 [M-H]1- FA 18:1(+O)
DMPE	DMPE 16:1-18:1	C41H78NO8P	[M-H]1-	742.5392	-1	-FA 16:1(+HO)	C25H48NO6P	[M-H]1-	488.3146	-1
DMPE	DMPE 16:1-18:1	C41H78NO8P	[M-H]1-	742.5392	-1	-FA 18:1(+HO)	C23H44NO6P	[M-H]1-	460.2833	-1	Interference with PE 18:1-18:1 [M-H]1- -FA 18:1(+HO)
DMPE	DMPE 16:1-18:1	C41H78NO8P	[M-H]1-	742.5392	-1	-FA 16:1(-H)	C25H50NO7P	[M-H]1-	506.3252	-1
DMPE	DMPE 16:1-18:1	C41H78NO8P	[M-H]1-	742.5392	-1	-FA 18:1(-H)	C23H46NO7P	[M-H]1-	478.2939	-1	Interference with PE 18:1-18:1 [M-H]1- -FA 18:1(-H)
DMPE	DMPE 18:1-18:1	C43H82NO8P	[M-H]1-	770.5705	-1	P(79)	HO3P	[M-H]1-	78.9591	-1
DMPE	DMPE 18:1-18:1	C43H82NO8P	[M-H]1-	770.5705	-1	HG(DMPE,168)	C4H12NO4P	[M-H]1-	168.0431	-1
DMPE	DMPE 18:1-18:1	C43H82NO8P	[M-H]1-	770.5705	-1	HG(DMPE,224)	C7H16NO5P	[M-H]1-	224.0693	-1
DMPE	DMPE 18:1-18:1	C43H82NO8P	[M-H]1-	770.5705	-1	FA 18:1(+O)	C18H34O2	[M-H]1-	281.2486	-1
DMPE	DMPE 18:1-18:1	C43H82NO8P	[M-H]1-	770.5705	-1	-FA 18:1(+HO)	C25H48NO6P	[M-H]1-	488.3146	-1
DMPE	DMPE 18:1-18:1	C43H82NO8P	[M-H]1-	770.5705	-1	-FA 18:1(-H)	C25H50NO7P	[M-H]1-	506.3252	-1
IPC	IPC 18:0;3/24:0;1	C48H96NO13P	[M-H]1-	924.6547	-1	P(79)	HO3P	[M-H]1-	78.9591	-1
IPC	IPC 18:0;3/24:0;1	C48H96NO13P	[M-H]1-	924.6547	-1	HG(PI,241)	C6H11O8P	[M-H]1-	241.0119	-1
IPC	IPC 18:0;3/24:0;1	C48H96NO13P	[M-H]1-	924.6547	-1	HG(PI,259)	C6H13O9P	[M-H]1-	259.0224	-1
IPC	IPC 18:0;3/24:0;1	C48H96NO13P	[M-H]1-	924.6547	-1	-HG(I,180)	C42H84NO7P	[M-H]1-	744.5913	-1
IPC	IPC 18:0;3/24:0;1	C48H96NO13P	[M-H]1-	924.6547	-1	LCB 18:0;3(-H6NO)	C18H34O2	[M-H]1-	281.2486	-1
IPC	IPC 18:0;3/24:0;1	C48H96NO13P	[M-H]1-	924.6547	-1	LCB 18:0;3(-C2H10NO)	C16H30O2	[M-H]1-	253.2173	-1
IPC	IPC 18:0;3/26:0	C50H100NO12P	[M-H]1-	936.6910	-1	P(79)	HO3P	[M-H]1-	78.9591	-1
IPC	IPC 18:0;3/26:0	C50H100NO12P	[M-H]1-	936.6910	-1	HG(PI,241)	C6H11O8P	[M-H]1-	241.0119	-1
IPC	IPC 18:0;3/26:0	C50H100NO12P	[M-H]1-	936.6910	-1	HG(PI,259)	C6H13O9P	[M-H]1-	259.0224	-1
IPC	IPC 18:0;3/26:0	C50H100NO12P	[M-H]1-	936.6910	-1	-HG(I,180)	C44H88NO6P	[M-H]1-	756.6277	-1
IPC	IPC 18:0;3/26:0	C50H100NO12P	[M-H]1-	936.6910	-1	LCB 18:0;3(-H6NO)	C18H34O2	[M-H]1-	281.2486	-1
IPC	IPC 18:0;3/26:0	C50H100NO12P	[M-H]1-	936.6910	-1	LCB 18:0;3(-C2H10NO)	C16H30O2	[M-H]1-	253.2173	-1
IPC	IPC 18:0;3/26:0;1	C50H100NO13P	[M-H]1-	952.6860	-1	P(79)	HO3P	[M-H]1-	78.9591	-1
IPC	IPC 18:0;3/26:0;1	C50H100NO13P	[M-H]1-	952.6860	-1	HG(PI,241)	C6H11O8P	[M-H]1-	241.0119	-1
IPC	IPC 18:0;3/26:0;1	C50H100NO13P	[M-H]1-	952.6860	-1	HG(PI,259)	C6H13O9P	[M-H]1-	259.0224	-1
IPC	IPC 18:0;3/26:0;1	C50H100NO13P	[M-H]1-	952.6860	-1	-HG(I,180)	C44H88NO7P	[M-H]1-	772.6226	-1
IPC	IPC 18:0;3/26:0;1	C50H100NO13P	[M-H]1-	952.6860	-1	LCB 18:0;3(-H6NO)	C18H34O2	[M-H]1-	281.2486	-1
IPC	IPC 18:0;3/26:0;1	C50H100NO13P	[M-H]1-	952.6860	-1	LCB 18:0;3(-C2H10NO)	C16H30O2	[M-H]1-	253.2173	-1
IPC	IPC 18:0;3/26:0;2	C50H100NO14P	[M-H]1-	968.6809	-1	P(79)	HO3P	[M-H]1-	78.9591	-1
IPC	IPC 18:0;3/26:0;2	C50H100NO14P	[M-H]1-	968.6809	-1	HG(PI,241)	C6H11O8P	[M-H]1-	241.0119	-1
IPC	IPC 18:0;3/26:0;2	C50H100NO14P	[M-H]1-	968.6809	-1	HG(PI,259)	C6H13O9P	[M-H]1-	259.0224	-1
IPC	IPC 18:0;3/26:0;2	C50H100NO14P	[M-H]1-	968.6809	-1	-HG(I,180)	C44H88NO8P	[M-H]1-	788.6175	-1
IPC	IPC 18:0;3/26:0;2	C50H100NO14P	[M-H]1-	968.6809	-1	LCB 18:0;3(-H6NO)	C18H34O2	[M-H]1-	281.2486	-1
IPC	IPC 18:0;3/26:0;2	C50H100NO14P	[M-H]1-	968.6809	-1	LCB 18:0;3(-C2H10NO)	C16H30O2	[M-H]1-	253.2173	-1
LPA	LPA 16:0	C19H39O7P	[M-H]1-	409.2361	-1	GP(153)	C3H7O5P	[M-H]1-	152.9958	-1
LPA	LPA 16:0	C19H39O7P	[M-H]1-	409.2361	-1	P(79)	HO3P	[M-H]1-	78.9591	-1
LPA	LPA 16:0	C19H39O7P	[M-H]1-	409.2361	-1	P(97)	H3O4P	[M-H]1-	96.9696	-1
LPA	LPA 16:0	C19H39O7P	[M-H]1-	409.2361	-1	FA 16:0(+O)	C16H32O2	[M-H]1-	255.2330	-1
LPA	LPA 16:0	C19H39O7P	[M-H]1-	409.2361	-1	-FA 16:0(-H)	C3H9O6P	[M-H]1-	171.0064	-1
LPA	LPA 16:1	C19H37O7P	[M-H]1-	407.2204	-1	GP(153)	C3H7O5P	[M-H]1-	152.9958	-1
LPA	LPA 16:1	C19H37O7P	[M-H]1-	407.2204	-1	P(79)	HO3P	[M-H]1-	78.9591	-1
LPA	LPA 16:1	C19H37O7P	[M-H]1-	407.2204	-1	P(97)	H3O4P	[M-H]1-	96.9696	-1
LPA	LPA 16:1	C19H37O7P	[M-H]1-	407.2204	-1	FA 16:1(+O)	C16H30O2	[M-H]1-	253.2173	-1
LPA	LPA 16:1	C19H37O7P	[M-H]1-	407.2204	-1	-FA 16:1(-H)	C3H9O6P	[M-H]1-	171.0064	-1
LPA	LPA 18:0	C21H43O7P	[M-H]1-	437.2674	-1	GP(153)	C3H7O5P	[M-H]1-	152.9958	-1
LPA	LPA 18:0	C21H43O7P	[M-H]1-	437.2674	-1	P(79)	HO3P	[M-H]1-	78.9591	-1
LPA	LPA 18:0	C21H43O7P	[M-H]1-	437.2674	-1	P(97)	H3O4P	[M-H]1-	96.9696	-1
LPA	LPA 18:0	C21H43O7P	[M-H]1-	437.2674	-1	FA 18:0(+O)	C18H36O2	[M-H]1-	283.2643	-1
LPA	LPA 18:0	C21H43O7P	[M-H]1-	437.2674	-1	-FA 18:0(-H)	C3H9O6P	[M-H]1-	171.0064	-1
LPA	LPA 18:1	C21H41O7P	[M-H]1-	435.2517	-1	GP(153)	C3H7O5P	[M-H]1-	152.9958	-1
LPA	LPA 18:1	C21H41O7P	[M-H]1-	435.2517	-1	P(79)	HO3P	[M-H]1-	78.9591	-1
LPA	LPA 18:1	C21H41O7P	[M-H]1-	435.2517	-1	P(97)	H3O4P	[M-H]1-	96.9696	-1
LPA	LPA 18:1	C21H41O7P	[M-H]1-	435.2517	-1	FA 18:1(+O)	C18H34O2	[M-H]1-	281.2486	-1
LPA	LPA 18:1	C21H41O7P	[M-H]1-	435.2517	-1	-FA 18:1(-H)	C3H9O6P	[M-H]1-	171.0064	-1
LPC	LPC 12:0	C20H42NO7P	[M+HCOO]1-	484.2681	-1	HG(PC,224)	C7H16NO5P	[M-H]1-	224.0693	-1
LPC	LPC 12:0	C20H42NO7P	[M+HCOO]1-	484.2681	-1	-(CH3+HCOO)	C19H40NO7P	[M-H]1-	424.2470	-1
LPC	LPC 12:0	C20H42NO7P	[M+HCOO]1-	484.2681	-1	FA 12:0(+O)	C12H24O2	[M-H]1-	199.1704	-1
LPC	LPC 12:1	C20H40NO7P	[M+HCOO]1-	482.2524	-1	HG(PC,224)	C7H16NO5P	[M-H]1-	224.0693	-1
LPC	LPC 12:1	C20H40NO7P	[M+HCOO]1-	482.2524	-1	-(CH3+HCOO)	C19H38NO7P	[M-H]1-	422.2313	-1
LPC	LPC 12:1	C20H40NO7P	[M+HCOO]1-	482.2524	-1	FA 12:1(+O)	C12H22O2	[M-H]1-	197.1547	-1
LPC	LPC 14:0	C22H46NO7P	[M+HCOO]1-	512.2994	-1	HG(PC,224)	C7H16NO5P	[M-H]1-	224.0693	-1
LPC	LPC 14:0	C22H46NO7P	[M+HCOO]1-	512.2994	-1	-(CH3+HCOO)	C21H44NO7P	[M-H]1-	452.2783	-1
LPC	LPC 14:0	C22H46NO7P	[M+HCOO]1-	512.2994	-1	FA 14:0(+O)	C14H28O2	[M-H]1-	227.2017	-1
LPC	LPC 14:1	C22H44NO7P	[M+HCOO]1-	510.2837	-1	HG(PC,224)	C7H16NO5P	[M-H]1-	224.0693	-1
LPC	LPC 14:1	C22H44NO7P	[M+HCOO]1-	510.2837	-1	-(CH3+HCOO)	C21H42NO7P	[M-H]1-	450.2626	-1
LPC	LPC 14:1	C22H44NO7P	[M+HCOO]1-	510.2837	-1	FA 14:1(+O)	C14H26O2	[M-H]1-	225.1860	-1
LPC	LPC 16:0	C24H50NO7P	[M+HCOO]1-	540.3307	-1	HG(PC,224)	C7H16NO5P	[M-H]1-	224.0693	-1
LPC	LPC 16:0	C24H50NO7P	[M+HCOO]1-	540.3307	-1	-(CH3+HCOO)	C23H48NO7P	[M-H]1-	480.3096	-1
LPC	LPC 16:0	C24H50NO7P	[M+HCOO]1-	540.3307	-1	FA 16:0(+O)	C16H32O2	[M-H]1-	255.2330	-1
LPC	LPC 16:1	C24H48NO7P	[M+HCOO]1-	538.3150	-1	HG(PC,224)	C7H16NO5P	[M-H]1-	224.0693	-1
LPC	LPC 16:1	C24H48NO7P	[M+HCOO]1-	538.3150	-1	-(CH3+HCOO)	C23H46NO7P	[M-H]1-	478.2939	-1
LPC	LPC 16:1	C24H48NO7P	[M+HCOO]1-	538.3150	-1	FA 16:1(+O)	C16H30O2	[M-H]1-	253.2173	-1
LPC	LPC 18:0	C26H54NO7P	[M+HCOO]1-	568.3620	-1	HG(PC,224)	C7H16NO5P	[M-H]1-	224.0693	-1
LPC	LPC 18:0	C26H54NO7P	[M+HCOO]1-	568.3620	-1	-(CH3+HCOO)	C25H52NO7P	[M-H]1-	508.3409	-1
LPC	LPC 18:0	C26H54NO7P	[M+HCOO]1-	568.3620	-1	FA 18:0(+O)	C18H36O2	[M-H]1-	283.2643	-1
LPC	LPC 18:1	C26H52NO7P	[M+HCOO]1-	566.3463	-1	HG(PC,224)	C7H16NO5P	[M-H]1-	224.0693	-1
LPC	LPC 18:1	C26H52NO7P	[M+HCOO]1-	566.3463	-1	-(CH3+HCOO)	C25H50NO7P	[M-H]1-	506.3252	-1
LPC	LPC 18:1	C26H52NO7P	[M+HCOO]1-	566.3463	-1	FA 18:1(+O)	C18H34O2	[M-H]1-	281.2486	-1
LPE	LPE 14:0	C19H40NO7P	[M-H]1-	424.2470	-1	-FA 14:0(-H)-(H2O)	C5H12NO5P	[M-H]1-	196.0380	-1
LPE	LPE 14:0	C19H40NO7P	[M-H]1-	424.2470	-1	-FA 14:0(-H)	C5H14NO6P	[M-H]1-	214.0486	-1
LPE	LPE 14:0	C19H40NO7P	[M-H]1-	424.2470	-1	GP(153)	C3H7O5P	[M-H]1-	152.9958	-1
LPE	LPE 14:0	C19H40NO7P	[M-H]1-	424.2470	-1	FA 14:0(+O)	C14H28O2	[M-H]1-	227.2017	-1
LPE	LPE 16:0	C21H44NO7P	[M-H]1-	452.2783	-1	-FA 16:0(-H)-(H2O)	C5H12NO5P	[M-H]1-	196.0380	-1
LPE	LPE 16:0	C21H44NO7P	[M-H]1-	452.2783	-1	-FA 16:0(-H)	C5H14NO6P	[M-H]1-	214.0486	-1
LPE	LPE 16:0	C21H44NO7P	[M-H]1-	452.2783	-1	GP(153)	C3H7O5P	[M-H]1-	152.9958	-1
LPE	LPE 16:0	C21H44NO7P	[M-H]1-	452.2783	-1	FA 16:0(+O)	C16H32O2	[M-H]1-	255.2330	-1
LPE	LPE 16:1	C21H42NO7P	[M-H]1-	450.2626	-1	-FA 16:1(-H)-(H2O)	C5H12NO5P	[M-H]1-	196.0380	-1
LPE	LPE 16:1	C21H42NO7P	[M-H]1-	450.2626	-1	-FA 16:1(-H)	C5H14NO6P	[M-H]1-	214.0486	-1
LPE	LPE 16:1	C21H42NO7P	[M-H]1-	450.2626	-1	GP(153)	C3H7O5P	[M-H]1-	152.9958	-1
LPE	LPE 16:1	C21H42NO7P	[M-H]1-	450.2626	-1	FA 16:1(+O)	C16H30O2	[M-H]1-	253.2173	-1
LPE	LPE 18:1	C23H46NO7P	[M-H]1-	478.2939	-1	-FA 18:1(-H)-(H2O)	C5H12NO5P	[M-H]1-	196.0380	-1
LPE	LPE 18:1	C23H46NO7P	[M-H]1-	478.2939	-1	-FA 18:1(-H)	C5H14NO6P	[M-H]1-	214.0486	-1
LPE	LPE 18:1	C23H46NO7P	[M-H]1-	478.2939	-1	GP(153)	C3H7O5P	[M-H]1-	152.9958	-1
LPE	LPE 18:1	C23H46NO7P	[M-H]1-	478.2939	-1	FA 18:1(+O)	C18H34O2	[M-H]1-	281.2486	-1
LPG	LPG 14:0	C20H41O9P	[M-H]1-	455.2415	-1	GP(153)	C3H7O5P	[M-H]1-	152.9958	-1
LPG	LPG 14:0	C20H41O9P	[M-H]1-	455.2415	-1	-FA 14:0(-H)	C6H15O8P	[M-H]1-	245.0432	-1
LPG	LPG 14:0	C20H41O9P	[M-H]1-	455.2415	-1	-FA 14:0(+HO)	C6H13O7P	[M-H]1-	227.0326	-1
LPG	LPG 14:0	C20H41O9P	[M-H]1-	455.2415	-1	P(79)	HO3P	[M-H]1-	78.9591	-1
LPG	LPG 14:0	C20H41O9P	[M-H]1-	455.2415	-1	FA 14:0(+O)	C14H28O2	[M-H]1-	227.2017	-1
LPG	LPG 14:1	C20H39O9P	[M-H]1-	453.2259	-1	GP(153)	C3H7O5P	[M-H]1-	152.9958	-1
LPG	LPG 14:1	C20H39O9P	[M-H]1-	453.2259	-1	-FA 14:1(-H)	C6H15O8P	[M-H]1-	245.0432	-1
LPG	LPG 14:1	C20H39O9P	[M-H]1-	453.2259	-1	-FA 14:1(+HO)	C6H13O7P	[M-H]1-	227.0326	-1
LPG	LPG 14:1	C20H39O9P	[M-H]1-	453.2259	-1	P(79)	HO3P	[M-H]1-	78.9591	-1
LPG	LPG 14:1	C20H39O9P	[M-H]1-	453.2259	-1	FA 14:1(+O)	C14H26O2	[M-H]1-	225.1860	-1
LPG	LPG 16:1	C22H43O9P	[M-H]1-	481.2572	-1	GP(153)	C3H7O5P	[M-H]1-	152.9958	-1
LPG	LPG 16:1	C22H43O9P	[M-H]1-	481.2572	-1	-FA 16:1(-H)	C6H15O8P	[M-H]1-	245.0432	-1
LPG	LPG 16:1	C22H43O9P	[M-H]1-	481.2572	-1	-FA 16:1(+HO)	C6H13O7P	[M-H]1-	227.0326	-1
LPG	LPG 16:1	C22H43O9P	[M-H]1-	481.2572	-1	P(79)	HO3P	[M-H]1-	78.9591	-1
LPG	LPG 16:1	C22H43O9P	[M-H]1-	481.2572	-1	FA 16:1(+O)	C16H30O2	[M-H]1-	253.2173	-1
LPG	LPG 18:0	C24H49O9P	[M-H]1-	511.3041	-1	GP(153)	C3H7O5P	[M-H]1-	152.9958	-1
LPG	LPG 18:0	C24H49O9P	[M-H]1-	511.3041	-1	-FA 18:0(-H)	C6H15O8P	[M-H]1-	245.0432	-1
LPG	LPG 18:0	C24H49O9P	[M-H]1-	511.3041	-1	-FA 18:0(+HO)	C6H13O7P	[M-H]1-	227.0326	-1
LPG	LPG 18:0	C24H49O9P	[M-H]1-	511.3041	-1	P(79)	HO3P	[M-H]1-	78.9591	-1
LPG	LPG 18:0	C24H49O9P	[M-H]1-	511.3041	-1	FA 18:0(+O)	C18H36O2	[M-H]1-	283.2643	-1
LPG	LPG 18:1	C24H47O9P	[M-H]1-	509.2885	-1	GP(153)	C3H7O5P	[M-H]1-	152.9958	-1
LPG	LPG 18:1	C24H47O9P	[M-H]1-	509.2885	-1	-FA 18:1(-H)	C6H15O8P	[M-H]1-	245.0432	-1
LPG	LPG 18:1	C24H47O9P	[M-H]1-	509.2885	-1	-FA 18:1(+HO)	C6H13O7P	[M-H]1-	227.0326	-1
LPG	LPG 18:1	C24H47O9P	[M-H]1-	509.2885	-1	P(79)	HO3P	[M-H]1-	78.9591	-1
LPG	LPG 18:1	C24H47O9P	[M-H]1-	509.2885	-1	FA 18:1(+O)	C18H34O2	[M-H]1-	281.2486	-1
LPI	LPI 16:0	C25H49O12P	[M-H]1-	571.2889	-1	-(C6H12O6, 180)	C19H37O6P	[M-H]1-	391.2255	-1
LPI	LPI 16:0	C25H49O12P	[M-H]1-	571.2889	-1	GP(153)	C3H7O5P	[M-H]1-	152.9958	-1
LPI	LPI 16:0	C25H49O12P	[M-H]1-	571.2889	-1	HG(PI,241)	C6H11O8P	[M-H]1-	241.0119	-1
LPI	LPI 16:0	C25H49O12P	[M-H]1-	571.2889	-1	-FA 16:0(+HO)	C9H17O10P	[M-H]1-	315.0487	-1
LPI	LPI 16:0	C25H49O12P	[M-H]1-	571.2889	-1	P(79)	HO3P	[M-H]1-	78.9591	-1
LPI	LPI 16:0	C25H49O12P	[M-H]1-	571.2889	-1	FA 16:0(+O)	C16H32O2	[M-H]1-	255.2330	-1
LPI	LPI 16:1	C25H47O12P	[M-H]1-	569.2732	-1	-(C6H12O6, 180)	C19H35O6P	[M-H]1-	389.2098	-1
LPI	LPI 16:1	C25H47O12P	[M-H]1-	569.2732	-1	GP(153)	C3H7O5P	[M-H]1-	152.9958	-1
LPI	LPI 16:1	C25H47O12P	[M-H]1-	569.2732	-1	HG(PI,241)	C6H11O8P	[M-H]1-	241.0119	-1
LPI	LPI 16:1	C25H47O12P	[M-H]1-	569.2732	-1	-FA 16:1(+HO)	C9H17O10P	[M-H]1-	315.0487	-1
LPI	LPI 16:1	C25H47O12P	[M-H]1-	569.2732	-1	P(79)	HO3P	[M-H]1-	78.9591	-1
LPI	LPI 16:1	C25H47O12P	[M-H]1-	569.2732	-1	FA 16:1(+O)	C16H30O2	[M-H]1-	253.2173	-1
LPI	LPI 18:0	C27H53O12P	[M-H]1-	599.3202	-1	-(C6H12O6, 180)	C21H41O6P	[M-H]1-	419.2568	-1
LPI	LPI 18:0	C27H53O12P	[M-H]1-	599.3202	-1	GP(153)	C3H7O5P	[M-H]1-	152.9958	-1
LPI	LPI 18:0	C27H53O12P	[M-H]1-	599.3202	-1	HG(PI,241)	C6H11O8P	[M-H]1-	241.0119	-1
LPI	LPI 18:0	C27H53O12P	[M-H]1-	599.3202	-1	-FA 18:0(+HO)	C9H17O10P	[M-H]1-	315.0487	-1
LPI	LPI 18:0	C27H53O12P	[M-H]1-	599.3202	-1	P(79)	HO3P	[M-H]1-	78.9591	-1
LPI	LPI 18:0	C27H53O12P	[M-H]1-	599.3202	-1	FA 18:0(+O)	C18H36O2	[M-H]1-	283.2643	-1
LPI	LPI 18:1	C27H51O12P	[M-H]1-	597.3045	-1	-(C6H12O6, 180)	C21H39O6P	[M-H]1-	417.2411	-1
LPI	LPI 18:1	C27H51O12P	[M-H]1-	597.3045	-1	GP(153)	C3H7O5P	[M-H]1-	152.9958	-1
LPI	LPI 18:1	C27H51O12P	[M-H]1-	597.3045	-1	HG(PI,241)	C6H11O8P	[M-H]1-	241.0119	-1
LPI	LPI 18:1	C27H51O12P	[M-H]1-	597.3045	-1	-FA 18:1(+HO)	C9H17O10P	[M-H]1-	315.0487	-1
LPI	LPI 18:1	C27H51O12P	[M-H]1-	597.3045	-1	P(79)	HO3P	[M-H]1-	78.9591	-1
LPI	LPI 18:1	C27H51O12P	[M-H]1-	597.3045	-1	FA 18:1(+O)	C18H34O2	[M-H]1-	281.2486	-1
LPS	LPS 14:0	C20H40NO9P	[M-H]1-	468.2368	-1	GP(153)	C3H7O5P	[M-H]1-	152.9958	-1
LPS	LPS 14:0	C20H40NO9P	[M-H]1-	468.2368	-1	P(79)	HO3P	[M-H]1-	78.9591	-1
LPS	LPS 14:0	C20H40NO9P	[M-H]1-	468.2368	-1	P(97)	H3O4P	[M-H]1-	96.9696	-1
LPS	LPS 14:0	C20H40NO9P	[M-H]1-	468.2368	-1	FA 14:0(+O)	C14H28O2	[M-H]1-	227.2017	-1
LPS	LPS 14:0	C20H40NO9P	[M-H]1-	468.2368	-1	-(C3H5NO2,87)	C17H35O7P	[M-H]1-	381.2048	-1
LPS	LPS 14:1	C20H38NO9P	[M-H]1-	466.2211	-1	GP(153)	C3H7O5P	[M-H]1-	152.9958	-1
LPS	LPS 14:1	C20H38NO9P	[M-H]1-	466.2211	-1	P(79)	HO3P	[M-H]1-	78.9591	-1
LPS	LPS 14:1	C20H38NO9P	[M-H]1-	466.2211	-1	P(97)	H3O4P	[M-H]1-	96.9696	-1
LPS	LPS 14:1	C20H38NO9P	[M-H]1-	466.2211	-1	FA 14:1(+O)	C14H26O2	[M-H]1-	225.1860	-1
LPS	LPS 14:1	C20H38NO9P	[M-H]1-	466.2211	-1	-(C3H5NO2,87)	C17H33O7P	[M-H]1-	379.1891	-1
LPS	LPS 16:0	C22H44NO9P	[M-H]1-	496.2681	-1	GP(153)	C3H7O5P	[M-H]1-	152.9958	-1
LPS	LPS 16:0	C22H44NO9P	[M-H]1-	496.2681	-1	P(79)	HO3P	[M-H]1-	78.9591	-1
LPS	LPS 16:0	C22H44NO9P	[M-H]1-	496.2681	-1	P(97)	H3O4P	[M-H]1-	96.9696	-1
LPS	LPS 16:0	C22H44NO9P	[M-H]1-	496.2681	-1	FA 16:0(+O)	C16H32O2	[M-H]1-	255.2330	-1
LPS	LPS 16:0	C22H44NO9P	[M-H]1-	496.2681	-1	-(C3H5NO2,87)	C19H39O7P	[M-H]1-	409.2361	-1
LPS	LPS 16:1	C22H42NO9P	[M-H]1-	494.2524	-1	GP(153)	C3H7O5P	[M-H]1-	152.9958	-1
LPS	LPS 16:1	C22H42NO9P	[M-H]1-	494.2524	-1	P(79)	HO3P	[M-H]1-	78.9591	-1
LPS	LPS 16:1	C22H42NO9P	[M-H]1-	494.2524	-1	P(97)	H3O4P	[M-H]1-	96.9696	-1
LPS	LPS 16:1	C22H42NO9P	[M-H]1-	494.2524	-1	FA 16:1(+O)	C16H30O2	[M-H]1-	253.2173	-1
LPS	LPS 16:1	C22H42NO9P	[M-H]1-	494.2524	-1	-(C3H5NO2,87)	C19H37O7P	[M-H]1-	407.2204	-1
LPS	LPS 18:0	C24H48NO9P	[M-H]1-	524.2994	-1	GP(153)	C3H7O5P	[M-H]1-	152.9958	-1
LPS	LPS 18:0	C24H48NO9P	[M-H]1-	524.2994	-1	P(79)	HO3P	[M-H]1-	78.9591	-1
LPS	LPS 18:0	C24H48NO9P	[M-H]1-	524.2994	-1	P(97)	H3O4P	[M-H]1-	96.9696	-1
LPS	LPS 18:0	C24H48NO9P	[M-H]1-	524.2994	-1	FA 18:0(+O)	C18H36O2	[M-H]1-	283.2643	-1
LPS	LPS 18:0	C24H48NO9P	[M-H]1-	524.2994	-1	-(C3H5NO2,87)	C21H43O7P	[M-H]1-	437.2674	-1
LPS	LPS 18:1	C24H46NO9P	[M-H]1-	522.2837	-1	GP(153)	C3H7O5P	[M-H]1-	152.9958	-1
LPS	LPS 18:1	C24H46NO9P	[M-H]1-	522.2837	-1	P(79)	HO3P	[M-H]1-	78.9591	-1
LPS	LPS 18:1	C24H46NO9P	[M-H]1-	522.2837	-1	P(97)	H3O4P	[M-H]1-	96.9696	-1
LPS	LPS 18:1	C24H46NO9P	[M-H]1-	522.2837	-1	FA 18:1(+O)	C18H34O2	[M-H]1-	281.2486	-1
LPS	LPS 18:1	C24H46NO9P	[M-H]1-	522.2837	-1	-(C3H5NO2,87)	C21H41O7P	[M-H]1-	435.2517	-1
M(IP)2C	M(IP)2C 18:0;3/24:0;1	C60H117NO26P2	[M-H]1-	1328.7266	-1	HG(M(IP)2,663) [-1]	C18H34O22P2	[M-H]1-	663.0944	-1
M(IP)2C	M(IP)2C 18:0;3/24:0;1	C60H117NO26P2	[M-H]1-	1328.7266	-1	HG(M(IP)2,331) [-2]	C18H34O22P2	[M-2H]2-	331.0436	-2
M(IP)2C	M(IP)2C 18:0;3/24:0;1	C60H117NO26P2	[M-H]1-	1328.7266	-1	HG(MIP,421)	C12H23O14P	[M-H]1-	421.0753	-1
M(IP)2C	M(IP)2C 18:0;3/24:0;1	C60H117NO26P2	[M-H]1-	1328.7266	-1	HG(MIP,403)	C12H21O13P	[M-H]1-	403.0647	-1
M(IP)2C	M(IP)2C 18:0;3/24:0;1	C60H117NO26P2	[M-H]1-	1328.7266	-1	HG(IP,241)	C6H11O8P	[M-H]1-	241.0119	-1
M(IP)2C	M(IP)2C 18:0;3/24:0;1	C60H117NO26P2	[M-H]1-	1328.7266	-1	-HG(I3P,566)	C42H86NO8P	[M-H]1-	762.6018	-1
M(IP)2C	M(IP)2C 18:0;3/24:0;1	C60H117NO26P2	[M-H]1-	1328.7266	-1	-HG(I3P,584)	C42H84NO7P	[M-H]1-	744.5913	-1
M(IP)2C	M(IP)2C 18:0;3/24:0;1	C60H117NO26P2	[M-H]1-	1328.7266	-1	-HG(I2P,404)	C48H96NO13P	[M-H]1-	924.6547	-1
M(IP)2C	M(IP)2C 18:0;3/24:0;1	C60H117NO26P2	[M-H]1-	1328.7266	-1	-HG(IP,242)	C54H106NO18P	[M-H]1-	1086.7075	-1
M(IP)2C	M(IP)2C 18:0;3/24:0;1	C60H117NO26P2	[M-H]1-	1328.7266	-1	LCB 18:0;3(-H6NO)	C18H34O2	[M-H]1-	281.2486	-1
M(IP)2C	M(IP)2C 18:0;3/26:0	C62H121NO25P2	[M-H]1-	1340.7630	-1	HG(M(IP)2,663) [-1]	C18H34O22P2	[M-H]1-	663.0944	-1
M(IP)2C	M(IP)2C 18:0;3/26:0	C62H121NO25P2	[M-H]1-	1340.7630	-1	HG(M(IP)2,331) [-2]	C18H34O22P2	[M-2H]2-	331.0436	-2
M(IP)2C	M(IP)2C 18:0;3/26:0	C62H121NO25P2	[M-H]1-	1340.7630	-1	HG(MIP,421)	C12H23O14P	[M-H]1-	421.0753	-1
M(IP)2C	M(IP)2C 18:0;3/26:0	C62H121NO25P2	[M-H]1-	1340.7630	-1	HG(MIP,403)	C12H21O13P	[M-H]1-	403.0647	-1
M(IP)2C	M(IP)2C 18:0;3/26:0	C62H121NO25P2	[M-H]1-	1340.7630	-1	HG(IP,241)	C6H11O8P	[M-H]1-	241.0119	-1
M(IP)2C	M(IP)2C 18:0;3/26:0	C62H121NO25P2	[M-H]1-	1340.7630	-1	-HG(I3P,566)	C44H90NO7P	[M-H]1-	774.6382	-1
M(IP)2C	M(IP)2C 18:0;3/26:0	C62H121NO25P2	[M-H]1-	1340.7630	-1	-HG(I3P,584)	C44H88NO6P	[M-H]1-	756.6277	-1
M(IP)2C	M(IP)2C 18:0;3/26:0	C62H121NO25P2	[M-H]1-	1340.7630	-1	-HG(I2P,404)	C50H100NO12P	[M-H]1-	936.6910	-1
M(IP)2C	M(IP)2C 18:0;3/26:0	C62H121NO25P2	[M-H]1-	1340.7630	-1	-HG(IP,242)	C56H110NO17P	[M-H]1-	1098.7439	-1
M(IP)2C	M(IP)2C 18:0;3/26:0	C62H121NO25P2	[M-H]1-	1340.7630	-1	LCB 18:0;3(-H6NO)	C18H34O2	[M-H]1-	281.2486	-1
M(IP)2C	M(IP)2C 18:0;3/26:0;1	C62H121NO26P2	[M-H]1-	1356.7579	-1	HG(M(IP)2,663) [-1]	C18H34O22P2	[M-H]1-	663.0944	-1
M(IP)2C	M(IP)2C 18:0;3/26:0;1	C62H121NO26P2	[M-H]1-	1356.7579	-1	HG(M(IP)2,331) [-2]	C18H34O22P2	[M-2H]2-	331.0436	-2
M(IP)2C	M(IP)2C 18:0;3/26:0;1	C62H121NO26P2	[M-H]1-	1356.7579	-1	HG(MIP,421)	C12H23O14P	[M-H]1-	421.0753	-1
M(IP)2C	M(IP)2C 18:0;3/26:0;1	C62H121NO26P2	[M-H]1-	1356.7579	-1	HG(MIP,403)	C12H21O13P	[M-H]1-	403.0647	-1
M(IP)2C	M(IP)2C 18:0;3/26:0;1	C62H121NO26P2	[M-H]1-	1356.7579	-1	HG(IP,241)	C6H11O8P	[M-H]1-	241.0119	-1
M(IP)2C	M(IP)2C 18:0;3/26:0;1	C62H121NO26P2	[M-H]1-	1356.7579	-1	-HG(I3P,566)	C44H90NO8P	[M-H]1-	790.6331	-1
M(IP)2C	M(IP)2C 18:0;3/26:0;1	C62H121NO26P2	[M-H]1-	1356.7579	-1	-HG(I3P,584)	C44H88NO7P	[M-H]1-	772.6226	-1
M(IP)2C	M(IP)2C 18:0;3/26:0;1	C62H121NO26P2	[M-H]1-	1356.7579	-1	-HG(I2P,404)	C50H100NO13P	[M-H]1-	952.6860	-1
M(IP)2C	M(IP)2C 18:0;3/26:0;1	C62H121NO26P2	[M-H]1-	1356.7579	-1	-HG(IP,242)	C56H110NO18P	[M-H]1-	1114.7388	-1
M(IP)2C	M(IP)2C 18:0;3/26:0;1	C62H121NO26P2	[M-H]1-	1356.7579	-1	LCB 18:0;3(-H6NO)	C18H34O2	[M-H]1-	281.2486	-1
M(IP)2C	M(IP)2C 18:0;3/26:0;2	C62H121NO27P2	[M-H]1-	1372.7528	-1	HG(M(IP)2,663) [-1]	C18H34O22P2	[M-H]1-	663.0944	-1
M(IP)2C	M(IP)2C 18:0;3/26:0;2	C62H121NO27P2	[M-H]1-	1372.7528	-1	HG(M(IP)2,331) [-2]	C18H34O22P2	[M-2H]2-	331.0436	-2
M(IP)2C	M(IP)2C 18:0;3/26:0;2	C62H121NO27P2	[M-H]1-	1372.7528	-1	HG(MIP,421)	C12H23O14P	[M-H]1-	421.0753	-1
M(IP)2C	M(IP)2C 18:0;3/26:0;2	C62H121NO27P2	[M-H]1-	1372.7528	-1	HG(MIP,403)	C12H21O13P	[M-H]1-	403.0647	-1
M(IP)2C	M(IP)2C 18:0;3/26:0;2	C62H121NO27P2	[M-H]1-	1372.7528	-1	HG(IP,241)	C6H11O8P	[M-H]1-	241.0119	-1
M(IP)2C	M(IP)2C 18:0;3/26:0;2	C62H121NO27P2	[M-H]1-	1372.7528	-1	-HG(I3P,566)	C44H90NO9P	[M-H]1-	806.6280	-1
M(IP)2C	M(IP)2C 18:0;3/26:0;2	C62H121NO27P2	[M-H]1-	1372.7528	-1	-HG(I3P,584)	C44H88NO8P	[M-H]1-	788.6175	-1
M(IP)2C	M(IP)2C 18:0;3/26:0;2	C62H121NO27P2	[M-H]1-	1372.7528	-1	-HG(I2P,404)	C50H100NO14P	[M-H]1-	968.6809	-1
M(IP)2C	M(IP)2C 18:0;3/26:0;2	C62H121NO27P2	[M-H]1-	1372.7528	-1	-HG(IP,242)	C56H110NO19P	[M-H]1-	1130.7337	-1
M(IP)2C	M(IP)2C 18:0;3/26:0;2	C62H121NO27P2	[M-H]1-	1372.7528	-1	LCB 18:0;3(-H6NO)	C18H34O2	[M-H]1-	281.2486	-1
M(IP)2C	M(IP)2C 20:0;3/26:0	C64H125NO25P2	[M-H]1-	1368.7943	-1	HG(M(IP)2,663) [-1]	C18H34O22P2	[M-H]1-	663.0944	-1
M(IP)2C	M(IP)2C 20:0;3/26:0	C64H125NO25P2	[M-H]1-	1368.7943	-1	HG(M(IP)2,331) [-2]	C18H34O22P2	[M-2H]2-	331.0436	-2
M(IP)2C	M(IP)2C 20:0;3/26:0	C64H125NO25P2	[M-H]1-	1368.7943	-1	HG(MIP,421)	C12H23O14P	[M-H]1-	421.0753	-1
M(IP)2C	M(IP)2C 20:0;3/26:0	C64H125NO25P2	[M-H]1-	1368.7943	-1	HG(MIP,403)	C12H21O13P	[M-H]1-	403.0647	-1
M(IP)2C	M(IP)2C 20:0;3/26:0	C64H125NO25P2	[M-H]1-	1368.7943	-1	HG(IP,241)	C6H11O8P	[M-H]1-	241.0119	-1
M(IP)2C	M(IP)2C 20:0;3/26:0	C64H125NO25P2	[M-H]1-	1368.7943	-1	-HG(I3P,566)	C46H94NO7P	[M-H]1-	802.6695	-1
M(IP)2C	M(IP)2C 20:0;3/26:0	C64H125NO25P2	[M-H]1-	1368.7943	-1	-HG(I3P,584)	C46H92NO6P	[M-H]1-	784.6590	-1
M(IP)2C	M(IP)2C 20:0;3/26:0	C64H125NO25P2	[M-H]1-	1368.7943	-1	-HG(I2P,404)	C52H104NO12P	[M-H]1-	964.7223	-1
M(IP)2C	M(IP)2C 20:0;3/26:0	C64H125NO25P2	[M-H]1-	1368.7943	-1	-HG(IP,242)	C58H114NO17P	[M-H]1-	1126.7752	-1
M(IP)2C	M(IP)2C 20:0;3/26:0	C64H125NO25P2	[M-H]1-	1368.7943	-1	LCB 20:0;3(-H6NO)	C20H38O2	[M-H]1-	309.2799	-1
M(IP)2C	M(IP)2C 20:0;3/26:0;1	C64H125NO26P2	[M-H]1-	1384.7892	-1	HG(M(IP)2,663) [-1]	C18H34O22P2	[M-H]1-	663.0944	-1
M(IP)2C	M(IP)2C 20:0;3/26:0;1	C64H125NO26P2	[M-H]1-	1384.7892	-1	HG(M(IP)2,331) [-2]	C18H34O22P2	[M-2H]2-	331.0436	-2
M(IP)2C	M(IP)2C 20:0;3/26:0;1	C64H125NO26P2	[M-H]1-	1384.7892	-1	HG(MIP,421)	C12H23O14P	[M-H]1-	421.0753	-1
M(IP)2C	M(IP)2C 20:0;3/26:0;1	C64H125NO26P2	[M-H]1-	1384.7892	-1	HG(MIP,403)	C12H21O13P	[M-H]1-	403.0647	-1
M(IP)2C	M(IP)2C 20:0;3/26:0;1	C64H125NO26P2	[M-H]1-	1384.7892	-1	HG(IP,241)	C6H11O8P	[M-H]1-	241.0119	-1
M(IP)2C	M(IP)2C 20:0;3/26:0;1	C64H125NO26P2	[M-H]1-	1384.7892	-1	-HG(I3P,566)	C46H94NO8P	[M-H]1-	818.6644	-1
M(IP)2C	M(IP)2C 20:0;3/26:0;1	C64H125NO26P2	[M-H]1-	1384.7892	-1	-HG(I3P,584)	C46H92NO7P	[M-H]1-	800.6539	-1
M(IP)2C	M(IP)2C 20:0;3/26:0;1	C64H125NO26P2	[M-H]1-	1384.7892	-1	-HG(I2P,404)	C52H104NO13P	[M-H]1-	980.7173	-1
M(IP)2C	M(IP)2C 20:0;3/26:0;1	C64H125NO26P2	[M-H]1-	1384.7892	-1	-HG(IP,242)	C58H114NO18P	[M-H]1-	1142.7701	-1
M(IP)2C	M(IP)2C 20:0;3/26:0;1	C64H125NO26P2	[M-H]1-	1384.7892	-1	LCB 20:0;3(-H6NO)	C20H38O2	[M-H]1-	309.2799	-1
MIPC	MIPC 18:0;3/26:0	C56H110NO17P	[M-H]1-	1098.7439	-1	P(79)	HO3P	[M-H]1-	78.9591	-1
MIPC	MIPC 18:0;3/26:0	C56H110NO17P	[M-H]1-	1098.7439	-1	P(97)	H3O4P	[M-H]1-	96.9696	-1
MIPC	MIPC 18:0;3/26:0	C56H110NO17P	[M-H]1-	1098.7439	-1	HG(MIP,421)	C12H23O14P	[M-H]1-	421.0753	-1
MIPC	MIPC 18:0;3/26:0	C56H110NO17P	[M-H]1-	1098.7439	-1	HG(MIP,403)	C12H21O13P	[M-H]1-	403.0647	-1
MIPC	MIPC 18:0;3/26:0	C56H110NO17P	[M-H]1-	1098.7439	-1	HG(IP,241)	C6H11O8P	[M-H]1-	241.0119	-1
MIPC	MIPC 18:0;3/26:0	C56H110NO17P	[M-H]1-	1098.7439	-1	-HG(I2,324)	C44H90NO7P	[M-H]1-	774.6382	-1
MIPC	MIPC 18:0;3/26:0	C56H110NO17P	[M-H]1-	1098.7439	-1	-HG(I2,342)	C44H88NO6P	[M-H]1-	756.6277	-1
MIPC	MIPC 18:0;3/26:0	C56H110NO17P	[M-H]1-	1098.7439	-1	LCB 18:0;3(-H6NO)	C18H34O2	[M-H]1-	281.2486	-1
MIPC	MIPC 18:0;3/26:0;1	C56H110NO18P	[M-H]1-	1114.7388	-1	P(79)	HO3P	[M-H]1-	78.9591	-1
MIPC	MIPC 18:0;3/26:0;1	C56H110NO18P	[M-H]1-	1114.7388	-1	P(97)	H3O4P	[M-H]1-	96.9696	-1
MIPC	MIPC 18:0;3/26:0;1	C56H110NO18P	[M-H]1-	1114.7388	-1	HG(MIP,421)	C12H23O14P	[M-H]1-	421.0753	-1
MIPC	MIPC 18:0;3/26:0;1	C56H110NO18P	[M-H]1-	1114.7388	-1	HG(MIP,403)	C12H21O13P	[M-H]1-	403.0647	-1
MIPC	MIPC 18:0;3/26:0;1	C56H110NO18P	[M-H]1-	1114.7388	-1	HG(IP,241)	C6H11O8P	[M-H]1-	241.0119	-1
MIPC	MIPC 18:0;3/26:0;1	C56H110NO18P	[M-H]1-	1114.7388	-1	-HG(I2,324)	C44H90NO8P	[M-H]1-	790.6331	-1
MIPC	MIPC 18:0;3/26:0;1	C56H110NO18P	[M-H]1-	1114.7388	-1	-HG(I2,342)	C44H88NO7P	[M-H]1-	772.6226	-1
MIPC	MIPC 18:0;3/26:0;1	C56H110NO18P	[M-H]1-	1114.7388	-1	LCB 18:0;3(-H6NO)	C18H34O2	[M-H]1-	281.2486	-1
MMPE	MMPE 14:0-18:1	C38H74NO8P	[M-H]1-	702.5079	-1	P(79)	HO3P	[M-H]1-	78.9591	-1
MMPE	MMPE 14:0-18:1	C38H74NO8P	[M-H]1-	702.5079	-1	HG(MMPE,154)	C3H10NO4P	[M-H]1-	154.0275	-1
MMPE	MMPE 14:0-18:1	C38H74NO8P	[M-H]1-	702.5079	-1	HG(MMPE,210)	C6H14NO5P	[M-H]1-	210.0537	-1
MMPE	MMPE 14:0-18:1	C38H74NO8P	[M-H]1-	702.5079	-1	FA 14:0(+O)	C14H28O2	[M-H]1-	227.2017	-1
MMPE	MMPE 14:0-18:1	C38H74NO8P	[M-H]1-	702.5079	-1	FA 18:1(+O)	C18H34O2	[M-H]1-	281.2486	-1
MMPE	MMPE 14:0-18:1	C38H74NO8P	[M-H]1-	702.5079	-1	-FA 14:0(+HO)	C24H46NO6P	[M-H]1-	474.2990	-1
MMPE	MMPE 14:0-18:1	C38H74NO8P	[M-H]1-	702.5079	-1	-FA 18:1(+HO)	C20H40NO6P	[M-H]1-	420.2520	-1
MMPE	MMPE 14:0-18:1	C38H74NO8P	[M-H]1-	702.5079	-1	-FA 14:0(-H)	C24H48NO7P	[M-H]1-	492.3096	-1
MMPE	MMPE 14:0-18:1	C38H74NO8P	[M-H]1-	702.5079	-1	-FA 18:1(-H)	C20H42NO7P	[M-H]1-	438.2626	-1
MMPE	MMPE 16:0-18:0	C40H80NO8P	[M-H]1-	732.5549	-1	P(79)	HO3P	[M-H]1-	78.9591	-1
MMPE	MMPE 16:0-18:0	C40H80NO8P	[M-H]1-	732.5549	-1	HG(MMPE,154)	C3H10NO4P	[M-H]1-	154.0275	-1
MMPE	MMPE 16:0-18:0	C40H80NO8P	[M-H]1-	732.5549	-1	HG(MMPE,210)	C6H14NO5P	[M-H]1-	210.0537	-1
MMPE	MMPE 16:0-18:0	C40H80NO8P	[M-H]1-	732.5549	-1	FA 16:0(+O)	C16H32O2	[M-H]1-	255.2330	-1
MMPE	MMPE 16:0-18:0	C40H80NO8P	[M-H]1-	732.5549	-1	FA 18:0(+O)	C18H36O2	[M-H]1-	283.2643	-1
MMPE	MMPE 16:0-18:0	C40H80NO8P	[M-H]1-	732.5549	-1	-FA 16:0(+HO)	C24H48NO6P	[M-H]1-	476.3146	-1
MMPE	MMPE 16:0-18:0	C40H80NO8P	[M-H]1-	732.5549	-1	-FA 18:0(+HO)	C22H44NO6P	[M-H]1-	448.2833	-1
MMPE	MMPE 16:0-18:0	C40H80NO8P	[M-H]1-	732.5549	-1	-FA 16:0(-H)	C24H50NO7P	[M-H]1-	494.3252	-1
MMPE	MMPE 16:0-18:0	C40H80NO8P	[M-H]1-	732.5549	-1	-FA 18:0(-H)	C22H46NO7P	[M-H]1-	466.2939	-1
MMPE	MMPE 16:0-18:1	C40H78NO8P	[M-H]1-	730.5392	-1	P(79)	HO3P	[M-H]1-	78.9591	-1
MMPE	MMPE 16:0-18:1	C40H78NO8P	[M-H]1-	730.5392	-1	HG(MMPE,154)	C3H10NO4P	[M-H]1-	154.0275	-1
MMPE	MMPE 16:0-18:1	C40H78NO8P	[M-H]1-	730.5392	-1	HG(MMPE,210)	C6H14NO5P	[M-H]1-	210.0537	-1
MMPE	MMPE 16:0-18:1	C40H78NO8P	[M-H]1-	730.5392	-1	FA 16:0(+O)	C16H32O2	[M-H]1-	255.2330	-1
MMPE	MMPE 16:0-18:1	C40H78NO8P	[M-H]1-	730.5392	-1	FA 18:1(+O)	C18H34O2	[M-H]1-	281.2486	-1
MMPE	MMPE 16:0-18:1	C40H78NO8P	[M-H]1-	730.5392	-1	-FA 16:0(+HO)	C24H46NO6P	[M-H]1-	474.2990	-1
MMPE	MMPE 16:0-18:1	C40H78NO8P	[M-H]1-	730.5392	-1	-FA 18:1(+HO)	C22H44NO6P	[M-H]1-	448.2833	-1
MMPE	MMPE 16:0-18:1	C40H78NO8P	[M-H]1-	730.5392	-1	-FA 16:0(-H)	C24H48NO7P	[M-H]1-	492.3096	-1
MMPE	MMPE 16:0-18:1	C40H78NO8P	[M-H]1-	730.5392	-1	-FA 18:1(-H)	C22H46NO7P	[M-H]1-	466.2939	-1
MMPE	MMPE 16:1-16:1	C38H72NO8P	[M-H]1-	700.4923	-1	P(79)	HO3P	[M-H]1-	78.9591	-1
MMPE	MMPE 16:1-16:1	C38H72NO8P	[M-H]1-	700.4923	-1	HG(MMPE,154)	C3H10NO4P	[M-H]1-	154.0275	-1
MMPE	MMPE 16:1-16:1	C38H72NO8P	[M-H]1-	700.4923	-1	HG(MMPE,210)	C6H14NO5P	[M-H]1-	210.0537	-1
MMPE	MMPE 16:1-16:1	C38H72NO8P	[M-H]1-	700.4923	-1	FA 16:1(+O)	C16H30O2	[M-H]1-	253.2173	-1
MMPE	MMPE 16:1-16:1	C38H72NO8P	[M-H]1-	700.4923	-1	-FA 16:1(+HO)	C22H42NO6P	[M-H]1-	446.2677	-1
MMPE	MMPE 16:1-16:1	C38H72NO8P	[M-H]1-	700.4923	-1	-FA 16:1(-H)	C22H44NO7P	[M-H]1-	464.2783	-1
MMPE	MMPE 16:1-18:1	C40H76NO8P	[M-H]1-	728.5236	-1	P(79)	HO3P	[M-H]1-	78.9591	-1
MMPE	MMPE 16:1-18:1	C40H76NO8P	[M-H]1-	728.5236	-1	HG(MMPE,154)	C3H10NO4P	[M-H]1-	154.0275	-1
MMPE	MMPE 16:1-18:1	C40H76NO8P	[M-H]1-	728.5236	-1	HG(MMPE,210)	C6H14NO5P	[M-H]1-	210.0537	-1
MMPE	MMPE 16:1-18:1	C40H76NO8P	[M-H]1-	728.5236	-1	FA 16:1(+O)	C16H30O2	[M-H]1-	253.2173	-1
MMPE	MMPE 16:1-18:1	C40H76NO8P	[M-H]1-	728.5236	-1	FA 18:1(+O)	C18H34O2	[M-H]1-	281.2486	-1
MMPE	MMPE 16:1-18:1	C40H76NO8P	[M-H]1-	728.5236	-1	-FA 16:1(+HO)	C24H46NO6P	[M-H]1-	474.2990	-1
MMPE	MMPE 16:1-18:1	C40H76NO8P	[M-H]1-	728.5236	-1	-FA 18:1(+HO)	C22H42NO6P	[M-H]1-	446.2677	-1
MMPE	MMPE 16:1-18:1	C40H76NO8P	[M-H]1-	728.5236	-1	-FA 16:1(-H)	C24H48NO7P	[M-H]1-	492.3096	-1
MMPE	MMPE 16:1-18:1	C40H76NO8P	[M-H]1-	728.5236	-1	-FA 18:1(-H)	C22H44NO7P	[M-H]1-	464.2783	-1
MMPE	MMPE 18:0-18:1	C42H82NO8P	[M-H]1-	758.5705	-1	P(79)	HO3P	[M-H]1-	78.9591	-1
MMPE	MMPE 18:0-18:1	C42H82NO8P	[M-H]1-	758.5705	-1	HG(MMPE,154)	C3H10NO4P	[M-H]1-	154.0275	-1
MMPE	MMPE 18:0-18:1	C42H82NO8P	[M-H]1-	758.5705	-1	HG(MMPE,210)	C6H14NO5P	[M-H]1-	210.0537	-1
MMPE	MMPE 18:0-18:1	C42H82NO8P	[M-H]1-	758.5705	-1	FA 18:0(+O)	C18H36O2	[M-H]1-	283.2643	-1
MMPE	MMPE 18:0-18:1	C42H82NO8P	[M-H]1-	758.5705	-1	FA 18:1(+O)	C18H34O2	[M-H]1-	281.2486	-1
MMPE	MMPE 18:0-18:1	C42H82NO8P	[M-H]1-	758.5705	-1	-FA 18:0(+HO)	C24H46NO6P	[M-H]1-	474.2990	-1
MMPE	MMPE 18:0-18:1	C42H82NO8P	[M-H]1-	758.5705	-1	-FA 18:1(+HO)	C24H48NO6P	[M-H]1-	476.3146	-1
MMPE	MMPE 18:0-18:1	C42H82NO8P	[M-H]1-	758.5705	-1	-FA 18:0(-H)	C24H48NO7P	[M-H]1-	492.3096	-1
MMPE	MMPE 18:0-18:1	C42H82NO8P	[M-H]1-	758.5705	-1	-FA 18:1(-H)	C24H50NO7P	[M-H]1-	494.3252	-1
MMPE	MMPE 18:1-18:1	C42H80NO8P	[M-H]1-	756.5549	-1	P(79)	HO3P	[M-H]1-	78.9591	-1
MMPE	MMPE 18:1-18:1	C42H80NO8P	[M-H]1-	756.5549	-1	HG(MMPE,154)	C3H10NO4P	[M-H]1-	154.0275	-1
MMPE	MMPE 18:1-18:1	C42H80NO8P	[M-H]1-	756.5549	-1	HG(MMPE,210)	C6H14NO5P	[M-H]1-	210.0537	-1
MMPE	MMPE 18:1-18:1	C42H80NO8P	[M-H]1-	756.5549	-1	FA 18:1(+O)	C18H34O2	[M-H]1-	281.2486	-1
MMPE	MMPE 18:1-18:1	C42H80NO8P	[M-H]1-	756.5549	-1	-FA 18:1(+HO)	C24H46NO6P	[M-H]1-	474.2990	-1
MMPE	MMPE 18:1-18:1	C42H80NO8P	[M-H]1-	756.5549	-1	-FA 18:1(-H)	C24H48NO7P	[M-H]1-	492.3096	-1
PA	PA 12:0-14:0	C29H57O8P	[M-H]1-	563.3718	-1	P(79)	HO3P	[M-H]1-	78.9591	-1
PA	PA 12:0-14:0	C29H57O8P	[M-H]1-	563.3718	-1	GP(153)	C3H7O5P	[M-H]1-	152.9958	-1
PA	PA 12:0-14:0	C29H57O8P	[M-H]1-	563.3718	-1	FA 12:0(+O)	C12H24O2	[M-H]1-	199.1704	-1
PA	PA 12:0-14:0	C29H57O8P	[M-H]1-	563.3718	-1	FA 14:0(+O)	C14H28O2	[M-H]1-	227.2017	-1
PA	PA 12:0-14:0	C29H57O8P	[M-H]1-	563.3718	-1	-FA 12:0(+HO)	C17H33O6P	[M-H]1-	363.1942	-1
PA	PA 12:0-14:0	C29H57O8P	[M-H]1-	563.3718	-1	-FA 14:0(+HO)	C15H29O6P	[M-H]1-	335.1629	-1
PA	PA 12:0-14:0	C29H57O8P	[M-H]1-	563.3718	-1	-FA 12:0(-H)	C17H35O7P	[M-H]1-	381.2048	-1
PA	PA 12:0-14:0	C29H57O8P	[M-H]1-	563.3718	-1	-FA 14:0(-H)	C15H31O7P	[M-H]1-	353.1735	-1
PA	PA 12:0-14:0	C29H57O8P	[M+HCOO]1-	609.3773	-1	P(79)	HO3P	[M-H]1-	78.9591	-1
PA	PA 12:0-14:0	C29H57O8P	[M+HCOO]1-	609.3773	-1	GP(153)	C3H7O5P	[M-H]1-	152.9958	-1
PA	PA 12:0-14:0	C29H57O8P	[M+HCOO]1-	609.3773	-1	FA 12:0(+O)	C12H24O2	[M-H]1-	199.1704	-1
PA	PA 12:0-14:0	C29H57O8P	[M+HCOO]1-	609.3773	-1	FA 14:0(+O)	C14H28O2	[M-H]1-	227.2017	-1
PA	PA 12:0-14:0	C29H57O8P	[M+HCOO]1-	609.3773	-1	-FA 12:0(+HO)	C17H33O6P	[M-H]1-	363.1942	-1
PA	PA 12:0-14:0	C29H57O8P	[M+HCOO]1-	609.3773	-1	-FA 14:0(+HO)	C15H29O6P	[M-H]1-	335.1629	-1
PA	PA 12:0-14:0	C29H57O8P	[M+HCOO]1-	609.3773	-1	-FA 12:0(-H)	C17H35O7P	[M-H]1-	381.2048	-1
PA	PA 12:0-14:0	C29H57O8P	[M+HCOO]1-	609.3773	-1	-FA 14:0(-H)	C15H31O7P	[M-H]1-	353.1735	-1
PA	PA 12:0-16:0	C31H61O8P	[M-H]1-	591.4031	-1	P(79)	HO3P	[M-H]1-	78.9591	-1
PA	PA 12:0-16:0	C31H61O8P	[M-H]1-	591.4031	-1	GP(153)	C3H7O5P	[M-H]1-	152.9958	-1
PA	PA 12:0-16:0	C31H61O8P	[M-H]1-	591.4031	-1	FA 12:0(+O)	C12H24O2	[M-H]1-	199.1704	-1
PA	PA 12:0-16:0	C31H61O8P	[M-H]1-	591.4031	-1	FA 16:0(+O)	C16H32O2	[M-H]1-	255.2330	-1
PA	PA 12:0-16:0	C31H61O8P	[M-H]1-	591.4031	-1	-FA 12:0(+HO)	C19H37O6P	[M-H]1-	391.2255	-1
PA	PA 12:0-16:0	C31H61O8P	[M-H]1-	591.4031	-1	-FA 16:0(+HO)	C15H29O6P	[M-H]1-	335.1629	-1
PA	PA 12:0-16:0	C31H61O8P	[M-H]1-	591.4031	-1	-FA 12:0(-H)	C19H39O7P	[M-H]1-	409.2361	-1
PA	PA 12:0-16:0	C31H61O8P	[M-H]1-	591.4031	-1	-FA 16:0(-H)	C15H31O7P	[M-H]1-	353.1735	-1
PA	PA 12:0-16:0	C31H61O8P	[M+HCOO]1-	637.4086	-1	P(79)	HO3P	[M-H]1-	78.9591	-1
PA	PA 12:0-16:0	C31H61O8P	[M+HCOO]1-	637.4086	-1	GP(153)	C3H7O5P	[M-H]1-	152.9958	-1
PA	PA 12:0-16:0	C31H61O8P	[M+HCOO]1-	637.4086	-1	FA 12:0(+O)	C12H24O2	[M-H]1-	199.1704	-1
PA	PA 12:0-16:0	C31H61O8P	[M+HCOO]1-	637.4086	-1	FA 16:0(+O)	C16H32O2	[M-H]1-	255.2330	-1
PA	PA 12:0-16:0	C31H61O8P	[M+HCOO]1-	637.4086	-1	-FA 12:0(+HO)	C19H37O6P	[M-H]1-	391.2255	-1
PA	PA 12:0-16:0	C31H61O8P	[M+HCOO]1-	637.4086	-1	-FA 16:0(+HO)	C15H29O6P	[M-H]1-	335.1629	-1
PA	PA 12:0-16:0	C31H61O8P	[M+HCOO]1-	637.4086	-1	-FA 12:0(-H)	C19H39O7P	[M-H]1-	409.2361	-1
PA	PA 12:0-16:0	C31H61O8P	[M+HCOO]1-	637.4086	-1	-FA 16:0(-H)	C15H31O7P	[M-H]1-	353.1735	-1
PA	PA 12:0-16:1	C31H59O8P	[M-H]1-	589.3875	-1	P(79)	HO3P	[M-H]1-	78.9591	-1
PA	PA 12:0-16:1	C31H59O8P	[M-H]1-	589.3875	-1	GP(153)	C3H7O5P	[M-H]1-	152.9958	-1
PA	PA 12:0-16:1	C31H59O8P	[M-H]1-	589.3875	-1	FA 12:0(+O)	C12H24O2	[M-H]1-	199.1704	-1
PA	PA 12:0-16:1	C31H59O8P	[M-H]1-	589.3875	-1	FA 16:1(+O)	C16H30O2	[M-H]1-	253.2173	-1
PA	PA 12:0-16:1	C31H59O8P	[M-H]1-	589.3875	-1	-FA 12:0(+HO)	C19H35O6P	[M-H]1-	389.2098	-1
PA	PA 12:0-16:1	C31H59O8P	[M-H]1-	589.3875	-1	-FA 16:1(+HO)	C15H29O6P	[M-H]1-	335.1629	-1
PA	PA 12:0-16:1	C31H59O8P	[M-H]1-	589.3875	-1	-FA 12:0(-H)	C19H37O7P	[M-H]1-	407.2204	-1
PA	PA 12:0-16:1	C31H59O8P	[M-H]1-	589.3875	-1	-FA 16:1(-H)	C15H31O7P	[M-H]1-	353.1735	-1
PA	PA 12:0-16:1	C31H59O8P	[M+HCOO]1-	635.3930	-1	P(79)	HO3P	[M-H]1-	78.9591	-1
PA	PA 12:0-16:1	C31H59O8P	[M+HCOO]1-	635.3930	-1	GP(153)	C3H7O5P	[M-H]1-	152.9958	-1
PA	PA 12:0-16:1	C31H59O8P	[M+HCOO]1-	635.3930	-1	FA 12:0(+O)	C12H24O2	[M-H]1-	199.1704	-1
PA	PA 12:0-16:1	C31H59O8P	[M+HCOO]1-	635.3930	-1	FA 16:1(+O)	C16H30O2	[M-H]1-	253.2173	-1
PA	PA 12:0-16:1	C31H59O8P	[M+HCOO]1-	635.3930	-1	-FA 12:0(+HO)	C19H35O6P	[M-H]1-	389.2098	-1
PA	PA 12:0-16:1	C31H59O8P	[M+HCOO]1-	635.3930	-1	-FA 16:1(+HO)	C15H29O6P	[M-H]1-	335.1629	-1
PA	PA 12:0-16:1	C31H59O8P	[M+HCOO]1-	635.3930	-1	-FA 12:0(-H)	C19H37O7P	[M-H]1-	407.2204	-1
PA	PA 12:0-16:1	C31H59O8P	[M+HCOO]1-	635.3930	-1	-FA 16:1(-H)	C15H31O7P	[M-H]1-	353.1735	-1
PA	PA 12:0-18:0	C33H65O8P	[M-H]1-	619.4344	-1	P(79)	HO3P	[M-H]1-	78.9591	-1
PA	PA 12:0-18:0	C33H65O8P	[M-H]1-	619.4344	-1	GP(153)	C3H7O5P	[M-H]1-	152.9958	-1
PA	PA 12:0-18:0	C33H65O8P	[M-H]1-	619.4344	-1	FA 12:0(+O)	C12H24O2	[M-H]1-	199.1704	-1
PA	PA 12:0-18:0	C33H65O8P	[M-H]1-	619.4344	-1	FA 18:0(+O)	C18H36O2	[M-H]1-	283.2643	-1
PA	PA 12:0-18:0	C33H65O8P	[M-H]1-	619.4344	-1	-FA 12:0(+HO)	C21H41O6P	[M-H]1-	419.2568	-1
PA	PA 12:0-18:0	C33H65O8P	[M-H]1-	619.4344	-1	-FA 18:0(+HO)	C15H29O6P	[M-H]1-	335.1629	-1
PA	PA 12:0-18:0	C33H65O8P	[M-H]1-	619.4344	-1	-FA 12:0(-H)	C21H43O7P	[M-H]1-	437.2674	-1
PA	PA 12:0-18:0	C33H65O8P	[M-H]1-	619.4344	-1	-FA 18:0(-H)	C15H31O7P	[M-H]1-	353.1735	-1
PA	PA 12:0-18:0	C33H65O8P	[M+HCOO]1-	665.4399	-1	P(79)	HO3P	[M-H]1-	78.9591	-1
PA	PA 12:0-18:0	C33H65O8P	[M+HCOO]1-	665.4399	-1	GP(153)	C3H7O5P	[M-H]1-	152.9958	-1
PA	PA 12:0-18:0	C33H65O8P	[M+HCOO]1-	665.4399	-1	FA 12:0(+O)	C12H24O2	[M-H]1-	199.1704	-1
PA	PA 12:0-18:0	C33H65O8P	[M+HCOO]1-	665.4399	-1	FA 18:0(+O)	C18H36O2	[M-H]1-	283.2643	-1
PA	PA 12:0-18:0	C33H65O8P	[M+HCOO]1-	665.4399	-1	-FA 12:0(+HO)	C21H41O6P	[M-H]1-	419.2568	-1
PA	PA 12:0-18:0	C33H65O8P	[M+HCOO]1-	665.4399	-1	-FA 18:0(+HO)	C15H29O6P	[M-H]1-	335.1629	-1
PA	PA 12:0-18:0	C33H65O8P	[M+HCOO]1-	665.4399	-1	-FA 12:0(-H)	C21H43O7P	[M-H]1-	437.2674	-1
PA	PA 12:0-18:0	C33H65O8P	[M+HCOO]1-	665.4399	-1	-FA 18:0(-H)	C15H31O7P	[M-H]1-	353.1735	-1
PA	PA 12:0-18:1	C33H63O8P	[M-H]1-	617.4188	-1	P(79)	HO3P	[M-H]1-	78.9591	-1
PA	PA 12:0-18:1	C33H63O8P	[M-H]1-	617.4188	-1	GP(153)	C3H7O5P	[M-H]1-	152.9958	-1
PA	PA 12:0-18:1	C33H63O8P	[M-H]1-	617.4188	-1	FA 12:0(+O)	C12H24O2	[M-H]1-	199.1704	-1
PA	PA 12:0-18:1	C33H63O8P	[M-H]1-	617.4188	-1	FA 18:1(+O)	C18H34O2	[M-H]1-	281.2486	-1
PA	PA 12:0-18:1	C33H63O8P	[M-H]1-	617.4188	-1	-FA 12:0(+HO)	C21H39O6P	[M-H]1-	417.2411	-1
PA	PA 12:0-18:1	C33H63O8P	[M-H]1-	617.4188	-1	-FA 18:1(+HO)	C15H29O6P	[M-H]1-	335.1629	-1
PA	PA 12:0-18:1	C33H63O8P	[M-H]1-	617.4188	-1	-FA 12:0(-H)	C21H41O7P	[M-H]1-	435.2517	-1
PA	PA 12:0-18:1	C33H63O8P	[M-H]1-	617.4188	-1	-FA 18:1(-H)	C15H31O7P	[M-H]1-	353.1735	-1
PA	PA 12:0-18:1	C33H63O8P	[M+HCOO]1-	663.4243	-1	P(79)	HO3P	[M-H]1-	78.9591	-1
PA	PA 12:0-18:1	C33H63O8P	[M+HCOO]1-	663.4243	-1	GP(153)	C3H7O5P	[M-H]1-	152.9958	-1
PA	PA 12:0-18:1	C33H63O8P	[M+HCOO]1-	663.4243	-1	FA 12:0(+O)	C12H24O2	[M-H]1-	199.1704	-1
PA	PA 12:0-18:1	C33H63O8P	[M+HCOO]1-	663.4243	-1	FA 18:1(+O)	C18H34O2	[M-H]1-	281.2486	-1
PA	PA 12:0-18:1	C33H63O8P	[M+HCOO]1-	663.4243	-1	-FA 12:0(+HO)	C21H39O6P	[M-H]1-	417.2411	-1
PA	PA 12:0-18:1	C33H63O8P	[M+HCOO]1-	663.4243	-1	-FA 18:1(+HO)	C15H29O6P	[M-H]1-	335.1629	-1
PA	PA 12:0-18:1	C33H63O8P	[M+HCOO]1-	663.4243	-1	-FA 12:0(-H)	C21H41O7P	[M-H]1-	435.2517	-1
PA	PA 12:0-18:1	C33H63O8P	[M+HCOO]1-	663.4243	-1	-FA 18:1(-H)	C15H31O7P	[M-H]1-	353.1735	-1
PA	PA 14:0-18:0	C35H69O8P	[M-H]1-	647.4657	-1	P(79)	HO3P	[M-H]1-	78.9591	-1
PA	PA 14:0-18:0	C35H69O8P	[M-H]1-	647.4657	-1	GP(153)	C3H7O5P	[M-H]1-	152.9958	-1
PA	PA 14:0-18:0	C35H69O8P	[M-H]1-	647.4657	-1	FA 14:0(+O)	C14H28O2	[M-H]1-	227.2017	-1
PA	PA 14:0-18:0	C35H69O8P	[M-H]1-	647.4657	-1	FA 18:0(+O)	C18H36O2	[M-H]1-	283.2643	-1
PA	PA 14:0-18:0	C35H69O8P	[M-H]1-	647.4657	-1	-FA 14:0(+HO)	C21H41O6P	[M-H]1-	419.2568	-1
PA	PA 14:0-18:0	C35H69O8P	[M-H]1-	647.4657	-1	-FA 18:0(+HO)	C17H33O6P	[M-H]1-	363.1942	-1
PA	PA 14:0-18:0	C35H69O8P	[M-H]1-	647.4657	-1	-FA 14:0(-H)	C21H43O7P	[M-H]1-	437.2674	-1
PA	PA 14:0-18:0	C35H69O8P	[M-H]1-	647.4657	-1	-FA 18:0(-H)	C17H35O7P	[M-H]1-	381.2048	-1
PA	PA 14:0-18:0	C35H69O8P	[M+HCOO]1-	693.4712	-1	P(79)	HO3P	[M-H]1-	78.9591	-1
PA	PA 14:0-18:0	C35H69O8P	[M+HCOO]1-	693.4712	-1	GP(153)	C3H7O5P	[M-H]1-	152.9958	-1
PA	PA 14:0-18:0	C35H69O8P	[M+HCOO]1-	693.4712	-1	FA 14:0(+O)	C14H28O2	[M-H]1-	227.2017	-1
PA	PA 14:0-18:0	C35H69O8P	[M+HCOO]1-	693.4712	-1	FA 18:0(+O)	C18H36O2	[M-H]1-	283.2643	-1
PA	PA 14:0-18:0	C35H69O8P	[M+HCOO]1-	693.4712	-1	-FA 14:0(+HO)	C21H41O6P	[M-H]1-	419.2568	-1
PA	PA 14:0-18:0	C35H69O8P	[M+HCOO]1-	693.4712	-1	-FA 18:0(+HO)	C17H33O6P	[M-H]1-	363.1942	-1
PA	PA 14:0-18:0	C35H69O8P	[M+HCOO]1-	693.4712	-1	-FA 14:0(-H)	C21H43O7P	[M-H]1-	437.2674	-1
PA	PA 14:0-18:0	C35H69O8P	[M+HCOO]1-	693.4712	-1	-FA 18:0(-H)	C17H35O7P	[M-H]1-	381.2048	-1
PA	PA 14:0-18:1	C35H67O8P	[M-H]1-	645.4501	-1	P(79)	HO3P	[M-H]1-	78.9591	-1
PA	PA 14:0-18:1	C35H67O8P	[M-H]1-	645.4501	-1	GP(153)	C3H7O5P	[M-H]1-	152.9958	-1
PA	PA 14:0-18:1	C35H67O8P	[M-H]1-	645.4501	-1	FA 14:0(+O)	C14H28O2	[M-H]1-	227.2017	-1
PA	PA 14:0-18:1	C35H67O8P	[M-H]1-	645.4501	-1	FA 18:1(+O)	C18H34O2	[M-H]1-	281.2486	-1
PA	PA 14:0-18:1	C35H67O8P	[M-H]1-	645.4501	-1	-FA 14:0(+HO)	C21H39O6P	[M-H]1-	417.2411	-1
PA	PA 14:0-18:1	C35H67O8P	[M-H]1-	645.4501	-1	-FA 18:1(+HO)	C17H33O6P	[M-H]1-	363.1942	-1
PA	PA 14:0-18:1	C35H67O8P	[M-H]1-	645.4501	-1	-FA 14:0(-H)	C21H41O7P	[M-H]1-	435.2517	-1
PA	PA 14:0-18:1	C35H67O8P	[M-H]1-	645.4501	-1	-FA 18:1(-H)	C17H35O7P	[M-H]1-	381.2048	-1
PA	PA 14:0-18:1	C35H67O8P	[M+HCOO]1-	691.4556	-1	P(79)	HO3P	[M-H]1-	78.9591	-1
PA	PA 14:0-18:1	C35H67O8P	[M+HCOO]1-	691.4556	-1	GP(153)	C3H7O5P	[M-H]1-	152.9958	-1
PA	PA 14:0-18:1	C35H67O8P	[M+HCOO]1-	691.4556	-1	FA 14:0(+O)	C14H28O2	[M-H]1-	227.2017	-1
PA	PA 14:0-18:1	C35H67O8P	[M+HCOO]1-	691.4556	-1	FA 18:1(+O)	C18H34O2	[M-H]1-	281.2486	-1
PA	PA 14:0-18:1	C35H67O8P	[M+HCOO]1-	691.4556	-1	-FA 14:0(+HO)	C21H39O6P	[M-H]1-	417.2411	-1
PA	PA 14:0-18:1	C35H67O8P	[M+HCOO]1-	691.4556	-1	-FA 18:1(+HO)	C17H33O6P	[M-H]1-	363.1942	-1
PA	PA 14:0-18:1	C35H67O8P	[M+HCOO]1-	691.4556	-1	-FA 14:0(-H)	C21H41O7P	[M-H]1-	435.2517	-1
PA	PA 14:0-18:1	C35H67O8P	[M+HCOO]1-	691.4556	-1	-FA 18:1(-H)	C17H35O7P	[M-H]1-	381.2048	-1
PA	PA 14:1-16:1	C33H61O8P	[M-H]1-	615.4031	-1	P(79)	HO3P	[M-H]1-	78.9591	-1
PA	PA 14:1-16:1	C33H61O8P	[M-H]1-	615.4031	-1	GP(153)	C3H7O5P	[M-H]1-	152.9958	-1
PA	PA 14:1-16:1	C33H61O8P	[M-H]1-	615.4031	-1	FA 14:1(+O)	C14H26O2	[M-H]1-	225.1860	-1
PA	PA 14:1-16:1	C33H61O8P	[M-H]1-	615.4031	-1	FA 16:1(+O)	C16H30O2	[M-H]1-	253.2173	-1
PA	PA 14:1-16:1	C33H61O8P	[M-H]1-	615.4031	-1	-FA 14:1(+HO)	C19H35O6P	[M-H]1-	389.2098	-1
PA	PA 14:1-16:1	C33H61O8P	[M-H]1-	615.4031	-1	-FA 16:1(+HO)	C17H31O6P	[M-H]1-	361.1785	-1
PA	PA 14:1-16:1	C33H61O8P	[M-H]1-	615.4031	-1	-FA 14:1(-H)	C19H37O7P	[M-H]1-	407.2204	-1
PA	PA 14:1-16:1	C33H61O8P	[M-H]1-	615.4031	-1	-FA 16:1(-H)	C17H33O7P	[M-H]1-	379.1891	-1
PA	PA 14:1-16:1	C33H61O8P	[M+HCOO]1-	661.4086	-1	P(79)	HO3P	[M-H]1-	78.9591	-1
PA	PA 14:1-16:1	C33H61O8P	[M+HCOO]1-	661.4086	-1	GP(153)	C3H7O5P	[M-H]1-	152.9958	-1
PA	PA 14:1-16:1	C33H61O8P	[M+HCOO]1-	661.4086	-1	FA 14:1(+O)	C14H26O2	[M-H]1-	225.1860	-1
PA	PA 14:1-16:1	C33H61O8P	[M+HCOO]1-	661.4086	-1	FA 16:1(+O)	C16H30O2	[M-H]1-	253.2173	-1
PA	PA 14:1-16:1	C33H61O8P	[M+HCOO]1-	661.4086	-1	-FA 14:1(+HO)	C19H35O6P	[M-H]1-	389.2098	-1
PA	PA 14:1-16:1	C33H61O8P	[M+HCOO]1-	661.4086	-1	-FA 16:1(+HO)	C17H31O6P	[M-H]1-	361.1785	-1
PA	PA 14:1-16:1	C33H61O8P	[M+HCOO]1-	661.4086	-1	-FA 14:1(-H)	C19H37O7P	[M-H]1-	407.2204	-1
PA	PA 14:1-16:1	C33H61O8P	[M+HCOO]1-	661.4086	-1	-FA 16:1(-H)	C17H33O7P	[M-H]1-	379.1891	-1
PA	PA 14:1-18:1	C35H65O8P	[M-H]1-	643.4344	-1	P(79)	HO3P	[M-H]1-	78.9591	-1
PA	PA 14:1-18:1	C35H65O8P	[M-H]1-	643.4344	-1	GP(153)	C3H7O5P	[M-H]1-	152.9958	-1
PA	PA 14:1-18:1	C35H65O8P	[M-H]1-	643.4344	-1	FA 14:1(+O)	C14H26O2	[M-H]1-	225.1860	-1
PA	PA 14:1-18:1	C35H65O8P	[M-H]1-	643.4344	-1	FA 18:1(+O)	C18H34O2	[M-H]1-	281.2486	-1
PA	PA 14:1-18:1	C35H65O8P	[M-H]1-	643.4344	-1	-FA 14:1(+HO)	C21H39O6P	[M-H]1-	417.2411	-1
PA	PA 14:1-18:1	C35H65O8P	[M-H]1-	643.4344	-1	-FA 18:1(+HO)	C17H31O6P	[M-H]1-	361.1785	-1
PA	PA 14:1-18:1	C35H65O8P	[M-H]1-	643.4344	-1	-FA 14:1(-H)	C21H41O7P	[M-H]1-	435.2517	-1
PA	PA 14:1-18:1	C35H65O8P	[M-H]1-	643.4344	-1	-FA 18:1(-H)	C17H33O7P	[M-H]1-	379.1891	-1
PA	PA 14:1-18:1	C35H65O8P	[M+HCOO]1-	689.4399	-1	P(79)	HO3P	[M-H]1-	78.9591	-1
PA	PA 14:1-18:1	C35H65O8P	[M+HCOO]1-	689.4399	-1	GP(153)	C3H7O5P	[M-H]1-	152.9958	-1
PA	PA 14:1-18:1	C35H65O8P	[M+HCOO]1-	689.4399	-1	FA 14:1(+O)	C14H26O2	[M-H]1-	225.1860	-1
PA	PA 14:1-18:1	C35H65O8P	[M+HCOO]1-	689.4399	-1	FA 18:1(+O)	C18H34O2	[M-H]1-	281.2486	-1
PA	PA 14:1-18:1	C35H65O8P	[M+HCOO]1-	689.4399	-1	-FA 14:1(+HO)	C21H39O6P	[M-H]1-	417.2411	-1
PA	PA 14:1-18:1	C35H65O8P	[M+HCOO]1-	689.4399	-1	-FA 18:1(+HO)	C17H31O6P	[M-H]1-	361.1785	-1
PA	PA 14:1-18:1	C35H65O8P	[M+HCOO]1-	689.4399	-1	-FA 14:1(-H)	C21H41O7P	[M-H]1-	435.2517	-1
PA	PA 14:1-18:1	C35H65O8P	[M+HCOO]1-	689.4399	-1	-FA 18:1(-H)	C17H33O7P	[M-H]1-	379.1891	-1
PA	PA 16:0-18:1	C37H71O8P	[M-H]1-	673.4814	-1	P(79)	HO3P	[M-H]1-	78.9591	-1
PA	PA 16:0-18:1	C37H71O8P	[M-H]1-	673.4814	-1	GP(153)	C3H7O5P	[M-H]1-	152.9958	-1
PA	PA 16:0-18:1	C37H71O8P	[M-H]1-	673.4814	-1	FA 16:0(+O)	C16H32O2	[M-H]1-	255.2330	-1
PA	PA 16:0-18:1	C37H71O8P	[M-H]1-	673.4814	-1	FA 18:1(+O)	C18H34O2	[M-H]1-	281.2486	-1
PA	PA 16:0-18:1	C37H71O8P	[M-H]1-	673.4814	-1	-FA 16:0(+HO)	C21H39O6P	[M-H]1-	417.2411	-1
PA	PA 16:0-18:1	C37H71O8P	[M-H]1-	673.4814	-1	-FA 18:1(+HO)	C19H37O6P	[M-H]1-	391.2255	-1
PA	PA 16:0-18:1	C37H71O8P	[M-H]1-	673.4814	-1	-FA 16:0(-H)	C21H41O7P	[M-H]1-	435.2517	-1
PA	PA 16:0-18:1	C37H71O8P	[M-H]1-	673.4814	-1	-FA 18:1(-H)	C19H39O7P	[M-H]1-	409.2361	-1
PA	PA 16:0-18:1	C37H71O8P	[M+HCOO]1-	719.4869	-1	P(79)	HO3P	[M-H]1-	78.9591	-1
PA	PA 16:0-18:1	C37H71O8P	[M+HCOO]1-	719.4869	-1	GP(153)	C3H7O5P	[M-H]1-	152.9958	-1
PA	PA 16:0-18:1	C37H71O8P	[M+HCOO]1-	719.4869	-1	FA 16:0(+O)	C16H32O2	[M-H]1-	255.2330	-1
PA	PA 16:0-18:1	C37H71O8P	[M+HCOO]1-	719.4869	-1	FA 18:1(+O)	C18H34O2	[M-H]1-	281.2486	-1
PA	PA 16:0-18:1	C37H71O8P	[M+HCOO]1-	719.4869	-1	-FA 16:0(+HO)	C21H39O6P	[M-H]1-	417.2411	-1
PA	PA 16:0-18:1	C37H71O8P	[M+HCOO]1-	719.4869	-1	-FA 18:1(+HO)	C19H37O6P	[M-H]1-	391.2255	-1
PA	PA 16:0-18:1	C37H71O8P	[M+HCOO]1-	719.4869	-1	-FA 16:0(-H)	C21H41O7P	[M-H]1-	435.2517	-1
PA	PA 16:0-18:1	C37H71O8P	[M+HCOO]1-	719.4869	-1	-FA 18:1(-H)	C19H39O7P	[M-H]1-	409.2361	-1
PA	PA 16:1-18:1	C37H69O8P	[M-H]1-	671.4657	-1	P(79)	HO3P	[M-H]1-	78.9591	-1
PA	PA 16:1-18:1	C37H69O8P	[M-H]1-	671.4657	-1	GP(153)	C3H7O5P	[M-H]1-	152.9958	-1
PA	PA 16:1-18:1	C37H69O8P	[M-H]1-	671.4657	-1	FA 16:1(+O)	C16H30O2	[M-H]1-	253.2173	-1
PA	PA 16:1-18:1	C37H69O8P	[M-H]1-	671.4657	-1	FA 18:1(+O)	C18H34O2	[M-H]1-	281.2486	-1
PA	PA 16:1-18:1	C37H69O8P	[M-H]1-	671.4657	-1	-FA 16:1(+HO)	C21H39O6P	[M-H]1-	417.2411	-1
PA	PA 16:1-18:1	C37H69O8P	[M-H]1-	671.4657	-1	-FA 18:1(+HO)	C19H35O6P	[M-H]1-	389.2098	-1
PA	PA 16:1-18:1	C37H69O8P	[M-H]1-	671.4657	-1	-FA 16:1(-H)	C21H41O7P	[M-H]1-	435.2517	-1
PA	PA 16:1-18:1	C37H69O8P	[M-H]1-	671.4657	-1	-FA 18:1(-H)	C19H37O7P	[M-H]1-	407.2204	-1
PA	PA 16:1-18:1	C37H69O8P	[M+HCOO]1-	717.4712	-1	P(79)	HO3P	[M-H]1-	78.9591	-1
PA	PA 16:1-18:1	C37H69O8P	[M+HCOO]1-	717.4712	-1	GP(153)	C3H7O5P	[M-H]1-	152.9958	-1
PA	PA 16:1-18:1	C37H69O8P	[M+HCOO]1-	717.4712	-1	FA 16:1(+O)	C16H30O2	[M-H]1-	253.2173	-1
PA	PA 16:1-18:1	C37H69O8P	[M+HCOO]1-	717.4712	-1	FA 18:1(+O)	C18H34O2	[M-H]1-	281.2486	-1
PA	PA 16:1-18:1	C37H69O8P	[M+HCOO]1-	717.4712	-1	-FA 16:1(+HO)	C21H39O6P	[M-H]1-	417.2411	-1
PA	PA 16:1-18:1	C37H69O8P	[M+HCOO]1-	717.4712	-1	-FA 18:1(+HO)	C19H35O6P	[M-H]1-	389.2098	-1
PA	PA 16:1-18:1	C37H69O8P	[M+HCOO]1-	717.4712	-1	-FA 16:1(-H)	C21H41O7P	[M-H]1-	435.2517	-1
PA	PA 16:1-18:1	C37H69O8P	[M+HCOO]1-	717.4712	-1	-FA 18:1(-H)	C19H37O7P	[M-H]1-	407.2204	-1
PA	PA 18:0-18:1	C39H75O8P	[M-H]1-	701.5127	-1	P(79)	HO3P	[M-H]1-	78.9591	-1
PA	PA 18:0-18:1	C39H75O8P	[M-H]1-	701.5127	-1	GP(153)	C3H7O5P	[M-H]1-	152.9958	-1
PA	PA 18:0-18:1	C39H75O8P	[M-H]1-	701.5127	-1	FA 18:0(+O)	C18H36O2	[M-H]1-	283.2643	-1
PA	PA 18:0-18:1	C39H75O8P	[M-H]1-	701.5127	-1	FA 18:1(+O)	C18H34O2	[M-H]1-	281.2486	-1
PA	PA 18:0-18:1	C39H75O8P	[M-H]1-	701.5127	-1	-FA 18:0(+HO)	C21H39O6P	[M-H]1-	417.2411	-1
PA	PA 18:0-18:1	C39H75O8P	[M-H]1-	701.5127	-1	-FA 18:1(+HO)	C21H41O6P	[M-H]1-	419.2568	-1
PA	PA 18:0-18:1	C39H75O8P	[M-H]1-	701.5127	-1	-FA 18:0(-H)	C21H41O7P	[M-H]1-	435.2517	-1
PA	PA 18:0-18:1	C39H75O8P	[M-H]1-	701.5127	-1	-FA 18:1(-H)	C21H43O7P	[M-H]1-	437.2674	-1
PA	PA 18:0-18:1	C39H75O8P	[M+HCOO]1-	747.5182	-1	P(79)	HO3P	[M-H]1-	78.9591	-1
PA	PA 18:0-18:1	C39H75O8P	[M+HCOO]1-	747.5182	-1	GP(153)	C3H7O5P	[M-H]1-	152.9958	-1
PA	PA 18:0-18:1	C39H75O8P	[M+HCOO]1-	747.5182	-1	FA 18:0(+O)	C18H36O2	[M-H]1-	283.2643	-1
PA	PA 18:0-18:1	C39H75O8P	[M+HCOO]1-	747.5182	-1	FA 18:1(+O)	C18H34O2	[M-H]1-	281.2486	-1
PA	PA 18:0-18:1	C39H75O8P	[M+HCOO]1-	747.5182	-1	-FA 18:0(+HO)	C21H39O6P	[M-H]1-	417.2411	-1
PA	PA 18:0-18:1	C39H75O8P	[M+HCOO]1-	747.5182	-1	-FA 18:1(+HO)	C21H41O6P	[M-H]1-	419.2568	-1
PA	PA 18:0-18:1	C39H75O8P	[M+HCOO]1-	747.5182	-1	-FA 18:0(-H)	C21H41O7P	[M-H]1-	435.2517	-1
PA	PA 18:0-18:1	C39H75O8P	[M+HCOO]1-	747.5182	-1	-FA 18:1(-H)	C21H43O7P	[M-H]1-	437.2674	-1
PA	PA 18:1-18:1	C39H73O8P	[M-H]1-	699.4970	-1	P(79)	HO3P	[M-H]1-	78.9591	-1
PA	PA 18:1-18:1	C39H73O8P	[M-H]1-	699.4970	-1	GP(153)	C3H7O5P	[M-H]1-	152.9958	-1
PA	PA 18:1-18:1	C39H73O8P	[M-H]1-	699.4970	-1	FA 18:1(+O)	C18H34O2	[M-H]1-	281.2486	-1
PA	PA 18:1-18:1	C39H73O8P	[M-H]1-	699.4970	-1	-FA 18:1(+HO)	C21H39O6P	[M-H]1-	417.2411	-1
PA	PA 18:1-18:1	C39H73O8P	[M-H]1-	699.4970	-1	-FA 18:1(-H)	C21H41O7P	[M-H]1-	435.2517	-1
PA	PA 18:1-18:1	C39H73O8P	[M+HCOO]1-	745.5025	-1	P(79)	HO3P	[M-H]1-	78.9591	-1
PA	PA 18:1-18:1	C39H73O8P	[M+HCOO]1-	745.5025	-1	GP(153)	C3H7O5P	[M-H]1-	152.9958	-1
PA	PA 18:1-18:1	C39H73O8P	[M+HCOO]1-	745.5025	-1	FA 18:1(+O)	C18H34O2	[M-H]1-	281.2486	-1
PA	PA 18:1-18:1	C39H73O8P	[M+HCOO]1-	745.5025	-1	-FA 18:1(+HO)	C21H39O6P	[M-H]1-	417.2411	-1
PA	PA 18:1-18:1	C39H73O8P	[M+HCOO]1-	745.5025	-1	-FA 18:1(-H)	C21H41O7P	[M-H]1-	435.2517	-1
PC	PC 10:0-16:0	C34H68NO8P	[M+HCOO]1-	694.4665	-1	-(CH3+HCOO)	C33H66NO8P	[M-H]1-	634.4453	-1
PC	PC 10:0-16:0	C34H68NO8P	[M+HCOO]1-	694.4665	-1	FA 10:0(+O)	C10H20O2	[M-H]1-	171.1391	-1
PC	PC 10:0-16:0	C34H68NO8P	[M+HCOO]1-	694.4665	-1	FA 16:0(+O)	C16H32O2	[M-H]1-	255.2330	-1
PC	PC 10:0-16:0	C34H68NO8P	[M+HCOO]1-	694.4665	-1	-FA 10:0(+HO)-(CH3+HCOO)	C23H46NO6P	[M-H]1-	462.2990	-1
PC	PC 10:0-16:0	C34H68NO8P	[M+HCOO]1-	694.4665	-1	-FA 16:0(+HO)-(CH3+HCOO)	C17H34NO6P	[M-H]1-	378.2051	-1
PC	PC 10:0-16:0	C34H68NO8P	[M+HCOO]1-	694.4665	-1	-FA 10:0(-H)-(CH3+HCOO)	C23H48NO7P	[M-H]1-	480.3096	-1
PC	PC 10:0-16:0	C34H68NO8P	[M+HCOO]1-	694.4665	-1	-FA 16:0(-H)-(CH3+HCOO)	C17H36NO7P	[M-H]1-	396.2157	-1
PC	PC 10:0-16:1	C34H66NO8P	[M+HCOO]1-	692.4508	-1	-(CH3+HCOO)	C33H64NO8P	[M-H]1-	632.4297	-1
PC	PC 10:0-16:1	C34H66NO8P	[M+HCOO]1-	692.4508	-1	FA 10:0(+O)	C10H20O2	[M-H]1-	171.1391	-1
PC	PC 10:0-16:1	C34H66NO8P	[M+HCOO]1-	692.4508	-1	FA 16:1(+O)	C16H30O2	[M-H]1-	253.2173	-1
PC	PC 10:0-16:1	C34H66NO8P	[M+HCOO]1-	692.4508	-1	-FA 10:0(+HO)-(CH3+HCOO)	C23H44NO6P	[M-H]1-	460.2833	-1
PC	PC 10:0-16:1	C34H66NO8P	[M+HCOO]1-	692.4508	-1	-FA 16:1(+HO)-(CH3+HCOO)	C17H34NO6P	[M-H]1-	378.2051	-1
PC	PC 10:0-16:1	C34H66NO8P	[M+HCOO]1-	692.4508	-1	-FA 10:0(-H)-(CH3+HCOO)	C23H46NO7P	[M-H]1-	478.2939	-1
PC	PC 10:0-16:1	C34H66NO8P	[M+HCOO]1-	692.4508	-1	-FA 16:1(-H)-(CH3+HCOO)	C17H36NO7P	[M-H]1-	396.2157	-1
PC	PC 12:0-16:0	C36H72NO8P	[M+HCOO]1-	722.4978	-1	-(CH3+HCOO)	C35H70NO8P	[M-H]1-	662.4766	-1
PC	PC 12:0-16:0	C36H72NO8P	[M+HCOO]1-	722.4978	-1	FA 12:0(+O)	C12H24O2	[M-H]1-	199.1704	-1
PC	PC 12:0-16:0	C36H72NO8P	[M+HCOO]1-	722.4978	-1	FA 16:0(+O)	C16H32O2	[M-H]1-	255.2330	-1
PC	PC 12:0-16:0	C36H72NO8P	[M+HCOO]1-	722.4978	-1	-FA 12:0(+HO)-(CH3+HCOO)	C23H46NO6P	[M-H]1-	462.2990	-1
PC	PC 12:0-16:0	C36H72NO8P	[M+HCOO]1-	722.4978	-1	-FA 16:0(+HO)-(CH3+HCOO)	C19H38NO6P	[M-H]1-	406.2364	-1
PC	PC 12:0-16:0	C36H72NO8P	[M+HCOO]1-	722.4978	-1	-FA 12:0(-H)-(CH3+HCOO)	C23H48NO7P	[M-H]1-	480.3096	-1
PC	PC 12:0-16:0	C36H72NO8P	[M+HCOO]1-	722.4978	-1	-FA 16:0(-H)-(CH3+HCOO)	C19H40NO7P	[M-H]1-	424.2470	-1
PC	PC 12:0-16:1	C36H70NO8P	[M+HCOO]1-	720.4821	-1	-(CH3+HCOO)	C35H68NO8P	[M-H]1-	660.4610	-1
PC	PC 12:0-16:1	C36H70NO8P	[M+HCOO]1-	720.4821	-1	FA 12:0(+O)	C12H24O2	[M-H]1-	199.1704	-1
PC	PC 12:0-16:1	C36H70NO8P	[M+HCOO]1-	720.4821	-1	FA 16:1(+O)	C16H30O2	[M-H]1-	253.2173	-1
PC	PC 12:0-16:1	C36H70NO8P	[M+HCOO]1-	720.4821	-1	-FA 12:0(+HO)-(CH3+HCOO)	C23H44NO6P	[M-H]1-	460.2833	-1
PC	PC 12:0-16:1	C36H70NO8P	[M+HCOO]1-	720.4821	-1	-FA 16:1(+HO)-(CH3+HCOO)	C19H38NO6P	[M-H]1-	406.2364	-1
PC	PC 12:0-16:1	C36H70NO8P	[M+HCOO]1-	720.4821	-1	-FA 12:0(-H)-(CH3+HCOO)	C23H46NO7P	[M-H]1-	478.2939	-1
PC	PC 12:0-16:1	C36H70NO8P	[M+HCOO]1-	720.4821	-1	-FA 16:1(-H)-(CH3+HCOO)	C19H40NO7P	[M-H]1-	424.2470	-1
PC	PC 14:0-16:0	C38H76NO8P	[M+HCOO]1-	750.5291	-1	-(CH3+HCOO)	C37H74NO8P	[M-H]1-	690.5079	-1
PC	PC 14:0-16:0	C38H76NO8P	[M+HCOO]1-	750.5291	-1	FA 14:0(+O)	C14H28O2	[M-H]1-	227.2017	-1
PC	PC 14:0-16:0	C38H76NO8P	[M+HCOO]1-	750.5291	-1	FA 16:0(+O)	C16H32O2	[M-H]1-	255.2330	-1
PC	PC 14:0-16:0	C38H76NO8P	[M+HCOO]1-	750.5291	-1	-FA 14:0(+HO)-(CH3+HCOO)	C23H46NO6P	[M-H]1-	462.2990	-1
PC	PC 14:0-16:0	C38H76NO8P	[M+HCOO]1-	750.5291	-1	-FA 16:0(+HO)-(CH3+HCOO)	C21H42NO6P	[M-H]1-	434.2677	-1
PC	PC 14:0-16:0	C38H76NO8P	[M+HCOO]1-	750.5291	-1	-FA 14:0(-H)-(CH3+HCOO)	C23H48NO7P	[M-H]1-	480.3096	-1
PC	PC 14:0-16:0	C38H76NO8P	[M+HCOO]1-	750.5291	-1	-FA 16:0(-H)-(CH3+HCOO)	C21H44NO7P	[M-H]1-	452.2783	-1
PC	PC 14:0-16:1	C38H74NO8P	[M+HCOO]1-	748.5134	-1	-(CH3+HCOO)	C37H72NO8P	[M-H]1-	688.4923	-1
PC	PC 14:0-16:1	C38H74NO8P	[M+HCOO]1-	748.5134	-1	FA 14:0(+O)	C14H28O2	[M-H]1-	227.2017	-1
PC	PC 14:0-16:1	C38H74NO8P	[M+HCOO]1-	748.5134	-1	FA 16:1(+O)	C16H30O2	[M-H]1-	253.2173	-1
PC	PC 14:0-16:1	C38H74NO8P	[M+HCOO]1-	748.5134	-1	-FA 14:0(+HO)-(CH3+HCOO)	C23H44NO6P	[M-H]1-	460.2833	-1
PC	PC 14:0-16:1	C38H74NO8P	[M+HCOO]1-	748.5134	-1	-FA 16:1(+HO)-(CH3+HCOO)	C21H42NO6P	[M-H]1-	434.2677	-1
PC	PC 14:0-16:1	C38H74NO8P	[M+HCOO]1-	748.5134	-1	-FA 14:0(-H)-(CH3+HCOO)	C23H46NO7P	[M-H]1-	478.2939	-1
PC	PC 14:0-16:1	C38H74NO8P	[M+HCOO]1-	748.5134	-1	-FA 16:1(-H)-(CH3+HCOO)	C21H44NO7P	[M-H]1-	452.2783	-1
PC	PC 14:0-18:1	C40H78NO8P	[M+HCOO]1-	776.5447	-1	-(CH3+HCOO)	C39H76NO8P	[M-H]1-	716.5236	-1
PC	PC 14:0-18:1	C40H78NO8P	[M+HCOO]1-	776.5447	-1	FA 14:0(+O)	C14H28O2	[M-H]1-	227.2017	-1
PC	PC 14:0-18:1	C40H78NO8P	[M+HCOO]1-	776.5447	-1	FA 18:1(+O)	C18H34O2	[M-H]1-	281.2486	-1
PC	PC 14:0-18:1	C40H78NO8P	[M+HCOO]1-	776.5447	-1	-FA 14:0(+HO)-(CH3+HCOO)	C25H48NO6P	[M-H]1-	488.3146	-1
PC	PC 14:0-18:1	C40H78NO8P	[M+HCOO]1-	776.5447	-1	-FA 18:1(+HO)-(CH3+HCOO)	C21H42NO6P	[M-H]1-	434.2677	-1
PC	PC 14:0-18:1	C40H78NO8P	[M+HCOO]1-	776.5447	-1	-FA 14:0(-H)-(CH3+HCOO)	C25H50NO7P	[M-H]1-	506.3252	-1
PC	PC 14:0-18:1	C40H78NO8P	[M+HCOO]1-	776.5447	-1	-FA 18:1(-H)-(CH3+HCOO)	C21H44NO7P	[M-H]1-	452.2783	-1
PC	PC 14:1-18:1	C40H76NO8P	[M+HCOO]1-	774.5291	-1	-(CH3+HCOO)	C39H74NO8P	[M-H]1-	714.5079	-1
PC	PC 14:1-18:1	C40H76NO8P	[M+HCOO]1-	774.5291	-1	FA 14:1(+O)	C14H26O2	[M-H]1-	225.1860	-1
PC	PC 14:1-18:1	C40H76NO8P	[M+HCOO]1-	774.5291	-1	FA 18:1(+O)	C18H34O2	[M-H]1-	281.2486	-1
PC	PC 14:1-18:1	C40H76NO8P	[M+HCOO]1-	774.5291	-1	-FA 14:1(+HO)-(CH3+HCOO)	C25H48NO6P	[M-H]1-	488.3146	-1
PC	PC 14:1-18:1	C40H76NO8P	[M+HCOO]1-	774.5291	-1	-FA 18:1(+HO)-(CH3+HCOO)	C21H40NO6P	[M-H]1-	432.2520	-1
PC	PC 14:1-18:1	C40H76NO8P	[M+HCOO]1-	774.5291	-1	-FA 14:1(-H)-(CH3+HCOO)	C25H50NO7P	[M-H]1-	506.3252	-1
PC	PC 14:1-18:1	C40H76NO8P	[M+HCOO]1-	774.5291	-1	-FA 18:1(-H)-(CH3+HCOO)	C21H42NO7P	[M-H]1-	450.2626	-1
PC	PC 16:0-16:0	C40H80NO8P	[M+HCOO]1-	778.5604	-1	-(CH3+HCOO)	C39H78NO8P	[M-H]1-	718.5392	-1
PC	PC 16:0-16:0	C40H80NO8P	[M+HCOO]1-	778.5604	-1	FA 16:0(+O)	C16H32O2	[M-H]1-	255.2330	-1
PC	PC 16:0-16:0	C40H80NO8P	[M+HCOO]1-	778.5604	-1	-FA 16:0(+HO)-(CH3+HCOO)	C23H46NO6P	[M-H]1-	462.2990	-1
PC	PC 16:0-16:0	C40H80NO8P	[M+HCOO]1-	778.5604	-1	-FA 16:0(-H)-(CH3+HCOO)	C23H48NO7P	[M-H]1-	480.3096	-1
PC	PC 16:0-18:1	C42H82NO8P	[M+HCOO]1-	804.5760	-1	-(CH3+HCOO)	C41H80NO8P	[M-H]1-	744.5549	-1
PC	PC 16:0-18:1	C42H82NO8P	[M+HCOO]1-	804.5760	-1	FA 16:0(+O)	C16H32O2	[M-H]1-	255.2330	-1
PC	PC 16:0-18:1	C42H82NO8P	[M+HCOO]1-	804.5760	-1	FA 18:1(+O)	C18H34O2	[M-H]1-	281.2486	-1
PC	PC 16:0-18:1	C42H82NO8P	[M+HCOO]1-	804.5760	-1	-FA 16:0(+HO)-(CH3+HCOO)	C25H48NO6P	[M-H]1-	488.3146	-1
PC	PC 16:0-18:1	C42H82NO8P	[M+HCOO]1-	804.5760	-1	-FA 18:1(+HO)-(CH3+HCOO)	C23H46NO6P	[M-H]1-	462.2990	-1
PC	PC 16:0-18:1	C42H82NO8P	[M+HCOO]1-	804.5760	-1	-FA 16:0(-H)-(CH3+HCOO)	C25H50NO7P	[M-H]1-	506.3252	-1
PC	PC 16:0-18:1	C42H82NO8P	[M+HCOO]1-	804.5760	-1	-FA 18:1(-H)-(CH3+HCOO)	C23H48NO7P	[M-H]1-	480.3096	-1
PC	PC 16:1-18:1	C42H80NO8P	[M+HCOO]1-	802.5604	-1	-(CH3+HCOO)	C41H78NO8P	[M-H]1-	742.5392	-1
PC	PC 16:1-18:1	C42H80NO8P	[M+HCOO]1-	802.5604	-1	FA 16:1(+O)	C16H30O2	[M-H]1-	253.2173	-1
PC	PC 16:1-18:1	C42H80NO8P	[M+HCOO]1-	802.5604	-1	FA 18:1(+O)	C18H34O2	[M-H]1-	281.2486	-1
PC	PC 16:1-18:1	C42H80NO8P	[M+HCOO]1-	802.5604	-1	-FA 16:1(+HO)-(CH3+HCOO)	C25H48NO6P	[M-H]1-	488.3146	-1
PC	PC 16:1-18:1	C42H80NO8P	[M+HCOO]1-	802.5604	-1	-FA 18:1(+HO)-(CH3+HCOO)	C23H44NO6P	[M-H]1-	460.2833	-1
PC	PC 16:1-18:1	C42H80NO8P	[M+HCOO]1-	802.5604	-1	-FA 16:1(-H)-(CH3+HCOO)	C25H50NO7P	[M-H]1-	506.3252	-1
PC	PC 16:1-18:1	C42H80NO8P	[M+HCOO]1-	802.5604	-1	-FA 18:1(-H)-(CH3+HCOO)	C23H46NO7P	[M-H]1-	478.2939	-1
PC	PC 18:0-18:0	C44H88NO8P	[M+HCOO]1-	834.6230	-1	-(CH3+HCOO)	C43H86NO8P	[M-H]1-	774.6018	-1
PC	PC 18:0-18:0	C44H88NO8P	[M+HCOO]1-	834.6230	-1	FA 18:0(+O)	C18H36O2	[M-H]1-	283.2643	-1
PC	PC 18:0-18:0	C44H88NO8P	[M+HCOO]1-	834.6230	-1	-FA 18:0(+HO)-(CH3+HCOO)	C25H50NO6P	[M-H]1-	490.3303	-1
PC	PC 18:0-18:0	C44H88NO8P	[M+HCOO]1-	834.6230	-1	-FA 18:0(-H)-(CH3+HCOO)	C25H52NO7P	[M-H]1-	508.3409	-1
PC	PC 18:0-18:1	C44H86NO8P	[M+HCOO]1-	832.6073	-1	-(CH3+HCOO)	C43H84NO8P	[M-H]1-	772.5862	-1
PC	PC 18:0-18:1	C44H86NO8P	[M+HCOO]1-	832.6073	-1	FA 18:0(+O)	C18H36O2	[M-H]1-	283.2643	-1
PC	PC 18:0-18:1	C44H86NO8P	[M+HCOO]1-	832.6073	-1	FA 18:1(+O)	C18H34O2	[M-H]1-	281.2486	-1
PC	PC 18:0-18:1	C44H86NO8P	[M+HCOO]1-	832.6073	-1	-FA 18:0(+HO)-(CH3+HCOO)	C25H48NO6P	[M-H]1-	488.3146	-1
PC	PC 18:0-18:1	C44H86NO8P	[M+HCOO]1-	832.6073	-1	-FA 18:1(+HO)-(CH3+HCOO)	C25H50NO6P	[M-H]1-	490.3303	-1
PC	PC 18:0-18:1	C44H86NO8P	[M+HCOO]1-	832.6073	-1	-FA 18:0(-H)-(CH3+HCOO)	C25H50NO7P	[M-H]1-	506.3252	-1
PC	PC 18:0-18:1	C44H86NO8P	[M+HCOO]1-	832.6073	-1	-FA 18:1(-H)-(CH3+HCOO)	C25H52NO7P	[M-H]1-	508.3409	-1
PC	PC 18:1-18:1	C44H84NO8P	[M+HCOO]1-	830.5917	-1	-(CH3+HCOO)	C43H82NO8P	[M-H]1-	770.5705	-1
PC	PC 18:1-18:1	C44H84NO8P	[M+HCOO]1-	830.5917	-1	FA 18:1(+O)	C18H34O2	[M-H]1-	281.2486	-1
PC	PC 18:1-18:1	C44H84NO8P	[M+HCOO]1-	830.5917	-1	-FA 18:1(+HO)-(CH3+HCOO)	C25H48NO6P	[M-H]1-	488.3146	-1
PC	PC 18:1-18:1	C44H84NO8P	[M+HCOO]1-	830.5917	-1	-FA 18:1(-H)-(CH3+HCOO)	C25H50NO7P	[M-H]1-	506.3252	-1
PE	PE 16:0-18:1	C39H76NO8P	[M-H]1-	716.5236	-1	HG(PE,196)	C5H12NO5P	[M-H]1-	196.0380	-1
PE	PE 16:0-18:1	C39H76NO8P	[M-H]1-	716.5236	-1	GP(153)	C3H7O5P	[M-H]1-	152.9958	-1
PE	PE 16:0-18:1	C39H76NO8P	[M-H]1-	716.5236	-1	FA 16:0(+O)	C16H32O2	[M-H]1-	255.2330	-1
PE	PE 16:0-18:1	C39H76NO8P	[M-H]1-	716.5236	-1	FA 18:1(+O)	C18H34O2	[M-H]1-	281.2486	-1	Interference with DMPE 14:0-18:1 [M-H]1- FA 18:1(+O)
PE	PE 16:0-18:1	C39H76NO8P	[M-H]1-	716.5236	-1	-FA 16:0(+HO)	C23H44NO6P	[M-H]1-	460.2833	-1
PE	PE 16:0-18:1	C39H76NO8P	[M-H]1-	716.5236	-1	-FA 18:1(+HO)	C21H42NO6P	[M-H]1-	434.2677	-1	Interference with DMPE 14:0-18:1 [M-H]1- -FA 18:1(+HO)
PE	PE 16:0-18:1	C39H76NO8P	[M-H]1-	716.5236	-1	-FA 16:0(-H)	C23H46NO7P	[M-H]1-	478.2939	-1
PE	PE 16:0-18:1	C39H76NO8P	[M-H]1-	716.5236	-1	-FA 18:1(-H)	C21H44NO7P	[M-H]1-	452.2783	-1	Interference with DMPE 14:0-18:1 [M-H]1- -FA 18:1(-H)
PE	PE 16:1-18:1	C39H74NO8P	[M-H]1-	714.5079	-1	HG(PE,196)	C5H12NO5P	[M-H]1-	196.0380	-1
PE	PE 16:1-18:1	C39H74NO8P	[M-H]1-	714.5079	-1	GP(153)	C3H7O5P	[M-H]1-	152.9958	-1
PE	PE 16:1-18:1	C39H74NO8P	[M-H]1-	714.5079	-1	FA 16:1(+O)	C16H30O2	[M-H]1-	253.2173	-1
PE	PE 16:1-18:1	C39H74NO8P	[M-H]1-	714.5079	-1	FA 18:1(+O)	C18H34O2	[M-H]1-	281.2486	-1	Interference with DMPE 14:1-18:1 [M-H]1- FA 18:1(+O)
PE	PE 16:1-18:1	C39H74NO8P	[M-H]1-	714.5079	-1	-FA 16:1(+HO)	C23H44NO6P	[M-H]1-	460.2833	-1
PE	PE 16:1-18:1	C39H74NO8P	[M-H]1-	714.5079	-1	-FA 18:1(+HO)	C21H40NO6P	[M-H]1-	432.2520	-1	Interference with DMPE 14:1-18:1 [M-H]1- -FA 18:1(+HO)
PE	PE 16:1-18:1	C39H74NO8P	[M-H]1-	714.5079	-1	-FA 16:1(-H)	C23H46NO7P	[M-H]1-	478.2939	-1
PE	PE 16:1-18:1	C39H74NO8P	[M-H]1-	714.5079	-1	-FA 18:1(-H)	C21H42NO7P	[M-H]1-	450.2626	-1	Interference with DMPE 14:1-18:1 [M-H]1- -FA 18:1(-H)
PE	PE 18:0-18:1	C41H80NO8P	[M-H]1-	744.5549	-1	HG(PE,196)	C5H12NO5P	[M-H]1-	196.0380	-1
PE	PE 18:0-18:1	C41H80NO8P	[M-H]1-	744.5549	-1	GP(153)	C3H7O5P	[M-H]1-	152.9958	-1
PE	PE 18:0-18:1	C41H80NO8P	[M-H]1-	744.5549	-1	FA 18:0(+O)	C18H36O2	[M-H]1-	283.2643	-1
PE	PE 18:0-18:1	C41H80NO8P	[M-H]1-	744.5549	-1	FA 18:1(+O)	C18H34O2	[M-H]1-	281.2486	-1	Interference with DMPE 16:0-18:1 [M-H]1- FA 18:1(+O)
PE	PE 18:0-18:1	C41H80NO8P	[M-H]1-	744.5549	-1	-FA 18:0(+HO)	C23H44NO6P	[M-H]1-	460.2833	-1
PE	PE 18:0-18:1	C41H80NO8P	[M-H]1-	744.5549	-1	-FA 18:1(+HO)	C23H46NO6P	[M-H]1-	462.2990	-1	Interference with DMPE 16:0-18:1 [M-H]1- -FA 18:1(+HO)
PE	PE 18:0-18:1	C41H80NO8P	[M-H]1-	744.5549	-1	-FA 18:0(-H)	C23H46NO7P	[M-H]1-	478.2939	-1
PE	PE 18:0-18:1	C41H80NO8P	[M-H]1-	744.5549	-1	-FA 18:1(-H)	C23H48NO7P	[M-H]1-	480.3096	-1	Interference with DMPE 16:0-18:1 [M-H]1- -FA 18:1(-H)
PE	PE 18:1-18:1	C41H78NO8P	[M-H]1-	742.5392	-1	HG(PE,196)	C5H12NO5P	[M-H]1-	196.0380	-1
PE	PE 18:1-18:1	C41H78NO8P	[M-H]1-	742.5392	-1	GP(153)	C3H7O5P	[M-H]1-	152.9958	-1
PE	PE 18:1-18:1	C41H78NO8P	[M-H]1-	742.5392	-1	FA 18:1(+O)	C18H34O2	[M-H]1-	281.2486	-1	Interference with DMPE 16:1-18:1 [M-H]1- FA 18:1(+O)
PE	PE 18:1-18:1	C41H78NO8P	[M-H]1-	742.5392	-1	-FA 18:1(+HO)	C23H44NO6P	[M-H]1-	460.2833	-1	Interference with DMPE 16:1-18:1 [M-H]1- -FA 18:1(+HO)
PE	PE 18:1-18:1	C41H78NO8P	[M-H]1-	742.5392	-1	-FA 18:1(-H)	C23H46NO7P	[M-H]1-	478.2939	-1	Interference with DMPE 16:1-18:1 [M-H]1- -FA 18:1(-H)
PG	PG 18:1-18:1	C42H79O10P	[M-H]1-	773.5338	-1	FA 18:1(+O)	C18H34O2	[M-H]1-	281.2486	-1
PG	PG 18:1-18:1	C42H79O10P	[M-H]1-	773.5338	-1	-FA 18:1(+HO)	C24H45O8P	[M-H]1-	491.2779	-1
PG	PG 18:1-18:1	C42H79O10P	[M-H]1-	773.5338	-1	-FA 18:1(-H)	C24H47O9P	[M-H]1-	509.2885	-1
PG	PG 18:1-18:1	C42H79O10P	[M-H]1-	773.5338	-1	GP(153)	C3H7O5P	[M-H]1-	152.9958	-1
PG	PG 18:1-18:1	C42H79O10P	[M-H]1-	773.5338	-1	HG(PG,171)	C3H9O6P	[M-H]1-	171.0064	-1
PG	PG 18:1-18:1	C42H79O10P	[M-H]1-	773.5338	-1	HG(PG,227)	C6H13O7P	[M-H]1-	227.0326	-1
PI	PI 14:0-18:0	C41H79O13P	[M-H]1-	809.5186	-1	-FA 14:0(-H)	C27H53O12P	[M-H]1-	599.3202	-1
PI	PI 14:0-18:0	C41H79O13P	[M-H]1-	809.5186	-1	FA 14:0(+O)	C14H28O2	[M-H]1-	227.2017	-1
PI	PI 14:0-18:0	C41H79O13P	[M-H]1-	809.5186	-1	-FA 14:0(+HO)	C27H51O11P	[M-H]1-	581.3096	-1
PI	PI 14:0-18:0	C41H79O13P	[M-H]1-	809.5186	-1	-FA 18:0(-H)	C23H45O12P	[M-H]1-	543.2576	-1
PI	PI 14:0-18:0	C41H79O13P	[M-H]1-	809.5186	-1	FA 18:0(+O)	C18H36O2	[M-H]1-	283.2643	-1
PI	PI 14:0-18:0	C41H79O13P	[M-H]1-	809.5186	-1	-FA 18:0(+HO)	C23H43O11P	[M-H]1-	525.2470	-1
PI	PI 14:0-18:0	C41H79O13P	[M-H]1-	809.5186	-1	GP(153)	C3H7O5P	[M-H]1-	152.9958	-1
PI	PI 14:0-18:0	C41H79O13P	[M-H]1-	809.5186	-1	HG(PI,241)	C6H11O8P	[M-H]1-	241.0119	-1
PI	PI 14:0-18:0	C41H79O13P	[M-H]1-	809.5186	-1	P(79)	HO3P	[M-H]1-	78.9591	-1
PI	PI 16:0-18:0	C43H83O13P	[M-H]1-	837.5499	-1	-FA 16:0(-H)	C27H53O12P	[M-H]1-	599.3202	-1
PI	PI 16:0-18:0	C43H83O13P	[M-H]1-	837.5499	-1	FA 16:0(+O)	C16H32O2	[M-H]1-	255.2330	-1
PI	PI 16:0-18:0	C43H83O13P	[M-H]1-	837.5499	-1	-FA 16:0(+HO)	C27H51O11P	[M-H]1-	581.3096	-1
PI	PI 16:0-18:0	C43H83O13P	[M-H]1-	837.5499	-1	-FA 18:0(-H)	C25H49O12P	[M-H]1-	571.2889	-1
PI	PI 16:0-18:0	C43H83O13P	[M-H]1-	837.5499	-1	FA 18:0(+O)	C18H36O2	[M-H]1-	283.2643	-1
PI	PI 16:0-18:0	C43H83O13P	[M-H]1-	837.5499	-1	-FA 18:0(+HO)	C25H47O11P	[M-H]1-	553.2783	-1
PI	PI 16:0-18:0	C43H83O13P	[M-H]1-	837.5499	-1	GP(153)	C3H7O5P	[M-H]1-	152.9958	-1
PI	PI 16:0-18:0	C43H83O13P	[M-H]1-	837.5499	-1	HG(PI,241)	C6H11O8P	[M-H]1-	241.0119	-1
PI	PI 16:0-18:0	C43H83O13P	[M-H]1-	837.5499	-1	P(79)	HO3P	[M-H]1-	78.9591	-1
PI	PI 16:0-18:1	C43H81O13P	[M-H]1-	835.5342	-1	-FA 16:0(-H)	C27H51O12P	[M-H]1-	597.3045	-1
PI	PI 16:0-18:1	C43H81O13P	[M-H]1-	835.5342	-1	FA 16:0(+O)	C16H32O2	[M-H]1-	255.2330	-1
PI	PI 16:0-18:1	C43H81O13P	[M-H]1-	835.5342	-1	-FA 16:0(+HO)	C27H49O11P	[M-H]1-	579.2940	-1
PI	PI 16:0-18:1	C43H81O13P	[M-H]1-	835.5342	-1	-FA 18:1(-H)	C25H49O12P	[M-H]1-	571.2889	-1
PI	PI 16:0-18:1	C43H81O13P	[M-H]1-	835.5342	-1	FA 18:1(+O)	C18H34O2	[M-H]1-	281.2486	-1
PI	PI 16:0-18:1	C43H81O13P	[M-H]1-	835.5342	-1	-FA 18:1(+HO)	C25H47O11P	[M-H]1-	553.2783	-1
PI	PI 16:0-18:1	C43H81O13P	[M-H]1-	835.5342	-1	GP(153)	C3H7O5P	[M-H]1-	152.9958	-1
PI	PI 16:0-18:1	C43H81O13P	[M-H]1-	835.5342	-1	HG(PI,241)	C6H11O8P	[M-H]1-	241.0119	-1
PI	PI 16:0-18:1	C43H81O13P	[M-H]1-	835.5342	-1	P(79)	HO3P	[M-H]1-	78.9591	-1
PI	PI 18:0-18:0	C45H87O13P	[M-H]1-	865.5812	-1	-FA 18:0(-H)	C27H53O12P	[M-H]1-	599.3202	-1
PI	PI 18:0-18:0	C45H87O13P	[M-H]1-	865.5812	-1	FA 18:0(+O)	C18H36O2	[M-H]1-	283.2643	-1
PI	PI 18:0-18:0	C45H87O13P	[M-H]1-	865.5812	-1	-FA 18:0(+HO)	C27H51O11P	[M-H]1-	581.3096	-1
PI	PI 18:0-18:0	C45H87O13P	[M-H]1-	865.5812	-1	GP(153)	C3H7O5P	[M-H]1-	152.9958	-1
PI	PI 18:0-18:0	C45H87O13P	[M-H]1-	865.5812	-1	HG(PI,241)	C6H11O8P	[M-H]1-	241.0119	-1
PI	PI 18:0-18:0	C45H87O13P	[M-H]1-	865.5812	-1	P(79)	HO3P	[M-H]1-	78.9591	-1
PI	PI 18:0-18:1	C45H85O13P	[M-H]1-	863.5655	-1	-FA 18:0(-H)	C27H51O12P	[M-H]1-	597.3045	-1
PI	PI 18:0-18:1	C45H85O13P	[M-H]1-	863.5655	-1	FA 18:0(+O)	C18H36O2	[M-H]1-	283.2643	-1
PI	PI 18:0-18:1	C45H85O13P	[M-H]1-	863.5655	-1	-FA 18:0(+HO)	C27H49O11P	[M-H]1-	579.2940	-1
PI	PI 18:0-18:1	C45H85O13P	[M-H]1-	863.5655	-1	-FA 18:1(-H)	C27H53O12P	[M-H]1-	599.3202	-1
PI	PI 18:0-18:1	C45H85O13P	[M-H]1-	863.5655	-1	FA 18:1(+O)	C18H34O2	[M-H]1-	281.2486	-1
PI	PI 18:0-18:1	C45H85O13P	[M-H]1-	863.5655	-1	-FA 18:1(+HO)	C27H51O11P	[M-H]1-	581.3096	-1
PI	PI 18:0-18:1	C45H85O13P	[M-H]1-	863.5655	-1	GP(153)	C3H7O5P	[M-H]1-	152.9958	-1
PI	PI 18:0-18:1	C45H85O13P	[M-H]1-	863.5655	-1	HG(PI,241)	C6H11O8P	[M-H]1-	241.0119	-1
PI	PI 18:0-18:1	C45H85O13P	[M-H]1-	863.5655	-1	P(79)	HO3P	[M-H]1-	78.9591	-1
PI	PI 18:1-18:1	C45H83O13P	[M-H]1-	861.5499	-1	-FA 18:1(-H)	C27H51O12P	[M-H]1-	597.3045	-1
PI	PI 18:1-18:1	C45H83O13P	[M-H]1-	861.5499	-1	FA 18:1(+O)	C18H34O2	[M-H]1-	281.2486	-1
PI	PI 18:1-18:1	C45H83O13P	[M-H]1-	861.5499	-1	-FA 18:1(+HO)	C27H49O11P	[M-H]1-	579.2940	-1
PI	PI 18:1-18:1	C45H83O13P	[M-H]1-	861.5499	-1	GP(153)	C3H7O5P	[M-H]1-	152.9958	-1
PI	PI 18:1-18:1	C45H83O13P	[M-H]1-	861.5499	-1	HG(PI,241)	C6H11O8P	[M-H]1-	241.0119	-1
PI	PI 18:1-18:1	C45H83O13P	[M-H]1-	861.5499	-1	P(79)	HO3P	[M-H]1-	78.9591	-1
PS	PS 12:0-16:0	C34H66NO10P	[M-H]1-	678.4352	-1	-FA 12:0(-H)-(C3H5NO2)	C19H39O7P	[M-H]1-	409.2361	-1
PS	PS 12:0-16:0	C34H66NO10P	[M-H]1-	678.4352	-1	FA 12:0(+O)	C12H24O2	[M-H]1-	199.1704	-1
PS	PS 12:0-16:0	C34H66NO10P	[M-H]1-	678.4352	-1	-FA 12:0(+HO)-(C3H5NO2)	C19H37O6P	[M-H]1-	391.2255	-1
PS	PS 12:0-16:0	C34H66NO10P	[M-H]1-	678.4352	-1	-FA 16:0(-H)-(C3H5NO2)	C15H31O7P	[M-H]1-	353.1735	-1
PS	PS 12:0-16:0	C34H66NO10P	[M-H]1-	678.4352	-1	FA 16:0(+O)	C16H32O2	[M-H]1-	255.2330	-1
PS	PS 12:0-16:0	C34H66NO10P	[M-H]1-	678.4352	-1	-FA 16:0(+HO)-(C3H5NO2)	C15H29O6P	[M-H]1-	335.1629	-1
PS	PS 12:0-16:0	C34H66NO10P	[M-H]1-	678.4352	-1	GP(153)	C3H7O5P	[M-H]1-	152.9958	-1
PS	PS 12:0-16:0	C34H66NO10P	[M-H]1-	678.4352	-1	-(C3H5NO2,87)	C31H61O8P	[M-H]1-	591.4031	-1
PS	PS 12:0-16:1	C34H64NO10P	[M-H]1-	676.4195	-1	-FA 12:0(-H)-(C3H5NO2)	C19H37O7P	[M-H]1-	407.2204	-1
PS	PS 12:0-16:1	C34H64NO10P	[M-H]1-	676.4195	-1	FA 12:0(+O)	C12H24O2	[M-H]1-	199.1704	-1
PS	PS 12:0-16:1	C34H64NO10P	[M-H]1-	676.4195	-1	-FA 12:0(+HO)-(C3H5NO2)	C19H35O6P	[M-H]1-	389.2098	-1
PS	PS 12:0-16:1	C34H64NO10P	[M-H]1-	676.4195	-1	-FA 16:1(-H)-(C3H5NO2)	C15H31O7P	[M-H]1-	353.1735	-1
PS	PS 12:0-16:1	C34H64NO10P	[M-H]1-	676.4195	-1	FA 16:1(+O)	C16H30O2	[M-H]1-	253.2173	-1
PS	PS 12:0-16:1	C34H64NO10P	[M-H]1-	676.4195	-1	-FA 16:1(+HO)-(C3H5NO2)	C15H29O6P	[M-H]1-	335.1629	-1
PS	PS 12:0-16:1	C34H64NO10P	[M-H]1-	676.4195	-1	GP(153)	C3H7O5P	[M-H]1-	152.9958	-1
PS	PS 12:0-16:1	C34H64NO10P	[M-H]1-	676.4195	-1	-(C3H5NO2,87)	C31H59O8P	[M-H]1-	589.3875	-1
PS	PS 12:0-18:1	C36H68NO10P	[M-H]1-	704.4508	-1	-FA 12:0(-H)-(C3H5NO2)	C21H41O7P	[M-H]1-	435.2517	-1
PS	PS 12:0-18:1	C36H68NO10P	[M-H]1-	704.4508	-1	FA 12:0(+O)	C12H24O2	[M-H]1-	199.1704	-1
PS	PS 12:0-18:1	C36H68NO10P	[M-H]1-	704.4508	-1	-FA 12:0(+HO)-(C3H5NO2)	C21H39O6P	[M-H]1-	417.2411	-1
PS	PS 12:0-18:1	C36H68NO10P	[M-H]1-	704.4508	-1	-FA 18:1(-H)-(C3H5NO2)	C15H31O7P	[M-H]1-	353.1735	-1
PS	PS 12:0-18:1	C36H68NO10P	[M-H]1-	704.4508	-1	FA 18:1(+O)	C18H34O2	[M-H]1-	281.2486	-1
PS	PS 12:0-18:1	C36H68NO10P	[M-H]1-	704.4508	-1	-FA 18:1(+HO)-(C3H5NO2)	C15H29O6P	[M-H]1-	335.1629	-1
PS	PS 12:0-18:1	C36H68NO10P	[M-H]1-	704.4508	-1	GP(153)	C3H7O5P	[M-H]1-	152.9958	-1
PS	PS 12:0-18:1	C36H68NO10P	[M-H]1-	704.4508	-1	-(C3H5NO2,87)	C33H63O8P	[M-H]1-	617.4188	-1
PS	PS 14:0-16:0	C36H70NO10P	[M-H]1-	706.4665	-1	-FA 14:0(-H)-(C3H5NO2)	C19H39O7P	[M-H]1-	409.2361	-1
PS	PS 14:0-16:0	C36H70NO10P	[M-H]1-	706.4665	-1	FA 14:0(+O)	C14H28O2	[M-H]1-	227.2017	-1
PS	PS 14:0-16:0	C36H70NO10P	[M-H]1-	706.4665	-1	-FA 14:0(+HO)-(C3H5NO2)	C19H37O6P	[M-H]1-	391.2255	-1
PS	PS 14:0-16:0	C36H70NO10P	[M-H]1-	706.4665	-1	-FA 16:0(-H)-(C3H5NO2)	C17H35O7P	[M-H]1-	381.2048	-1
PS	PS 14:0-16:0	C36H70NO10P	[M-H]1-	706.4665	-1	FA 16:0(+O)	C16H32O2	[M-H]1-	255.2330	-1
PS	PS 14:0-16:0	C36H70NO10P	[M-H]1-	706.4665	-1	-FA 16:0(+HO)-(C3H5NO2)	C17H33O6P	[M-H]1-	363.1942	-1
PS	PS 14:0-16:0	C36H70NO10P	[M-H]1-	706.4665	-1	GP(153)	C3H7O5P	[M-H]1-	152.9958	-1
PS	PS 14:0-16:0	C36H70NO10P	[M-H]1-	706.4665	-1	-(C3H5NO2,87)	C33H65O8P	[M-H]1-	619.4344	-1
PS	PS 14:0-18:1	C38H72NO10P	[M-H]1-	732.4821	-1	-FA 14:0(-H)-(C3H5NO2)	C21H41O7P	[M-H]1-	435.2517	-1
PS	PS 14:0-18:1	C38H72NO10P	[M-H]1-	732.4821	-1	FA 14:0(+O)	C14H28O2	[M-H]1-	227.2017	-1
PS	PS 14:0-18:1	C38H72NO10P	[M-H]1-	732.4821	-1	-FA 14:0(+HO)-(C3H5NO2)	C21H39O6P	[M-H]1-	417.2411	-1
PS	PS 14:0-18:1	C38H72NO10P	[M-H]1-	732.4821	-1	-FA 18:1(-H)-(C3H5NO2)	C17H35O7P	[M-H]1-	381.2048	-1
PS	PS 14:0-18:1	C38H72NO10P	[M-H]1-	732.4821	-1	FA 18:1(+O)	C18H34O2	[M-H]1-	281.2486	-1
PS	PS 14:0-18:1	C38H72NO10P	[M-H]1-	732.4821	-1	-FA 18:1(+HO)-(C3H5NO2)	C17H33O6P	[M-H]1-	363.1942	-1
PS	PS 14:0-18:1	C38H72NO10P	[M-H]1-	732.4821	-1	GP(153)	C3H7O5P	[M-H]1-	152.9958	-1
PS	PS 14:0-18:1	C38H72NO10P	[M-H]1-	732.4821	-1	-(C3H5NO2,87)	C35H67O8P	[M-H]1-	645.4501	-1
PS	PS 14:1-16:1	C36H66NO10P	[M-H]1-	702.4352	-1	-FA 14:1(-H)-(C3H5NO2)	C19H37O7P	[M-H]1-	407.2204	-1
PS	PS 14:1-16:1	C36H66NO10P	[M-H]1-	702.4352	-1	FA 14:1(+O)	C14H26O2	[M-H]1-	225.1860	-1
PS	PS 14:1-16:1	C36H66NO10P	[M-H]1-	702.4352	-1	-FA 14:1(+HO)-(C3H5NO2)	C19H35O6P	[M-H]1-	389.2098	-1
PS	PS 14:1-16:1	C36H66NO10P	[M-H]1-	702.4352	-1	-FA 16:1(-H)-(C3H5NO2)	C17H33O7P	[M-H]1-	379.1891	-1
PS	PS 14:1-16:1	C36H66NO10P	[M-H]1-	702.4352	-1	FA 16:1(+O)	C16H30O2	[M-H]1-	253.2173	-1
PS	PS 14:1-16:1	C36H66NO10P	[M-H]1-	702.4352	-1	-FA 16:1(+HO)-(C3H5NO2)	C17H31O6P	[M-H]1-	361.1785	-1
PS	PS 14:1-16:1	C36H66NO10P	[M-H]1-	702.4352	-1	GP(153)	C3H7O5P	[M-H]1-	152.9958	-1
PS	PS 14:1-16:1	C36H66NO10P	[M-H]1-	702.4352	-1	-(C3H5NO2,87)	C33H61O8P	[M-H]1-	615.4031	-1
PS	PS 16:0-16:0	C38H74NO10P	[M-H]1-	734.4978	-1	-FA 16:0(-H)-(C3H5NO2)	C19H39O7P	[M-H]1-	409.2361	-1
PS	PS 16:0-16:0	C38H74NO10P	[M-H]1-	734.4978	-1	FA 16:0(+O)	C16H32O2	[M-H]1-	255.2330	-1
PS	PS 16:0-16:0	C38H74NO10P	[M-H]1-	734.4978	-1	-FA 16:0(+HO)-(C3H5NO2)	C19H37O6P	[M-H]1-	391.2255	-1
PS	PS 16:0-16:0	C38H74NO10P	[M-H]1-	734.4978	-1	GP(153)	C3H7O5P	[M-H]1-	152.9958	-1
PS	PS 16:0-16:0	C38H74NO10P	[M-H]1-	734.4978	-1	-(C3H5NO2,87)	C35H69O8P	[M-H]1-	647.4657	-1
PS	PS 16:0-18:1	C40H76NO10P	[M-H]1-	760.5134	-1	-FA 16:0(-H)-(C3H5NO2)	C21H41O7P	[M-H]1-	435.2517	-1
PS	PS 16:0-18:1	C40H76NO10P	[M-H]1-	760.5134	-1	FA 16:0(+O)	C16H32O2	[M-H]1-	255.2330	-1
PS	PS 16:0-18:1	C40H76NO10P	[M-H]1-	760.5134	-1	-FA 16:0(+HO)-(C3H5NO2)	C21H39O6P	[M-H]1-	417.2411	-1
PS	PS 16:0-18:1	C40H76NO10P	[M-H]1-	760.5134	-1	-FA 18:1(-H)-(C3H5NO2)	C19H39O7P	[M-H]1-	409.2361	-1
PS	PS 16:0-18:1	C40H76NO10P	[M-H]1-	760.5134	-1	FA 18:1(+O)	C18H34O2	[M-H]1-	281.2486	-1
PS	PS 16:0-18:1	C40H76NO10P	[M-H]1-	760.5134	-1	-FA 18:1(+HO)-(C3H5NO2)	C19H37O6P	[M-H]1-	391.2255	-1
PS	PS 16:0-18:1	C40H76NO10P	[M-H]1-	760.5134	-1	GP(153)	C3H7O5P	[M-H]1-	152.9958	-1
PS	PS 16:0-18:1	C40H76NO10P	[M-H]1-	760.5134	-1	-(C3H5NO2,87)	C37H71O8P	[M-H]1-	673.4814	-1
PS	PS 16:1-16:1	C38H70NO10P	[M-H]1-	730.4665	-1	-FA 16:1(-H)-(C3H5NO2)	C19H37O7P	[M-H]1-	407.2204	-1
PS	PS 16:1-16:1	C38H70NO10P	[M-H]1-	730.4665	-1	FA 16:1(+O)	C16H30O2	[M-H]1-	253.2173	-1
PS	PS 16:1-16:1	C38H70NO10P	[M-H]1-	730.4665	-1	-FA 16:1(+HO)-(C3H5NO2)	C19H35O6P	[M-H]1-	389.2098	-1
PS	PS 16:1-16:1	C38H70NO10P	[M-H]1-	730.4665	-1	GP(153)	C3H7O5P	[M-H]1-	152.9958	-1
PS	PS 16:1-16:1	C38H70NO10P	[M-H]1-	730.4665	-1	-(C3H5NO2,87)	C35H65O8P	[M-H]1-	643.4344	-1
PS	PS 16:1-18:1	C40H74NO10P	[M-H]1-	758.4978	-1	-FA 16:1(-H)-(C3H5NO2)	C21H41O7P	[M-H]1-	435.2517	-1
PS	PS 16:1-18:1	C40H74NO10P	[M-H]1-	758.4978	-1	FA 16:1(+O)	C16H30O2	[M-H]1-	253.2173	-1
PS	PS 16:1-18:1	C40H74NO10P	[M-H]1-	758.4978	-1	-FA 16:1(+HO)-(C3H5NO2)	C21H39O6P	[M-H]1-	417.2411	-1
PS	PS 16:1-18:1	C40H74NO10P	[M-H]1-	758.4978	-1	-FA 18:1(-H)-(C3H5NO2)	C19H37O7P	[M-H]1-	407.2204	-1
PS	PS 16:1-18:1	C40H74NO10P	[M-H]1-	758.4978	-1	FA 18:1(+O)	C18H34O2	[M-H]1-	281.2486	-1
PS	PS 16:1-18:1	C40H74NO10P	[M-H]1-	758.4978	-1	-FA 18:1(+HO)-(C3H5NO2)	C19H35O6P	[M-H]1-	389.2098	-1
PS	PS 16:1-18:1	C40H74NO10P	[M-H]1-	758.4978	-1	GP(153)	C3H7O5P	[M-H]1-	152.9958	-1
PS	PS 16:1-18:1	C40H74NO10P	[M-H]1-	758.4978	-1	-(C3H5NO2,87)	C37H69O8P	[M-H]1-	671.4657	-1
PS	PS 18:0-18:1	C42H80NO10P	[M-H]1-	788.5447	-1	-FA 18:0(-H)-(C3H5NO2)	C21H41O7P	[M-H]1-	435.2517	-1
PS	PS 18:0-18:1	C42H80NO10P	[M-H]1-	788.5447	-1	FA 18:0(+O)	C18H36O2	[M-H]1-	283.2643	-1
PS	PS 18:0-18:1	C42H80NO10P	[M-H]1-	788.5447	-1	-FA 18:0(+HO)-(C3H5NO2)	C21H39O6P	[M-H]1-	417.2411	-1
PS	PS 18:0-18:1	C42H80NO10P	[M-H]1-	788.5447	-1	-FA 18:1(-H)-(C3H5NO2)	C21H43O7P	[M-H]1-	437.2674	-1
PS	PS 18:0-18:1	C42H80NO10P	[M-H]1-	788.5447	-1	FA 18:1(+O)	C18H34O2	[M-H]1-	281.2486	-1
PS	PS 18:0-18:1	C42H80NO10P	[M-H]1-	788.5447	-1	-FA 18:1(+HO)-(C3H5NO2)	C21H41O6P	[M-H]1-	419.2568	-1
PS	PS 18:0-18:1	C42H80NO10P	[M-H]1-	788.5447	-1	GP(153)	C3H7O5P	[M-H]1-	152.9958	-1
PS	PS 18:0-18:1	C42H80NO10P	[M-H]1-	788.5447	-1	-(C3H5NO2,87)	C39H75O8P	[M-H]1-	701.5127	-1
PS	PS 18:1-18:1	C42H78NO10P	[M-H]1-	786.5291	-1	-FA 18:1(-H)-(C3H5NO2)	C21H41O7P	[M-H]1-	435.2517	-1
PS	PS 18:1-18:1	C42H78NO10P	[M-H]1-	786.5291	-1	FA 18:1(+O)	C18H34O2	[M-H]1-	281.2486	-1
PS	PS 18:1-18:1	C42H78NO10P	[M-H]1-	786.5291	-1	-FA 18:1(+HO)-(C3H5NO2)	C21H39O6P	[M-H]1-	417.2411	-1
PS	PS 18:1-18:1	C42H78NO10P	[M-H]1-	786.5291	-1	GP(153)	C3H7O5P	[M-H]1-	152.9958	-1
PS	PS 18:1-18:1	C42H78NO10P	[M-H]1-	786.5291	-1	-(C3H5NO2,87)	C39H73O8P	[M-H]1-	699.4970	-1
