# Supplementary material for: LipidCreator workbench to probe the lipidomic landscape
Source: Nat Commun. 2020 Apr 28;11:2057. doi: 10.1038/s41467-020-15960-z (PMC7188904; doi:10.1038/s41467-020-15960-z)
Supplement: Supplementary file 10 — Supplementary Data 7 [file 41467_2020_15960_MOESM10_ESM.zip › Scripts/Figure 5 - Probability and False Match/Material/yeast-positive.csv]

MoleculeGroup	PrecursorName	PrecursorFormula	PrecursorAdduct	PrecursorMz	PrecursorCharge	ProductName	ProductFormula	ProductAdduct	ProductMz	ProductCharge	Note
Cer	Cer 16:0;3/18:0	C34H69NO4	[M+H]1+	556.5299	+1	-(H2O,18)	C34H67NO3	[M+H]1+	538.5194	+1
Cer	Cer 16:0;3/18:0	C34H69NO4	[M+H]1+	556.5299	+1	LCB 16:0;3(-HO)	C16H33NO2	[M+H]1+	272.2584	+1
Cer	Cer 16:0;3/18:0	C34H69NO4	[M+H]1+	556.5299	+1	LCB 16:0;3(-H3O2)	C16H31NO	[M+H]1+	254.2478	+1
Cer	Cer 16:0;3/18:0	C34H69NO4	[M+H]1+	556.5299	+1	LCB 16:0;3(-CH3O2)	C15H31NO	[M+H]1+	242.2478	+1
Cer	Cer 18:0;2/26:0;1	C44H89NO4	[M+H]1+	696.6864	+1	-(H2O,18)	C44H87NO3	[M+H]1+	678.6759	+1
Cer	Cer 18:0;2/26:0;1	C44H89NO4	[M+H]1+	696.6864	+1	LCB 18:0;2(-HO)	C18H37NO	[M+H]1+	284.2948	+1
Cer	Cer 18:0;2/26:0;1	C44H89NO4	[M+H]1+	696.6864	+1	LCB 18:0;2(-H3O2)	C18H35N	[M+H]1+	266.2842	+1
Cer	Cer 18:0;2/26:0;1	C44H89NO4	[M+H]1+	696.6864	+1	LCB 18:0;2(-CH3O2)	C17H35N	[M+H]1+	254.2842	+1
Cer	Cer 18:0;3/18:0;1	C36H73NO5	[M+H]1+	600.5562	+1	-(H2O,18)	C36H71NO4	[M+H]1+	582.5456	+1
Cer	Cer 18:0;3/18:0;1	C36H73NO5	[M+H]1+	600.5562	+1	LCB 18:0;3(-HO)	C18H37NO2	[M+H]1+	300.2897	+1
Cer	Cer 18:0;3/18:0;1	C36H73NO5	[M+H]1+	600.5562	+1	LCB 18:0;3(-H3O2)	C18H35NO	[M+H]1+	282.2791	+1
Cer	Cer 18:0;3/18:0;1	C36H73NO5	[M+H]1+	600.5562	+1	LCB 18:0;3(-CH3O2)	C17H35NO	[M+H]1+	270.2791	+1
Cer	Cer 18:0;3/18:0	C36H73NO4	[M+H]1+	584.5612	+1	-(H2O,18)	C36H71NO3	[M+H]1+	566.5507	+1	Interference with Cer 20:0;2/16:0;1 [M+H]1+ -(H2O,18)
Cer	Cer 18:0;3/18:0	C36H73NO4	[M+H]1+	584.5612	+1	LCB 18:0;3(-HO)	C18H37NO2	[M+H]1+	300.2897	+1
Cer	Cer 18:0;3/18:0	C36H73NO4	[M+H]1+	584.5612	+1	LCB 18:0;3(-H3O2)	C18H35NO	[M+H]1+	282.2791	+1
Cer	Cer 18:0;3/18:0	C36H73NO4	[M+H]1+	584.5612	+1	LCB 18:0;3(-CH3O2)	C17H35NO	[M+H]1+	270.2791	+1
Cer	Cer 18:0;3/20:0;1	C38H77NO5	[M+H]1+	628.5875	+1	-(H2O,18)	C38H75NO4	[M+H]1+	610.5769	+1
Cer	Cer 18:0;3/20:0;1	C38H77NO5	[M+H]1+	628.5875	+1	LCB 18:0;3(-HO)	C18H37NO2	[M+H]1+	300.2897	+1
Cer	Cer 18:0;3/20:0;1	C38H77NO5	[M+H]1+	628.5875	+1	LCB 18:0;3(-H3O2)	C18H35NO	[M+H]1+	282.2791	+1
Cer	Cer 18:0;3/20:0;1	C38H77NO5	[M+H]1+	628.5875	+1	LCB 18:0;3(-CH3O2)	C17H35NO	[M+H]1+	270.2791	+1
Cer	Cer 18:0;3/22:0;1	C40H81NO5	[M+H]1+	656.6188	+1	-(H2O,18)	C40H79NO4	[M+H]1+	638.6082	+1
Cer	Cer 18:0;3/22:0;1	C40H81NO5	[M+H]1+	656.6188	+1	LCB 18:0;3(-HO)	C18H37NO2	[M+H]1+	300.2897	+1
Cer	Cer 18:0;3/22:0;1	C40H81NO5	[M+H]1+	656.6188	+1	LCB 18:0;3(-H3O2)	C18H35NO	[M+H]1+	282.2791	+1
Cer	Cer 18:0;3/22:0;1	C40H81NO5	[M+H]1+	656.6188	+1	LCB 18:0;3(-CH3O2)	C17H35NO	[M+H]1+	270.2791	+1
Cer	Cer 18:0;3/24:0;1	C42H85NO5	[M+H]1+	684.6501	+1	-(H2O,18)	C42H83NO4	[M+H]1+	666.6395	+1
Cer	Cer 18:0;3/24:0;1	C42H85NO5	[M+H]1+	684.6501	+1	LCB 18:0;3(-HO)	C18H37NO2	[M+H]1+	300.2897	+1
Cer	Cer 18:0;3/24:0;1	C42H85NO5	[M+H]1+	684.6501	+1	LCB 18:0;3(-H3O2)	C18H35NO	[M+H]1+	282.2791	+1
Cer	Cer 18:0;3/24:0;1	C42H85NO5	[M+H]1+	684.6501	+1	LCB 18:0;3(-CH3O2)	C17H35NO	[M+H]1+	270.2791	+1
Cer	Cer 18:0;3/26:0;1	C44H89NO5	[M+H]1+	712.6814	+1	-(H2O,18)	C44H87NO4	[M+H]1+	694.6708	+1
Cer	Cer 18:0;3/26:0;1	C44H89NO5	[M+H]1+	712.6814	+1	LCB 18:0;3(-HO)	C18H37NO2	[M+H]1+	300.2897	+1
Cer	Cer 18:0;3/26:0;1	C44H89NO5	[M+H]1+	712.6814	+1	LCB 18:0;3(-H3O2)	C18H35NO	[M+H]1+	282.2791	+1
Cer	Cer 18:0;3/26:0;1	C44H89NO5	[M+H]1+	712.6814	+1	LCB 18:0;3(-CH3O2)	C17H35NO	[M+H]1+	270.2791	+1
Cer	Cer 20:0;2/16:0;1	C36H73NO4	[M+H]1+	584.5612	+1	-(H2O,18)	C36H71NO3	[M+H]1+	566.5507	+1	Interference with Cer 18:0;3/18:0 [M+H]1+ -(H2O,18)
Cer	Cer 20:0;2/16:0;1	C36H73NO4	[M+H]1+	584.5612	+1	LCB 20:0;2(-HO)	C20H41NO	[M+H]1+	312.3261	+1
Cer	Cer 20:0;2/16:0;1	C36H73NO4	[M+H]1+	584.5612	+1	LCB 20:0;2(-H3O2)	C20H39N	[M+H]1+	294.3155	+1
Cer	Cer 20:0;2/16:0;1	C36H73NO4	[M+H]1+	584.5612	+1	LCB 20:0;2(-CH3O2)	C19H39N	[M+H]1+	282.3155	+1
Cer	Cer 20:0;2/18:0;1	C38H77NO4	[M+H]1+	612.5925	+1	-(H2O,18)	C38H75NO3	[M+H]1+	594.5820	+1
Cer	Cer 20:0;2/18:0;1	C38H77NO4	[M+H]1+	612.5925	+1	LCB 20:0;2(-HO)	C20H41NO	[M+H]1+	312.3261	+1
Cer	Cer 20:0;2/18:0;1	C38H77NO4	[M+H]1+	612.5925	+1	LCB 20:0;2(-H3O2)	C20H39N	[M+H]1+	294.3155	+1
Cer	Cer 20:0;2/18:0;1	C38H77NO4	[M+H]1+	612.5925	+1	LCB 20:0;2(-CH3O2)	C19H39N	[M+H]1+	282.3155	+1
Cer	Cer 20:0;3/26:0;1	C46H93NO5	[M+H]1+	740.7127	+1	-(H2O,18)	C46H91NO4	[M+H]1+	722.7021	+1
Cer	Cer 20:0;3/26:0;1	C46H93NO5	[M+H]1+	740.7127	+1	LCB 20:0;3(-HO)	C20H41NO2	[M+H]1+	328.3210	+1
Cer	Cer 20:0;3/26:0;1	C46H93NO5	[M+H]1+	740.7127	+1	LCB 20:0;3(-H3O2)	C20H39NO	[M+H]1+	310.3104	+1
Cer	Cer 20:0;3/26:0;1	C46H93NO5	[M+H]1+	740.7127	+1	LCB 20:0;3(-CH3O2)	C19H39NO	[M+H]1+	298.3104	+1
Cer	Cer 22:0;3/18:0	C40H81NO4	[M+H]1+	640.6238	+1	-(H2O,18)	C40H79NO3	[M+H]1+	622.6133	+1
Cer	Cer 22:0;3/18:0	C40H81NO4	[M+H]1+	640.6238	+1	LCB 22:0;3(-HO)	C22H45NO2	[M+H]1+	356.3523	+1
Cer	Cer 22:0;3/18:0	C40H81NO4	[M+H]1+	640.6238	+1	LCB 22:0;3(-H3O2)	C22H43NO	[M+H]1+	338.3417	+1
Cer	Cer 22:0;3/18:0	C40H81NO4	[M+H]1+	640.6238	+1	LCB 22:0;3(-CH3O2)	C21H43NO	[M+H]1+	326.3417	+1
DAG	DAG 12:0-14:0	C29H56O5	[M+H]1+	485.4201	+1	-(H2O+NH3,35)	C29H54O4	[M+H]1+	467.4095	+1
DAG	DAG 12:0-14:0	C29H56O5	[M+H]1+	485.4201	+1	-FA 12:0(-H)-(H2O+NH3)	C17H32O3	[M+H]1+	285.2424	+1
DAG	DAG 12:0-14:0	C29H56O5	[M+H]1+	485.4201	+1	-FA 14:0(-H)-(H2O+NH3)	C15H28O3	[M+H]1+	257.2111	+1
DAG	DAG 12:0-14:0	C29H56O5	[M+NH4]1+	502.4466	+1	-(H2O+NH3,35)	C29H54O4	[M+H]1+	467.4095	+1
DAG	DAG 12:0-14:0	C29H56O5	[M+NH4]1+	502.4466	+1	-FA 12:0(-H)-(H2O+NH3)	C17H32O3	[M+H]1+	285.2424	+1
DAG	DAG 12:0-14:0	C29H56O5	[M+NH4]1+	502.4466	+1	-FA 14:0(-H)-(H2O+NH3)	C15H28O3	[M+H]1+	257.2111	+1
DAG	DAG 12:0-16:0	C31H60O5	[M+H]1+	513.4514	+1	-(H2O+NH3,35)	C31H58O4	[M+H]1+	495.4408	+1
DAG	DAG 12:0-16:0	C31H60O5	[M+H]1+	513.4514	+1	-FA 12:0(-H)-(H2O+NH3)	C19H36O3	[M+H]1+	313.2737	+1
DAG	DAG 12:0-16:0	C31H60O5	[M+H]1+	513.4514	+1	-FA 16:0(-H)-(H2O+NH3)	C15H28O3	[M+H]1+	257.2111	+1
DAG	DAG 12:0-16:0	C31H60O5	[M+NH4]1+	530.4779	+1	-(H2O+NH3,35)	C31H58O4	[M+H]1+	495.4408	+1
DAG	DAG 12:0-16:0	C31H60O5	[M+NH4]1+	530.4779	+1	-FA 12:0(-H)-(H2O+NH3)	C19H36O3	[M+H]1+	313.2737	+1
DAG	DAG 12:0-16:0	C31H60O5	[M+NH4]1+	530.4779	+1	-FA 16:0(-H)-(H2O+NH3)	C15H28O3	[M+H]1+	257.2111	+1
DAG	DAG 12:0-16:1	C31H58O5	[M+H]1+	511.4357	+1	-(H2O+NH3,35)	C31H56O4	[M+H]1+	493.4251	+1
DAG	DAG 12:0-16:1	C31H58O5	[M+H]1+	511.4357	+1	-FA 12:0(-H)-(H2O+NH3)	C19H34O3	[M+H]1+	311.2581	+1
DAG	DAG 12:0-16:1	C31H58O5	[M+H]1+	511.4357	+1	-FA 16:1(-H)-(H2O+NH3)	C15H28O3	[M+H]1+	257.2111	+1
DAG	DAG 12:0-16:1	C31H58O5	[M+NH4]1+	528.4623	+1	-(H2O+NH3,35)	C31H56O4	[M+H]1+	493.4251	+1
DAG	DAG 12:0-16:1	C31H58O5	[M+NH4]1+	528.4623	+1	-FA 12:0(-H)-(H2O+NH3)	C19H34O3	[M+H]1+	311.2581	+1
DAG	DAG 12:0-16:1	C31H58O5	[M+NH4]1+	528.4623	+1	-FA 16:1(-H)-(H2O+NH3)	C15H28O3	[M+H]1+	257.2111	+1
DAG	DAG 12:0-18:0	C33H64O5	[M+H]1+	541.4827	+1	-(H2O+NH3,35)	C33H62O4	[M+H]1+	523.4721	+1
DAG	DAG 12:0-18:0	C33H64O5	[M+H]1+	541.4827	+1	-FA 12:0(-H)-(H2O+NH3)	C21H40O3	[M+H]1+	341.3050	+1
DAG	DAG 12:0-18:0	C33H64O5	[M+H]1+	541.4827	+1	-FA 18:0(-H)-(H2O+NH3)	C15H28O3	[M+H]1+	257.2111	+1
DAG	DAG 12:0-18:0	C33H64O5	[M+NH4]1+	558.5092	+1	-(H2O+NH3,35)	C33H62O4	[M+H]1+	523.4721	+1
DAG	DAG 12:0-18:0	C33H64O5	[M+NH4]1+	558.5092	+1	-FA 12:0(-H)-(H2O+NH3)	C21H40O3	[M+H]1+	341.3050	+1
DAG	DAG 12:0-18:0	C33H64O5	[M+NH4]1+	558.5092	+1	-FA 18:0(-H)-(H2O+NH3)	C15H28O3	[M+H]1+	257.2111	+1
DAG	DAG 12:0-18:1	C33H62O5	[M+H]1+	539.4670	+1	-(H2O+NH3,35)	C33H60O4	[M+H]1+	521.4564	+1
DAG	DAG 12:0-18:1	C33H62O5	[M+H]1+	539.4670	+1	-FA 12:0(-H)-(H2O+NH3)	C21H38O3	[M+H]1+	339.2894	+1
DAG	DAG 12:0-18:1	C33H62O5	[M+H]1+	539.4670	+1	-FA 18:1(-H)-(H2O+NH3)	C15H28O3	[M+H]1+	257.2111	+1
DAG	DAG 12:0-18:1	C33H62O5	[M+NH4]1+	556.4936	+1	-(H2O+NH3,35)	C33H60O4	[M+H]1+	521.4564	+1
DAG	DAG 12:0-18:1	C33H62O5	[M+NH4]1+	556.4936	+1	-FA 12:0(-H)-(H2O+NH3)	C21H38O3	[M+H]1+	339.2894	+1
DAG	DAG 12:0-18:1	C33H62O5	[M+NH4]1+	556.4936	+1	-FA 18:1(-H)-(H2O+NH3)	C15H28O3	[M+H]1+	257.2111	+1
DAG	DAG 14:0-18:0	C35H68O5	[M+H]1+	569.5140	+1	-(H2O+NH3,35)	C35H66O4	[M+H]1+	551.5034	+1
DAG	DAG 14:0-18:0	C35H68O5	[M+H]1+	569.5140	+1	-FA 14:0(-H)-(H2O+NH3)	C21H40O3	[M+H]1+	341.3050	+1
DAG	DAG 14:0-18:0	C35H68O5	[M+H]1+	569.5140	+1	-FA 18:0(-H)-(H2O+NH3)	C17H32O3	[M+H]1+	285.2424	+1
DAG	DAG 14:0-18:0	C35H68O5	[M+NH4]1+	586.5405	+1	-(H2O+NH3,35)	C35H66O4	[M+H]1+	551.5034	+1
DAG	DAG 14:0-18:0	C35H68O5	[M+NH4]1+	586.5405	+1	-FA 14:0(-H)-(H2O+NH3)	C21H40O3	[M+H]1+	341.3050	+1
DAG	DAG 14:0-18:0	C35H68O5	[M+NH4]1+	586.5405	+1	-FA 18:0(-H)-(H2O+NH3)	C17H32O3	[M+H]1+	285.2424	+1
DAG	DAG 14:0-18:1	C35H66O5	[M+H]1+	567.4983	+1	-(H2O+NH3,35)	C35H64O4	[M+H]1+	549.4877	+1
DAG	DAG 14:0-18:1	C35H66O5	[M+H]1+	567.4983	+1	-FA 14:0(-H)-(H2O+NH3)	C21H38O3	[M+H]1+	339.2894	+1
DAG	DAG 14:0-18:1	C35H66O5	[M+H]1+	567.4983	+1	-FA 18:1(-H)-(H2O+NH3)	C17H32O3	[M+H]1+	285.2424	+1
DAG	DAG 14:0-18:1	C35H66O5	[M+NH4]1+	584.5249	+1	-(H2O+NH3,35)	C35H64O4	[M+H]1+	549.4877	+1
DAG	DAG 14:0-18:1	C35H66O5	[M+NH4]1+	584.5249	+1	-FA 14:0(-H)-(H2O+NH3)	C21H38O3	[M+H]1+	339.2894	+1
DAG	DAG 14:0-18:1	C35H66O5	[M+NH4]1+	584.5249	+1	-FA 18:1(-H)-(H2O+NH3)	C17H32O3	[M+H]1+	285.2424	+1
DAG	DAG 14:1-16:1	C33H60O5	[M+H]1+	537.4514	+1	-(H2O+NH3,35)	C33H58O4	[M+H]1+	519.4408	+1
DAG	DAG 14:1-16:1	C33H60O5	[M+H]1+	537.4514	+1	-FA 14:1(-H)-(H2O+NH3)	C19H34O3	[M+H]1+	311.2581	+1
DAG	DAG 14:1-16:1	C33H60O5	[M+H]1+	537.4514	+1	-FA 16:1(-H)-(H2O+NH3)	C17H30O3	[M+H]1+	283.2268	+1
DAG	DAG 14:1-16:1	C33H60O5	[M+NH4]1+	554.4779	+1	-(H2O+NH3,35)	C33H58O4	[M+H]1+	519.4408	+1
DAG	DAG 14:1-16:1	C33H60O5	[M+NH4]1+	554.4779	+1	-FA 14:1(-H)-(H2O+NH3)	C19H34O3	[M+H]1+	311.2581	+1
DAG	DAG 14:1-16:1	C33H60O5	[M+NH4]1+	554.4779	+1	-FA 16:1(-H)-(H2O+NH3)	C17H30O3	[M+H]1+	283.2268	+1
DAG	DAG 14:1-18:1	C35H64O5	[M+H]1+	565.4827	+1	-(H2O+NH3,35)	C35H62O4	[M+H]1+	547.4721	+1
DAG	DAG 14:1-18:1	C35H64O5	[M+H]1+	565.4827	+1	-FA 14:1(-H)-(H2O+NH3)	C21H38O3	[M+H]1+	339.2894	+1
DAG	DAG 14:1-18:1	C35H64O5	[M+H]1+	565.4827	+1	-FA 18:1(-H)-(H2O+NH3)	C17H30O3	[M+H]1+	283.2268	+1
DAG	DAG 14:1-18:1	C35H64O5	[M+NH4]1+	582.5092	+1	-(H2O+NH3,35)	C35H62O4	[M+H]1+	547.4721	+1
DAG	DAG 14:1-18:1	C35H64O5	[M+NH4]1+	582.5092	+1	-FA 14:1(-H)-(H2O+NH3)	C21H38O3	[M+H]1+	339.2894	+1
DAG	DAG 14:1-18:1	C35H64O5	[M+NH4]1+	582.5092	+1	-FA 18:1(-H)-(H2O+NH3)	C17H30O3	[M+H]1+	283.2268	+1
DAG	DAG 16:0-18:1	C37H70O5	[M+H]1+	595.5296	+1	-(H2O+NH3,35)	C37H68O4	[M+H]1+	577.5190	+1
DAG	DAG 16:0-18:1	C37H70O5	[M+H]1+	595.5296	+1	-FA 16:0(-H)-(H2O+NH3)	C21H38O3	[M+H]1+	339.2894	+1
DAG	DAG 16:0-18:1	C37H70O5	[M+H]1+	595.5296	+1	-FA 18:1(-H)-(H2O+NH3)	C19H36O3	[M+H]1+	313.2737	+1
DAG	DAG 16:0-18:1	C37H70O5	[M+NH4]1+	612.5562	+1	-(H2O+NH3,35)	C37H68O4	[M+H]1+	577.5190	+1
DAG	DAG 16:0-18:1	C37H70O5	[M+NH4]1+	612.5562	+1	-FA 16:0(-H)-(H2O+NH3)	C21H38O3	[M+H]1+	339.2894	+1
DAG	DAG 16:0-18:1	C37H70O5	[M+NH4]1+	612.5562	+1	-FA 18:1(-H)-(H2O+NH3)	C19H36O3	[M+H]1+	313.2737	+1
DAG	DAG 16:1-18:1	C37H68O5	[M+H]1+	593.5140	+1	-(H2O+NH3,35)	C37H66O4	[M+H]1+	575.5034	+1
DAG	DAG 16:1-18:1	C37H68O5	[M+H]1+	593.5140	+1	-FA 16:1(-H)-(H2O+NH3)	C21H38O3	[M+H]1+	339.2894	+1
DAG	DAG 16:1-18:1	C37H68O5	[M+H]1+	593.5140	+1	-FA 18:1(-H)-(H2O+NH3)	C19H34O3	[M+H]1+	311.2581	+1
DAG	DAG 16:1-18:1	C37H68O5	[M+NH4]1+	610.5405	+1	-(H2O+NH3,35)	C37H66O4	[M+H]1+	575.5034	+1
DAG	DAG 16:1-18:1	C37H68O5	[M+NH4]1+	610.5405	+1	-FA 16:1(-H)-(H2O+NH3)	C21H38O3	[M+H]1+	339.2894	+1
DAG	DAG 16:1-18:1	C37H68O5	[M+NH4]1+	610.5405	+1	-FA 18:1(-H)-(H2O+NH3)	C19H34O3	[M+H]1+	311.2581	+1
DAG	DAG 18:0-18:0	C39H76O5	[M+H]1+	625.5766	+1	-(H2O+NH3,35)	C39H74O4	[M+H]1+	607.5660	+1
DAG	DAG 18:0-18:0	C39H76O5	[M+H]1+	625.5766	+1	-FA 18:0(-H)-(H2O+NH3)	C21H40O3	[M+H]1+	341.3050	+1
DAG	DAG 18:0-18:0	C39H76O5	[M+NH4]1+	642.6031	+1	-(H2O+NH3,35)	C39H74O4	[M+H]1+	607.5660	+1
DAG	DAG 18:0-18:0	C39H76O5	[M+NH4]1+	642.6031	+1	-FA 18:0(-H)-(H2O+NH3)	C21H40O3	[M+H]1+	341.3050	+1
DAG	DAG 18:0-18:1	C39H74O5	[M+H]1+	623.5609	+1	-(H2O+NH3,35)	C39H72O4	[M+H]1+	605.5503	+1
DAG	DAG 18:0-18:1	C39H74O5	[M+H]1+	623.5609	+1	-FA 18:0(-H)-(H2O+NH3)	C21H38O3	[M+H]1+	339.2894	+1
DAG	DAG 18:0-18:1	C39H74O5	[M+H]1+	623.5609	+1	-FA 18:1(-H)-(H2O+NH3)	C21H40O3	[M+H]1+	341.3050	+1
DAG	DAG 18:0-18:1	C39H74O5	[M+NH4]1+	640.5875	+1	-(H2O+NH3,35)	C39H72O4	[M+H]1+	605.5503	+1
DAG	DAG 18:0-18:1	C39H74O5	[M+NH4]1+	640.5875	+1	-FA 18:0(-H)-(H2O+NH3)	C21H38O3	[M+H]1+	339.2894	+1
DAG	DAG 18:0-18:1	C39H74O5	[M+NH4]1+	640.5875	+1	-FA 18:1(-H)-(H2O+NH3)	C21H40O3	[M+H]1+	341.3050	+1
DAG	DAG 18:1-18:1	C39H72O5	[M+H]1+	621.5453	+1	-(H2O+NH3,35)	C39H70O4	[M+H]1+	603.5347	+1
DAG	DAG 18:1-18:1	C39H72O5	[M+H]1+	621.5453	+1	-FA 18:1(-H)-(H2O+NH3)	C21H38O3	[M+H]1+	339.2894	+1
DAG	DAG 18:1-18:1	C39H72O5	[M+NH4]1+	638.5718	+1	-(H2O+NH3,35)	C39H70O4	[M+H]1+	603.5347	+1
DAG	DAG 18:1-18:1	C39H72O5	[M+NH4]1+	638.5718	+1	-FA 18:1(-H)-(H2O+NH3)	C21H38O3	[M+H]1+	339.2894	+1
DMPE	DMPE 12:0-14:1	C33H64NO8P	[M+H]1+	634.4442	+1	HG(DMPE,170)	C4H12NO4P	[M+H]1+	170.0577	+1
DMPE	DMPE 12:0-14:1	C33H64NO8P	[M+H]1+	634.4442	+1	-HG(DMPE,169)	C29H52O4	[M+H]1+	465.3938	+1
DMPE	DMPE 12:0-14:1	C33H64NO8P	[M+H]1+	634.4442	+1	FA 12:0	C12H22O	[M+H]1+	183.1743	+1
DMPE	DMPE 12:0-14:1	C33H64NO8P	[M+H]1+	634.4442	+1	FA 14:1	C14H24O	[M+H]1+	209.1900	+1
DMPE	DMPE 12:0-14:1	C33H64NO8P	[M+H]1+	634.4442	+1	FA 14:1(+C3H4O) + HG(DMPE)	C21H40NO6P	[M+H]1+	434.2666	+1
DMPE	DMPE 12:0-14:1	C33H64NO8P	[M+H]1+	634.4442	+1	FA 12:0(+C3H4O) + HG(DMPE)	C19H38NO6P	[M+H]1+	408.2510	+1
DMPE	DMPE 12:0-14:1	C33H64NO8P	[M+H]1+	634.4442	+1	FA 14:1(+C3H6O2) + HG(DMPE)	C21H42NO7P	[M+H]1+	452.2772	+1
DMPE	DMPE 12:0-14:1	C33H64NO8P	[M+H]1+	634.4442	+1	FA 12:0(+C3H6O2) + HG(DMPE)	C19H40NO7P	[M+H]1+	426.2615	+1
DMPE	DMPE 12:0-14:1	C33H64NO8P	[M+H]1+	634.4442	+1	FA 12:0(+C3H6O2)	C15H28O3	[M+H]1+	257.2111	+1
DMPE	DMPE 12:0-14:1	C33H64NO8P	[M+H]1+	634.4442	+1	FA 14:1(+C3H6O2)	C17H30O3	[M+H]1+	283.2268	+1
DMPE	DMPE 12:0-14:1	C33H64NO8P	[M+H]1+	634.4442	+1	FA 12:0(+C3H4O)	C15H26O2	[M+H]1+	239.2006	+1
DMPE	DMPE 12:0-14:1	C33H64NO8P	[M+H]1+	634.4442	+1	FA 14:1(+C3H4O)	C17H28O2	[M+H]1+	265.2162	+1
DMPE	DMPE 12:0-16:1	C35H68NO8P	[M+H]1+	662.4755	+1	HG(DMPE,170)	C4H12NO4P	[M+H]1+	170.0577	+1
DMPE	DMPE 12:0-16:1	C35H68NO8P	[M+H]1+	662.4755	+1	-HG(DMPE,169)	C31H56O4	[M+H]1+	493.4251	+1
DMPE	DMPE 12:0-16:1	C35H68NO8P	[M+H]1+	662.4755	+1	FA 12:0	C12H22O	[M+H]1+	183.1743	+1
DMPE	DMPE 12:0-16:1	C35H68NO8P	[M+H]1+	662.4755	+1	FA 16:1	C16H28O	[M+H]1+	237.2213	+1
DMPE	DMPE 12:0-16:1	C35H68NO8P	[M+H]1+	662.4755	+1	FA 16:1(+C3H4O) + HG(DMPE)	C23H44NO6P	[M+H]1+	462.2979	+1
DMPE	DMPE 12:0-16:1	C35H68NO8P	[M+H]1+	662.4755	+1	FA 12:0(+C3H4O) + HG(DMPE)	C19H38NO6P	[M+H]1+	408.2510	+1
DMPE	DMPE 12:0-16:1	C35H68NO8P	[M+H]1+	662.4755	+1	FA 16:1(+C3H6O2) + HG(DMPE)	C23H46NO7P	[M+H]1+	480.3085	+1
DMPE	DMPE 12:0-16:1	C35H68NO8P	[M+H]1+	662.4755	+1	FA 12:0(+C3H6O2) + HG(DMPE)	C19H40NO7P	[M+H]1+	426.2615	+1
DMPE	DMPE 12:0-16:1	C35H68NO8P	[M+H]1+	662.4755	+1	FA 12:0(+C3H6O2)	C15H28O3	[M+H]1+	257.2111	+1
DMPE	DMPE 12:0-16:1	C35H68NO8P	[M+H]1+	662.4755	+1	FA 16:1(+C3H6O2)	C19H34O3	[M+H]1+	311.2581	+1
DMPE	DMPE 12:0-16:1	C35H68NO8P	[M+H]1+	662.4755	+1	FA 12:0(+C3H4O)	C15H26O2	[M+H]1+	239.2006	+1
DMPE	DMPE 12:0-16:1	C35H68NO8P	[M+H]1+	662.4755	+1	FA 16:1(+C3H4O)	C19H32O2	[M+H]1+	293.2475	+1
DMPE	DMPE 14:0-16:1	C37H72NO8P	[M+H]1+	690.5068	+1	HG(DMPE,170)	C4H12NO4P	[M+H]1+	170.0577	+1
DMPE	DMPE 14:0-16:1	C37H72NO8P	[M+H]1+	690.5068	+1	-HG(DMPE,169)	C33H60O4	[M+H]1+	521.4564	+1
DMPE	DMPE 14:0-16:1	C37H72NO8P	[M+H]1+	690.5068	+1	FA 14:0	C14H26O	[M+H]1+	211.2056	+1
DMPE	DMPE 14:0-16:1	C37H72NO8P	[M+H]1+	690.5068	+1	FA 16:1	C16H28O	[M+H]1+	237.2213	+1
DMPE	DMPE 14:0-16:1	C37H72NO8P	[M+H]1+	690.5068	+1	FA 16:1(+C3H4O) + HG(DMPE)	C23H44NO6P	[M+H]1+	462.2979	+1
DMPE	DMPE 14:0-16:1	C37H72NO8P	[M+H]1+	690.5068	+1	FA 14:0(+C3H4O) + HG(DMPE)	C21H42NO6P	[M+H]1+	436.2823	+1
DMPE	DMPE 14:0-16:1	C37H72NO8P	[M+H]1+	690.5068	+1	FA 16:1(+C3H6O2) + HG(DMPE)	C23H46NO7P	[M+H]1+	480.3085	+1
DMPE	DMPE 14:0-16:1	C37H72NO8P	[M+H]1+	690.5068	+1	FA 14:0(+C3H6O2) + HG(DMPE)	C21H44NO7P	[M+H]1+	454.2928	+1
DMPE	DMPE 14:0-16:1	C37H72NO8P	[M+H]1+	690.5068	+1	FA 14:0(+C3H6O2)	C17H32O3	[M+H]1+	285.2424	+1
DMPE	DMPE 14:0-16:1	C37H72NO8P	[M+H]1+	690.5068	+1	FA 16:1(+C3H6O2)	C19H34O3	[M+H]1+	311.2581	+1
DMPE	DMPE 14:0-16:1	C37H72NO8P	[M+H]1+	690.5068	+1	FA 14:0(+C3H4O)	C17H30O2	[M+H]1+	267.2319	+1
DMPE	DMPE 14:0-16:1	C37H72NO8P	[M+H]1+	690.5068	+1	FA 16:1(+C3H4O)	C19H32O2	[M+H]1+	293.2475	+1
DMPE	DMPE 14:0-18:1	C39H76NO8P	[M+H]1+	718.5381	+1	HG(DMPE,170)	C4H12NO4P	[M+H]1+	170.0577	+1
DMPE	DMPE 14:0-18:1	C39H76NO8P	[M+H]1+	718.5381	+1	-HG(DMPE,169)	C35H64O4	[M+H]1+	549.4877	+1
DMPE	DMPE 14:0-18:1	C39H76NO8P	[M+H]1+	718.5381	+1	FA 14:0	C14H26O	[M+H]1+	211.2056	+1
DMPE	DMPE 14:0-18:1	C39H76NO8P	[M+H]1+	718.5381	+1	FA 18:1	C18H32O	[M+H]1+	265.2526	+1
DMPE	DMPE 14:0-18:1	C39H76NO8P	[M+H]1+	718.5381	+1	FA 18:1(+C3H4O) + HG(DMPE)	C25H48NO6P	[M+H]1+	490.3292	+1
DMPE	DMPE 14:0-18:1	C39H76NO8P	[M+H]1+	718.5381	+1	FA 14:0(+C3H4O) + HG(DMPE)	C21H42NO6P	[M+H]1+	436.2823	+1
DMPE	DMPE 14:0-18:1	C39H76NO8P	[M+H]1+	718.5381	+1	FA 18:1(+C3H6O2) + HG(DMPE)	C25H50NO7P	[M+H]1+	508.3398	+1
DMPE	DMPE 14:0-18:1	C39H76NO8P	[M+H]1+	718.5381	+1	FA 14:0(+C3H6O2) + HG(DMPE)	C21H44NO7P	[M+H]1+	454.2928	+1
DMPE	DMPE 14:0-18:1	C39H76NO8P	[M+H]1+	718.5381	+1	FA 14:0(+C3H6O2)	C17H32O3	[M+H]1+	285.2424	+1
DMPE	DMPE 14:0-18:1	C39H76NO8P	[M+H]1+	718.5381	+1	FA 18:1(+C3H6O2)	C21H38O3	[M+H]1+	339.2894	+1
DMPE	DMPE 14:0-18:1	C39H76NO8P	[M+H]1+	718.5381	+1	FA 14:0(+C3H4O)	C17H30O2	[M+H]1+	267.2319	+1
DMPE	DMPE 14:0-18:1	C39H76NO8P	[M+H]1+	718.5381	+1	FA 18:1(+C3H4O)	C21H36O2	[M+H]1+	321.2788	+1
DMPE	DMPE 14:1-16:1	C37H70NO8P	[M+H]1+	688.4912	+1	HG(DMPE,170)	C4H12NO4P	[M+H]1+	170.0577	+1
DMPE	DMPE 14:1-16:1	C37H70NO8P	[M+H]1+	688.4912	+1	-HG(DMPE,169)	C33H58O4	[M+H]1+	519.4408	+1
DMPE	DMPE 14:1-16:1	C37H70NO8P	[M+H]1+	688.4912	+1	FA 14:1	C14H24O	[M+H]1+	209.1900	+1
DMPE	DMPE 14:1-16:1	C37H70NO8P	[M+H]1+	688.4912	+1	FA 16:1	C16H28O	[M+H]1+	237.2213	+1
DMPE	DMPE 14:1-16:1	C37H70NO8P	[M+H]1+	688.4912	+1	FA 16:1(+C3H4O) + HG(DMPE)	C23H44NO6P	[M+H]1+	462.2979	+1
DMPE	DMPE 14:1-16:1	C37H70NO8P	[M+H]1+	688.4912	+1	FA 14:1(+C3H4O) + HG(DMPE)	C21H40NO6P	[M+H]1+	434.2666	+1
DMPE	DMPE 14:1-16:1	C37H70NO8P	[M+H]1+	688.4912	+1	FA 16:1(+C3H6O2) + HG(DMPE)	C23H46NO7P	[M+H]1+	480.3085	+1
DMPE	DMPE 14:1-16:1	C37H70NO8P	[M+H]1+	688.4912	+1	FA 14:1(+C3H6O2) + HG(DMPE)	C21H42NO7P	[M+H]1+	452.2772	+1
DMPE	DMPE 14:1-16:1	C37H70NO8P	[M+H]1+	688.4912	+1	FA 14:1(+C3H6O2)	C17H30O3	[M+H]1+	283.2268	+1
DMPE	DMPE 14:1-16:1	C37H70NO8P	[M+H]1+	688.4912	+1	FA 16:1(+C3H6O2)	C19H34O3	[M+H]1+	311.2581	+1
DMPE	DMPE 14:1-16:1	C37H70NO8P	[M+H]1+	688.4912	+1	FA 14:1(+C3H4O)	C17H28O2	[M+H]1+	265.2162	+1
DMPE	DMPE 14:1-16:1	C37H70NO8P	[M+H]1+	688.4912	+1	FA 16:1(+C3H4O)	C19H32O2	[M+H]1+	293.2475	+1
DMPE	DMPE 14:1-18:1	C39H74NO8P	[M+H]1+	716.5225	+1	HG(DMPE,170)	C4H12NO4P	[M+H]1+	170.0577	+1
DMPE	DMPE 14:1-18:1	C39H74NO8P	[M+H]1+	716.5225	+1	-HG(DMPE,169)	C35H62O4	[M+H]1+	547.4721	+1
DMPE	DMPE 14:1-18:1	C39H74NO8P	[M+H]1+	716.5225	+1	FA 14:1	C14H24O	[M+H]1+	209.1900	+1
DMPE	DMPE 14:1-18:1	C39H74NO8P	[M+H]1+	716.5225	+1	FA 18:1	C18H32O	[M+H]1+	265.2526	+1
DMPE	DMPE 14:1-18:1	C39H74NO8P	[M+H]1+	716.5225	+1	FA 18:1(+C3H4O) + HG(DMPE)	C25H48NO6P	[M+H]1+	490.3292	+1
DMPE	DMPE 14:1-18:1	C39H74NO8P	[M+H]1+	716.5225	+1	FA 14:1(+C3H4O) + HG(DMPE)	C21H40NO6P	[M+H]1+	434.2666	+1
DMPE	DMPE 14:1-18:1	C39H74NO8P	[M+H]1+	716.5225	+1	FA 18:1(+C3H6O2) + HG(DMPE)	C25H50NO7P	[M+H]1+	508.3398	+1
DMPE	DMPE 14:1-18:1	C39H74NO8P	[M+H]1+	716.5225	+1	FA 14:1(+C3H6O2) + HG(DMPE)	C21H42NO7P	[M+H]1+	452.2772	+1
DMPE	DMPE 14:1-18:1	C39H74NO8P	[M+H]1+	716.5225	+1	FA 14:1(+C3H6O2)	C17H30O3	[M+H]1+	283.2268	+1
DMPE	DMPE 14:1-18:1	C39H74NO8P	[M+H]1+	716.5225	+1	FA 18:1(+C3H6O2)	C21H38O3	[M+H]1+	339.2894	+1
DMPE	DMPE 14:1-18:1	C39H74NO8P	[M+H]1+	716.5225	+1	FA 14:1(+C3H4O)	C17H28O2	[M+H]1+	265.2162	+1
DMPE	DMPE 14:1-18:1	C39H74NO8P	[M+H]1+	716.5225	+1	FA 18:1(+C3H4O)	C21H36O2	[M+H]1+	321.2788	+1
DMPE	DMPE 16:0-18:1	C41H80NO8P	[M+H]1+	746.5694	+1	HG(DMPE,170)	C4H12NO4P	[M+H]1+	170.0577	+1
DMPE	DMPE 16:0-18:1	C41H80NO8P	[M+H]1+	746.5694	+1	-HG(DMPE,169)	C37H68O4	[M+H]1+	577.5190	+1
DMPE	DMPE 16:0-18:1	C41H80NO8P	[M+H]1+	746.5694	+1	FA 16:0	C16H30O	[M+H]1+	239.2369	+1
DMPE	DMPE 16:0-18:1	C41H80NO8P	[M+H]1+	746.5694	+1	FA 18:1	C18H32O	[M+H]1+	265.2526	+1
DMPE	DMPE 16:0-18:1	C41H80NO8P	[M+H]1+	746.5694	+1	FA 18:1(+C3H4O) + HG(DMPE)	C25H48NO6P	[M+H]1+	490.3292	+1
DMPE	DMPE 16:0-18:1	C41H80NO8P	[M+H]1+	746.5694	+1	FA 16:0(+C3H4O) + HG(DMPE)	C23H46NO6P	[M+H]1+	464.3136	+1
DMPE	DMPE 16:0-18:1	C41H80NO8P	[M+H]1+	746.5694	+1	FA 18:1(+C3H6O2) + HG(DMPE)	C25H50NO7P	[M+H]1+	508.3398	+1
DMPE	DMPE 16:0-18:1	C41H80NO8P	[M+H]1+	746.5694	+1	FA 16:0(+C3H6O2) + HG(DMPE)	C23H48NO7P	[M+H]1+	482.3241	+1
DMPE	DMPE 16:0-18:1	C41H80NO8P	[M+H]1+	746.5694	+1	FA 16:0(+C3H6O2)	C19H36O3	[M+H]1+	313.2737	+1
DMPE	DMPE 16:0-18:1	C41H80NO8P	[M+H]1+	746.5694	+1	FA 18:1(+C3H6O2)	C21H38O3	[M+H]1+	339.2894	+1
DMPE	DMPE 16:0-18:1	C41H80NO8P	[M+H]1+	746.5694	+1	FA 16:0(+C3H4O)	C19H34O2	[M+H]1+	295.2632	+1
DMPE	DMPE 16:0-18:1	C41H80NO8P	[M+H]1+	746.5694	+1	FA 18:1(+C3H4O)	C21H36O2	[M+H]1+	321.2788	+1
DMPE	DMPE 16:1-18:1	C41H78NO8P	[M+H]1+	744.5538	+1	HG(DMPE,170)	C4H12NO4P	[M+H]1+	170.0577	+1
DMPE	DMPE 16:1-18:1	C41H78NO8P	[M+H]1+	744.5538	+1	-HG(DMPE,169)	C37H66O4	[M+H]1+	575.5034	+1
DMPE	DMPE 16:1-18:1	C41H78NO8P	[M+H]1+	744.5538	+1	FA 16:1	C16H28O	[M+H]1+	237.2213	+1
DMPE	DMPE 16:1-18:1	C41H78NO8P	[M+H]1+	744.5538	+1	FA 18:1	C18H32O	[M+H]1+	265.2526	+1
DMPE	DMPE 16:1-18:1	C41H78NO8P	[M+H]1+	744.5538	+1	FA 18:1(+C3H4O) + HG(DMPE)	C25H48NO6P	[M+H]1+	490.3292	+1
DMPE	DMPE 16:1-18:1	C41H78NO8P	[M+H]1+	744.5538	+1	FA 16:1(+C3H4O) + HG(DMPE)	C23H44NO6P	[M+H]1+	462.2979	+1
DMPE	DMPE 16:1-18:1	C41H78NO8P	[M+H]1+	744.5538	+1	FA 18:1(+C3H6O2) + HG(DMPE)	C25H50NO7P	[M+H]1+	508.3398	+1
DMPE	DMPE 16:1-18:1	C41H78NO8P	[M+H]1+	744.5538	+1	FA 16:1(+C3H6O2) + HG(DMPE)	C23H46NO7P	[M+H]1+	480.3085	+1
DMPE	DMPE 16:1-18:1	C41H78NO8P	[M+H]1+	744.5538	+1	FA 16:1(+C3H6O2)	C19H34O3	[M+H]1+	311.2581	+1
DMPE	DMPE 16:1-18:1	C41H78NO8P	[M+H]1+	744.5538	+1	FA 18:1(+C3H6O2)	C21H38O3	[M+H]1+	339.2894	+1
DMPE	DMPE 16:1-18:1	C41H78NO8P	[M+H]1+	744.5538	+1	FA 16:1(+C3H4O)	C19H32O2	[M+H]1+	293.2475	+1
DMPE	DMPE 16:1-18:1	C41H78NO8P	[M+H]1+	744.5538	+1	FA 18:1(+C3H4O)	C21H36O2	[M+H]1+	321.2788	+1
DMPE	DMPE 18:1-18:1	C43H82NO8P	[M+H]1+	772.5851	+1	HG(DMPE,170)	C4H12NO4P	[M+H]1+	170.0577	+1
DMPE	DMPE 18:1-18:1	C43H82NO8P	[M+H]1+	772.5851	+1	-HG(DMPE,169)	C39H70O4	[M+H]1+	603.5347	+1
DMPE	DMPE 18:1-18:1	C43H82NO8P	[M+H]1+	772.5851	+1	FA 18:1	C18H32O	[M+H]1+	265.2526	+1
DMPE	DMPE 18:1-18:1	C43H82NO8P	[M+H]1+	772.5851	+1	FA 18:1(+C3H4O) + HG(DMPE)	C25H48NO6P	[M+H]1+	490.3292	+1
DMPE	DMPE 18:1-18:1	C43H82NO8P	[M+H]1+	772.5851	+1	FA 18:1(+C3H6O2) + HG(DMPE)	C25H50NO7P	[M+H]1+	508.3398	+1
DMPE	DMPE 18:1-18:1	C43H82NO8P	[M+H]1+	772.5851	+1	FA 18:1(+C3H6O2)	C21H38O3	[M+H]1+	339.2894	+1
DMPE	DMPE 18:1-18:1	C43H82NO8P	[M+H]1+	772.5851	+1	FA 18:1(+C3H4O)	C21H36O2	[M+H]1+	321.2788	+1
LCB	LCB 18:0;3	C18H39NO3	[M+H]1+	318.3003	+1	LCB(60)	C2H5NO	[M+H]1+	60.0444	+1
LCB	LCB 18:0;3	C18H39NO3	[M+H]1+	318.3003	+1	-(H2O,18)	C18H37NO2	[M+H]1+	300.2897	+1
LCB	LCB 18:0;3	C18H39NO3	[M+H]1+	318.3003	+1	LCB 18:0;3(-H3O2)	C18H35NO	[M+H]1+	282.2791	+1
LCB	LCB 18:0;3	C18H39NO3	[M+H]1+	318.3003	+1	LCB 18:0;3(-CH3O2)	C17H35NO	[M+H]1+	270.2791	+1
LPA	LPA 16:0	C19H39O7P	[M+H]1+	411.2506	+1	-(H2O,18)	C19H37O6P	[M+H]1+	393.2401	+1
LPA	LPA 16:0	C19H39O7P	[M+H]1+	411.2506	+1	-(HPO4,98)	C19H36O3	[M+H]1+	313.2737	+1
LPA	LPA 16:0	C19H39O7P	[M+H]1+	411.2506	+1	FA 16:0	C16H30O	[M+H]1+	239.2369	+1
LPA	LPA 16:0	C19H39O7P	[M+H]1+	411.2506	+1	GP(155)	C3H7O5P	[M+H]1+	155.0104	+1
LPA	LPA 16:0	C19H39O7P	[M+NH4]1+	428.2772	+1	-(H2O,18)	C19H37O6P	[M+H]1+	393.2401	+1
LPA	LPA 16:0	C19H39O7P	[M+NH4]1+	428.2772	+1	-(HPO4,98)	C19H36O3	[M+H]1+	313.2737	+1
LPA	LPA 16:0	C19H39O7P	[M+NH4]1+	428.2772	+1	FA 16:0	C16H30O	[M+H]1+	239.2369	+1
LPA	LPA 16:0	C19H39O7P	[M+NH4]1+	428.2772	+1	GP(155)	C3H7O5P	[M+H]1+	155.0104	+1
LPA	LPA 16:1	C19H37O7P	[M+H]1+	409.2350	+1	-(H2O,18)	C19H35O6P	[M+H]1+	391.2244	+1
LPA	LPA 16:1	C19H37O7P	[M+H]1+	409.2350	+1	-(HPO4,98)	C19H34O3	[M+H]1+	311.2581	+1
LPA	LPA 16:1	C19H37O7P	[M+H]1+	409.2350	+1	FA 16:1	C16H28O	[M+H]1+	237.2213	+1
LPA	LPA 16:1	C19H37O7P	[M+H]1+	409.2350	+1	GP(155)	C3H7O5P	[M+H]1+	155.0104	+1
LPA	LPA 16:1	C19H37O7P	[M+NH4]1+	426.2615	+1	-(H2O,18)	C19H35O6P	[M+H]1+	391.2244	+1
LPA	LPA 16:1	C19H37O7P	[M+NH4]1+	426.2615	+1	-(HPO4,98)	C19H34O3	[M+H]1+	311.2581	+1
LPA	LPA 16:1	C19H37O7P	[M+NH4]1+	426.2615	+1	FA 16:1	C16H28O	[M+H]1+	237.2213	+1
LPA	LPA 16:1	C19H37O7P	[M+NH4]1+	426.2615	+1	GP(155)	C3H7O5P	[M+H]1+	155.0104	+1
LPA	LPA 18:0	C21H43O7P	[M+H]1+	439.2819	+1	-(H2O,18)	C21H41O6P	[M+H]1+	421.2714	+1
LPA	LPA 18:0	C21H43O7P	[M+H]1+	439.2819	+1	-(HPO4,98)	C21H40O3	[M+H]1+	341.3050	+1
LPA	LPA 18:0	C21H43O7P	[M+H]1+	439.2819	+1	FA 18:0	C18H34O	[M+H]1+	267.2682	+1
LPA	LPA 18:0	C21H43O7P	[M+H]1+	439.2819	+1	GP(155)	C3H7O5P	[M+H]1+	155.0104	+1
LPA	LPA 18:0	C21H43O7P	[M+NH4]1+	456.3085	+1	-(H2O,18)	C21H41O6P	[M+H]1+	421.2714	+1
LPA	LPA 18:0	C21H43O7P	[M+NH4]1+	456.3085	+1	-(HPO4,98)	C21H40O3	[M+H]1+	341.3050	+1
LPA	LPA 18:0	C21H43O7P	[M+NH4]1+	456.3085	+1	FA 18:0	C18H34O	[M+H]1+	267.2682	+1
LPA	LPA 18:0	C21H43O7P	[M+NH4]1+	456.3085	+1	GP(155)	C3H7O5P	[M+H]1+	155.0104	+1
LPA	LPA 18:1	C21H41O7P	[M+H]1+	437.2663	+1	-(H2O,18)	C21H39O6P	[M+H]1+	419.2557	+1
LPA	LPA 18:1	C21H41O7P	[M+H]1+	437.2663	+1	-(HPO4,98)	C21H38O3	[M+H]1+	339.2894	+1
LPA	LPA 18:1	C21H41O7P	[M+H]1+	437.2663	+1	FA 18:1	C18H32O	[M+H]1+	265.2526	+1
LPA	LPA 18:1	C21H41O7P	[M+H]1+	437.2663	+1	GP(155)	C3H7O5P	[M+H]1+	155.0104	+1
LPA	LPA 18:1	C21H41O7P	[M+NH4]1+	454.2928	+1	-(H2O,18)	C21H39O6P	[M+H]1+	419.2557	+1
LPA	LPA 18:1	C21H41O7P	[M+NH4]1+	454.2928	+1	-(HPO4,98)	C21H38O3	[M+H]1+	339.2894	+1
LPA	LPA 18:1	C21H41O7P	[M+NH4]1+	454.2928	+1	FA 18:1	C18H32O	[M+H]1+	265.2526	+1
LPA	LPA 18:1	C21H41O7P	[M+NH4]1+	454.2928	+1	GP(155)	C3H7O5P	[M+H]1+	155.0104	+1
LPC	LPC 12:0	C20H42NO7P	[M+H]1+	440.2772	+1	HG(PC,184)	C5H14NO4P	[M+H]1+	184.0733	+1
LPC	LPC 12:0	C20H42NO7P	[M+H]1+	440.2772	+1	(C5H13NO,104)	C5H13NO	[M+H]1+	104.1070	+1
LPC	LPC 12:1	C20H40NO7P	[M+H]1+	438.2615	+1	HG(PC,184)	C5H14NO4P	[M+H]1+	184.0733	+1
LPC	LPC 12:1	C20H40NO7P	[M+H]1+	438.2615	+1	(C5H13NO,104)	C5H13NO	[M+H]1+	104.1070	+1
LPC	LPC 14:0	C22H46NO7P	[M+H]1+	468.3085	+1	HG(PC,184)	C5H14NO4P	[M+H]1+	184.0733	+1
LPC	LPC 14:0	C22H46NO7P	[M+H]1+	468.3085	+1	(C5H13NO,104)	C5H13NO	[M+H]1+	104.1070	+1
LPC	LPC 14:1	C22H44NO7P	[M+H]1+	466.2928	+1	HG(PC,184)	C5H14NO4P	[M+H]1+	184.0733	+1
LPC	LPC 14:1	C22H44NO7P	[M+H]1+	466.2928	+1	(C5H13NO,104)	C5H13NO	[M+H]1+	104.1070	+1
LPC	LPC 16:0	C24H50NO7P	[M+H]1+	496.3398	+1	HG(PC,184)	C5H14NO4P	[M+H]1+	184.0733	+1
LPC	LPC 16:0	C24H50NO7P	[M+H]1+	496.3398	+1	(C5H13NO,104)	C5H13NO	[M+H]1+	104.1070	+1
LPC	LPC 16:1	C24H48NO7P	[M+H]1+	494.3241	+1	HG(PC,184)	C5H14NO4P	[M+H]1+	184.0733	+1
LPC	LPC 16:1	C24H48NO7P	[M+H]1+	494.3241	+1	(C5H13NO,104)	C5H13NO	[M+H]1+	104.1070	+1
LPC	LPC 18:0	C26H54NO7P	[M+H]1+	524.3711	+1	HG(PC,184)	C5H14NO4P	[M+H]1+	184.0733	+1
LPC	LPC 18:0	C26H54NO7P	[M+H]1+	524.3711	+1	(C5H13NO,104)	C5H13NO	[M+H]1+	104.1070	+1
LPC	LPC 18:1	C26H52NO7P	[M+H]1+	522.3554	+1	HG(PC,184)	C5H14NO4P	[M+H]1+	184.0733	+1
LPC	LPC 18:1	C26H52NO7P	[M+H]1+	522.3554	+1	(C5H13NO,104)	C5H13NO	[M+H]1+	104.1070	+1
LPE	LPE 14:0	C19H40NO7P	[M+H]1+	426.2615	+1	-HG(PE,141)	C17H32O3	[M+H]1+	285.2424	+1
LPE	LPE 16:0	C21H44NO7P	[M+H]1+	454.2928	+1	-HG(PE,141)	C19H36O3	[M+H]1+	313.2737	+1
LPE	LPE 16:1	C21H42NO7P	[M+H]1+	452.2772	+1	-HG(PE,141)	C19H34O3	[M+H]1+	311.2581	+1
LPE	LPE 18:1	C23H46NO7P	[M+H]1+	480.3085	+1	-HG(PE,141)	C21H38O3	[M+H]1+	339.2894	+1
LPG	LPG 14:0	C20H41O9P	[M+H]1+	457.2561	+1	-HG(PG,172)	C17H32O3	[M+H]1+	285.2424	+1
LPG	LPG 14:0	C20H41O9P	[M+NH4]1+	474.2826	+1	-HG(PG,172)	C17H32O3	[M+H]1+	285.2424	+1
LPG	LPG 14:1	C20H39O9P	[M+H]1+	455.2404	+1	-HG(PG,172)	C17H30O3	[M+H]1+	283.2268	+1
LPG	LPG 14:1	C20H39O9P	[M+NH4]1+	472.2670	+1	-HG(PG,172)	C17H30O3	[M+H]1+	283.2268	+1
LPG	LPG 16:1	C22H43O9P	[M+H]1+	483.2717	+1	-HG(PG,172)	C19H34O3	[M+H]1+	311.2581	+1
LPG	LPG 16:1	C22H43O9P	[M+NH4]1+	500.2983	+1	-HG(PG,172)	C19H34O3	[M+H]1+	311.2581	+1
LPG	LPG 18:0	C24H49O9P	[M+H]1+	513.3187	+1	-HG(PG,172)	C21H40O3	[M+H]1+	341.3050	+1
LPG	LPG 18:0	C24H49O9P	[M+NH4]1+	530.3452	+1	-HG(PG,172)	C21H40O3	[M+H]1+	341.3050	+1
LPG	LPG 18:1	C24H47O9P	[M+H]1+	511.3030	+1	-HG(PG,172)	C21H38O3	[M+H]1+	339.2894	+1
LPG	LPG 18:1	C24H47O9P	[M+NH4]1+	528.3296	+1	-HG(PG,172)	C21H38O3	[M+H]1+	339.2894	+1
LPI	LPI 16:0	C25H49O12P	[M+H]1+	573.3034	+1	-(H2O,18)	C25H47O11P	[M+H]1+	555.2929	+1
LPI	LPI 16:0	C25H49O12P	[M+H]1+	573.3034	+1	-(2*H2O,36)	C25H45O10P	[M+H]1+	537.2823	+1
LPI	LPI 16:0	C25H49O12P	[M+H]1+	573.3034	+1	GP(155)	C3H7O5P	[M+H]1+	155.0104	+1
LPI	LPI 16:0	C25H49O12P	[M+H]1+	573.3034	+1	GPI(335)	C9H19O11P	[M+H]1+	335.0738	+1
LPI	LPI 16:0	C25H49O12P	[M+H]1+	573.3034	+1	GPI(317)	C9H17O10P	[M+H]1+	317.0632	+1
LPI	LPI 16:0	C25H49O12P	[M+H]1+	573.3034	+1	-HG(PI,260)	C19H36O3	[M+H]1+	313.2737	+1
LPI	LPI 16:0	C25H49O12P	[M+H]1+	573.3034	+1	FA 16:0	C16H30O	[M+H]1+	239.2369	+1
LPI	LPI 16:0	C25H49O12P	[M+NH4]1+	590.3300	+1	-(H2O,18)	C25H47O11P	[M+H]1+	555.2929	+1
LPI	LPI 16:0	C25H49O12P	[M+NH4]1+	590.3300	+1	-(2*H2O,36)	C25H45O10P	[M+H]1+	537.2823	+1
LPI	LPI 16:0	C25H49O12P	[M+NH4]1+	590.3300	+1	GP(155)	C3H7O5P	[M+H]1+	155.0104	+1
LPI	LPI 16:0	C25H49O12P	[M+NH4]1+	590.3300	+1	GPI(335)	C9H19O11P	[M+H]1+	335.0738	+1
LPI	LPI 16:0	C25H49O12P	[M+NH4]1+	590.3300	+1	GPI(317)	C9H17O10P	[M+H]1+	317.0632	+1
LPI	LPI 16:0	C25H49O12P	[M+NH4]1+	590.3300	+1	-HG(PI,260)	C19H36O3	[M+H]1+	313.2737	+1
LPI	LPI 16:0	C25H49O12P	[M+NH4]1+	590.3300	+1	FA 16:0	C16H30O	[M+H]1+	239.2369	+1
LPI	LPI 16:1	C25H47O12P	[M+H]1+	571.2878	+1	-(H2O,18)	C25H45O11P	[M+H]1+	553.2772	+1
LPI	LPI 16:1	C25H47O12P	[M+H]1+	571.2878	+1	-(2*H2O,36)	C25H43O10P	[M+H]1+	535.2667	+1
LPI	LPI 16:1	C25H47O12P	[M+H]1+	571.2878	+1	GP(155)	C3H7O5P	[M+H]1+	155.0104	+1
LPI	LPI 16:1	C25H47O12P	[M+H]1+	571.2878	+1	GPI(335)	C9H19O11P	[M+H]1+	335.0738	+1
LPI	LPI 16:1	C25H47O12P	[M+H]1+	571.2878	+1	GPI(317)	C9H17O10P	[M+H]1+	317.0632	+1
LPI	LPI 16:1	C25H47O12P	[M+H]1+	571.2878	+1	-HG(PI,260)	C19H34O3	[M+H]1+	311.2581	+1
LPI	LPI 16:1	C25H47O12P	[M+H]1+	571.2878	+1	FA 16:1	C16H28O	[M+H]1+	237.2213	+1
LPI	LPI 16:1	C25H47O12P	[M+NH4]1+	588.3143	+1	-(H2O,18)	C25H45O11P	[M+H]1+	553.2772	+1
LPI	LPI 16:1	C25H47O12P	[M+NH4]1+	588.3143	+1	-(2*H2O,36)	C25H43O10P	[M+H]1+	535.2667	+1
LPI	LPI 16:1	C25H47O12P	[M+NH4]1+	588.3143	+1	GP(155)	C3H7O5P	[M+H]1+	155.0104	+1
LPI	LPI 16:1	C25H47O12P	[M+NH4]1+	588.3143	+1	GPI(335)	C9H19O11P	[M+H]1+	335.0738	+1
LPI	LPI 16:1	C25H47O12P	[M+NH4]1+	588.3143	+1	GPI(317)	C9H17O10P	[M+H]1+	317.0632	+1
LPI	LPI 16:1	C25H47O12P	[M+NH4]1+	588.3143	+1	-HG(PI,260)	C19H34O3	[M+H]1+	311.2581	+1
LPI	LPI 16:1	C25H47O12P	[M+NH4]1+	588.3143	+1	FA 16:1	C16H28O	[M+H]1+	237.2213	+1
LPI	LPI 18:0	C27H53O12P	[M+H]1+	601.3347	+1	-(H2O,18)	C27H51O11P	[M+H]1+	583.3242	+1
LPI	LPI 18:0	C27H53O12P	[M+H]1+	601.3347	+1	-(2*H2O,36)	C27H49O10P	[M+H]1+	565.3136	+1
LPI	LPI 18:0	C27H53O12P	[M+H]1+	601.3347	+1	GP(155)	C3H7O5P	[M+H]1+	155.0104	+1
LPI	LPI 18:0	C27H53O12P	[M+H]1+	601.3347	+1	GPI(335)	C9H19O11P	[M+H]1+	335.0738	+1
LPI	LPI 18:0	C27H53O12P	[M+H]1+	601.3347	+1	GPI(317)	C9H17O10P	[M+H]1+	317.0632	+1
LPI	LPI 18:0	C27H53O12P	[M+H]1+	601.3347	+1	-HG(PI,260)	C21H40O3	[M+H]1+	341.3050	+1
LPI	LPI 18:0	C27H53O12P	[M+H]1+	601.3347	+1	FA 18:0	C18H34O	[M+H]1+	267.2682	+1
LPI	LPI 18:0	C27H53O12P	[M+NH4]1+	618.3613	+1	-(H2O,18)	C27H51O11P	[M+H]1+	583.3242	+1
LPI	LPI 18:0	C27H53O12P	[M+NH4]1+	618.3613	+1	-(2*H2O,36)	C27H49O10P	[M+H]1+	565.3136	+1
LPI	LPI 18:0	C27H53O12P	[M+NH4]1+	618.3613	+1	GP(155)	C3H7O5P	[M+H]1+	155.0104	+1
LPI	LPI 18:0	C27H53O12P	[M+NH4]1+	618.3613	+1	GPI(335)	C9H19O11P	[M+H]1+	335.0738	+1
LPI	LPI 18:0	C27H53O12P	[M+NH4]1+	618.3613	+1	GPI(317)	C9H17O10P	[M+H]1+	317.0632	+1
LPI	LPI 18:0	C27H53O12P	[M+NH4]1+	618.3613	+1	-HG(PI,260)	C21H40O3	[M+H]1+	341.3050	+1
LPI	LPI 18:0	C27H53O12P	[M+NH4]1+	618.3613	+1	FA 18:0	C18H34O	[M+H]1+	267.2682	+1
LPI	LPI 18:1	C27H51O12P	[M+H]1+	599.3191	+1	-(H2O,18)	C27H49O11P	[M+H]1+	581.3085	+1
LPI	LPI 18:1	C27H51O12P	[M+H]1+	599.3191	+1	-(2*H2O,36)	C27H47O10P	[M+H]1+	563.2980	+1
LPI	LPI 18:1	C27H51O12P	[M+H]1+	599.3191	+1	GP(155)	C3H7O5P	[M+H]1+	155.0104	+1
LPI	LPI 18:1	C27H51O12P	[M+H]1+	599.3191	+1	GPI(335)	C9H19O11P	[M+H]1+	335.0738	+1
LPI	LPI 18:1	C27H51O12P	[M+H]1+	599.3191	+1	GPI(317)	C9H17O10P	[M+H]1+	317.0632	+1
LPI	LPI 18:1	C27H51O12P	[M+H]1+	599.3191	+1	-HG(PI,260)	C21H38O3	[M+H]1+	339.2894	+1
LPI	LPI 18:1	C27H51O12P	[M+H]1+	599.3191	+1	FA 18:1	C18H32O	[M+H]1+	265.2526	+1
LPI	LPI 18:1	C27H51O12P	[M+NH4]1+	616.3456	+1	-(H2O,18)	C27H49O11P	[M+H]1+	581.3085	+1
LPI	LPI 18:1	C27H51O12P	[M+NH4]1+	616.3456	+1	-(2*H2O,36)	C27H47O10P	[M+H]1+	563.2980	+1
LPI	LPI 18:1	C27H51O12P	[M+NH4]1+	616.3456	+1	GP(155)	C3H7O5P	[M+H]1+	155.0104	+1
LPI	LPI 18:1	C27H51O12P	[M+NH4]1+	616.3456	+1	GPI(335)	C9H19O11P	[M+H]1+	335.0738	+1
LPI	LPI 18:1	C27H51O12P	[M+NH4]1+	616.3456	+1	GPI(317)	C9H17O10P	[M+H]1+	317.0632	+1
LPI	LPI 18:1	C27H51O12P	[M+NH4]1+	616.3456	+1	-HG(PI,260)	C21H38O3	[M+H]1+	339.2894	+1
LPI	LPI 18:1	C27H51O12P	[M+NH4]1+	616.3456	+1	FA 18:1	C18H32O	[M+H]1+	265.2526	+1
LPS	LPS 14:0	C20H40NO9P	[M+H]1+	470.2513	+1	-(H2O,18)	C20H38NO8P	[M+H]1+	452.2408	+1
LPS	LPS 14:0	C20H40NO9P	[M+H]1+	470.2513	+1	FA 14:0	C17H32O3	[M+H]1+	285.2424	+1
LPS	LPS 14:0	C20H40NO9P	[M+H]1+	470.2513	+1	-(C3H7NO3,105)	C17H33O6P	[M+H]1+	365.2088	+1
LPS	LPS 14:1	C20H38NO9P	[M+H]1+	468.2357	+1	-(H2O,18)	C20H36NO8P	[M+H]1+	450.2251	+1
LPS	LPS 14:1	C20H38NO9P	[M+H]1+	468.2357	+1	FA 14:1	C17H30O3	[M+H]1+	283.2268	+1
LPS	LPS 14:1	C20H38NO9P	[M+H]1+	468.2357	+1	-(C3H7NO3,105)	C17H31O6P	[M+H]1+	363.1931	+1
LPS	LPS 16:0	C22H44NO9P	[M+H]1+	498.2826	+1	-(H2O,18)	C22H42NO8P	[M+H]1+	480.2721	+1
LPS	LPS 16:0	C22H44NO9P	[M+H]1+	498.2826	+1	FA 16:0	C19H36O3	[M+H]1+	313.2737	+1
LPS	LPS 16:0	C22H44NO9P	[M+H]1+	498.2826	+1	-(C3H7NO3,105)	C19H37O6P	[M+H]1+	393.2401	+1
LPS	LPS 16:1	C22H42NO9P	[M+H]1+	496.2670	+1	-(H2O,18)	C22H40NO8P	[M+H]1+	478.2564	+1
LPS	LPS 16:1	C22H42NO9P	[M+H]1+	496.2670	+1	FA 16:1	C19H34O3	[M+H]1+	311.2581	+1
LPS	LPS 16:1	C22H42NO9P	[M+H]1+	496.2670	+1	-(C3H7NO3,105)	C19H35O6P	[M+H]1+	391.2244	+1
LPS	LPS 18:0	C24H48NO9P	[M+H]1+	526.3139	+1	-(H2O,18)	C24H46NO8P	[M+H]1+	508.3034	+1
LPS	LPS 18:0	C24H48NO9P	[M+H]1+	526.3139	+1	FA 18:0	C21H40O3	[M+H]1+	341.3050	+1
LPS	LPS 18:0	C24H48NO9P	[M+H]1+	526.3139	+1	-(C3H7NO3,105)	C21H41O6P	[M+H]1+	421.2714	+1
LPS	LPS 18:1	C24H46NO9P	[M+H]1+	524.2983	+1	-(H2O,18)	C24H44NO8P	[M+H]1+	506.2877	+1
LPS	LPS 18:1	C24H46NO9P	[M+H]1+	524.2983	+1	FA 18:1	C21H38O3	[M+H]1+	339.2894	+1
LPS	LPS 18:1	C24H46NO9P	[M+H]1+	524.2983	+1	-(C3H7NO3,105)	C21H39O6P	[M+H]1+	419.2557	+1
MMPE	MMPE 14:0-18:1	C38H74NO8P	[M+H]1+	704.5225	+1	HG(MMPE,156)	C3H10NO4P	[M+H]1+	156.0420	+1
MMPE	MMPE 14:0-18:1	C38H74NO8P	[M+H]1+	704.5225	+1	-HG(MMPE,155)	C35H64O4	[M+H]1+	549.4877	+1
MMPE	MMPE 14:0-18:1	C38H74NO8P	[M+H]1+	704.5225	+1	FA 14:0	C14H26O	[M+H]1+	211.2056	+1
MMPE	MMPE 14:0-18:1	C38H74NO8P	[M+H]1+	704.5225	+1	FA 18:1	C18H32O	[M+H]1+	265.2526	+1
MMPE	MMPE 14:0-18:1	C38H74NO8P	[M+H]1+	704.5225	+1	FA 18:1(+C3H4O) + HG(MMPE)	C24H46NO6P	[M+H]1+	476.3136	+1
MMPE	MMPE 14:0-18:1	C38H74NO8P	[M+H]1+	704.5225	+1	FA 14:0(+C3H4O) + HG(MMPE)	C20H40NO6P	[M+H]1+	422.2666	+1
MMPE	MMPE 14:0-18:1	C38H74NO8P	[M+H]1+	704.5225	+1	FA 18:1(+C3H6O2) + HG(MMPE)	C24H48NO7P	[M+H]1+	494.3241	+1
MMPE	MMPE 14:0-18:1	C38H74NO8P	[M+H]1+	704.5225	+1	FA 14:0(+C3H6O2) + HG(MMPE)	C20H42NO7P	[M+H]1+	440.2772	+1
MMPE	MMPE 14:0-18:1	C38H74NO8P	[M+H]1+	704.5225	+1	FA 14:0(+C3H6O2)	C17H32O3	[M+H]1+	285.2424	+1
MMPE	MMPE 14:0-18:1	C38H74NO8P	[M+H]1+	704.5225	+1	FA 18:1(+C3H6O2)	C21H38O3	[M+H]1+	339.2894	+1
MMPE	MMPE 14:0-18:1	C38H74NO8P	[M+H]1+	704.5225	+1	FA 14:0(+C3H4O)	C17H30O2	[M+H]1+	267.2319	+1
MMPE	MMPE 14:0-18:1	C38H74NO8P	[M+H]1+	704.5225	+1	FA 18:1(+C3H4O)	C21H36O2	[M+H]1+	321.2788	+1
MMPE	MMPE 16:0-18:0	C40H80NO8P	[M+H]1+	734.5694	+1	HG(MMPE,156)	C3H10NO4P	[M+H]1+	156.0420	+1
MMPE	MMPE 16:0-18:0	C40H80NO8P	[M+H]1+	734.5694	+1	-HG(MMPE,155)	C37H70O4	[M+H]1+	579.5347	+1
MMPE	MMPE 16:0-18:0	C40H80NO8P	[M+H]1+	734.5694	+1	FA 16:0	C16H30O	[M+H]1+	239.2369	+1
MMPE	MMPE 16:0-18:0	C40H80NO8P	[M+H]1+	734.5694	+1	FA 18:0	C18H34O	[M+H]1+	267.2682	+1
MMPE	MMPE 16:0-18:0	C40H80NO8P	[M+H]1+	734.5694	+1	FA 18:0(+C3H4O) + HG(MMPE)	C24H48NO6P	[M+H]1+	478.3292	+1
MMPE	MMPE 16:0-18:0	C40H80NO8P	[M+H]1+	734.5694	+1	FA 16:0(+C3H4O) + HG(MMPE)	C22H44NO6P	[M+H]1+	450.2979	+1
MMPE	MMPE 16:0-18:0	C40H80NO8P	[M+H]1+	734.5694	+1	FA 18:0(+C3H6O2) + HG(MMPE)	C24H50NO7P	[M+H]1+	496.3398	+1
MMPE	MMPE 16:0-18:0	C40H80NO8P	[M+H]1+	734.5694	+1	FA 16:0(+C3H6O2) + HG(MMPE)	C22H46NO7P	[M+H]1+	468.3085	+1
MMPE	MMPE 16:0-18:0	C40H80NO8P	[M+H]1+	734.5694	+1	FA 16:0(+C3H6O2)	C19H36O3	[M+H]1+	313.2737	+1
MMPE	MMPE 16:0-18:0	C40H80NO8P	[M+H]1+	734.5694	+1	FA 18:0(+C3H6O2)	C21H40O3	[M+H]1+	341.3050	+1
MMPE	MMPE 16:0-18:0	C40H80NO8P	[M+H]1+	734.5694	+1	FA 16:0(+C3H4O)	C19H34O2	[M+H]1+	295.2632	+1
MMPE	MMPE 16:0-18:0	C40H80NO8P	[M+H]1+	734.5694	+1	FA 18:0(+C3H4O)	C21H38O2	[M+H]1+	323.2945	+1
MMPE	MMPE 16:0-18:1	C40H78NO8P	[M+H]1+	732.5538	+1	HG(MMPE,156)	C3H10NO4P	[M+H]1+	156.0420	+1
MMPE	MMPE 16:0-18:1	C40H78NO8P	[M+H]1+	732.5538	+1	-HG(MMPE,155)	C37H68O4	[M+H]1+	577.5190	+1
MMPE	MMPE 16:0-18:1	C40H78NO8P	[M+H]1+	732.5538	+1	FA 16:0	C16H30O	[M+H]1+	239.2369	+1
MMPE	MMPE 16:0-18:1	C40H78NO8P	[M+H]1+	732.5538	+1	FA 18:1	C18H32O	[M+H]1+	265.2526	+1
MMPE	MMPE 16:0-18:1	C40H78NO8P	[M+H]1+	732.5538	+1	FA 18:1(+C3H4O) + HG(MMPE)	C24H46NO6P	[M+H]1+	476.3136	+1
MMPE	MMPE 16:0-18:1	C40H78NO8P	[M+H]1+	732.5538	+1	FA 16:0(+C3H4O) + HG(MMPE)	C22H44NO6P	[M+H]1+	450.2979	+1
MMPE	MMPE 16:0-18:1	C40H78NO8P	[M+H]1+	732.5538	+1	FA 18:1(+C3H6O2) + HG(MMPE)	C24H48NO7P	[M+H]1+	494.3241	+1
MMPE	MMPE 16:0-18:1	C40H78NO8P	[M+H]1+	732.5538	+1	FA 16:0(+C3H6O2) + HG(MMPE)	C22H46NO7P	[M+H]1+	468.3085	+1
MMPE	MMPE 16:0-18:1	C40H78NO8P	[M+H]1+	732.5538	+1	FA 16:0(+C3H6O2)	C19H36O3	[M+H]1+	313.2737	+1
MMPE	MMPE 16:0-18:1	C40H78NO8P	[M+H]1+	732.5538	+1	FA 18:1(+C3H6O2)	C21H38O3	[M+H]1+	339.2894	+1
MMPE	MMPE 16:0-18:1	C40H78NO8P	[M+H]1+	732.5538	+1	FA 16:0(+C3H4O)	C19H34O2	[M+H]1+	295.2632	+1
MMPE	MMPE 16:0-18:1	C40H78NO8P	[M+H]1+	732.5538	+1	FA 18:1(+C3H4O)	C21H36O2	[M+H]1+	321.2788	+1
MMPE	MMPE 16:1-16:1	C38H72NO8P	[M+H]1+	702.5068	+1	HG(MMPE,156)	C3H10NO4P	[M+H]1+	156.0420	+1
MMPE	MMPE 16:1-16:1	C38H72NO8P	[M+H]1+	702.5068	+1	-HG(MMPE,155)	C35H62O4	[M+H]1+	547.4721	+1
MMPE	MMPE 16:1-16:1	C38H72NO8P	[M+H]1+	702.5068	+1	FA 16:1	C16H28O	[M+H]1+	237.2213	+1
MMPE	MMPE 16:1-16:1	C38H72NO8P	[M+H]1+	702.5068	+1	FA 16:1(+C3H4O) + HG(MMPE)	C22H42NO6P	[M+H]1+	448.2823	+1
MMPE	MMPE 16:1-16:1	C38H72NO8P	[M+H]1+	702.5068	+1	FA 16:1(+C3H6O2) + HG(MMPE)	C22H44NO7P	[M+H]1+	466.2928	+1
MMPE	MMPE 16:1-16:1	C38H72NO8P	[M+H]1+	702.5068	+1	FA 16:1(+C3H6O2)	C19H34O3	[M+H]1+	311.2581	+1
MMPE	MMPE 16:1-16:1	C38H72NO8P	[M+H]1+	702.5068	+1	FA 16:1(+C3H4O)	C19H32O2	[M+H]1+	293.2475	+1
MMPE	MMPE 16:1-18:1	C40H76NO8P	[M+H]1+	730.5381	+1	HG(MMPE,156)	C3H10NO4P	[M+H]1+	156.0420	+1
MMPE	MMPE 16:1-18:1	C40H76NO8P	[M+H]1+	730.5381	+1	-HG(MMPE,155)	C37H66O4	[M+H]1+	575.5034	+1
MMPE	MMPE 16:1-18:1	C40H76NO8P	[M+H]1+	730.5381	+1	FA 16:1	C16H28O	[M+H]1+	237.2213	+1
MMPE	MMPE 16:1-18:1	C40H76NO8P	[M+H]1+	730.5381	+1	FA 18:1	C18H32O	[M+H]1+	265.2526	+1
MMPE	MMPE 16:1-18:1	C40H76NO8P	[M+H]1+	730.5381	+1	FA 18:1(+C3H4O) + HG(MMPE)	C24H46NO6P	[M+H]1+	476.3136	+1
MMPE	MMPE 16:1-18:1	C40H76NO8P	[M+H]1+	730.5381	+1	FA 16:1(+C3H4O) + HG(MMPE)	C22H42NO6P	[M+H]1+	448.2823	+1
MMPE	MMPE 16:1-18:1	C40H76NO8P	[M+H]1+	730.5381	+1	FA 18:1(+C3H6O2) + HG(MMPE)	C24H48NO7P	[M+H]1+	494.3241	+1
MMPE	MMPE 16:1-18:1	C40H76NO8P	[M+H]1+	730.5381	+1	FA 16:1(+C3H6O2) + HG(MMPE)	C22H44NO7P	[M+H]1+	466.2928	+1
MMPE	MMPE 16:1-18:1	C40H76NO8P	[M+H]1+	730.5381	+1	FA 16:1(+C3H6O2)	C19H34O3	[M+H]1+	311.2581	+1
MMPE	MMPE 16:1-18:1	C40H76NO8P	[M+H]1+	730.5381	+1	FA 18:1(+C3H6O2)	C21H38O3	[M+H]1+	339.2894	+1
MMPE	MMPE 16:1-18:1	C40H76NO8P	[M+H]1+	730.5381	+1	FA 16:1(+C3H4O)	C19H32O2	[M+H]1+	293.2475	+1
MMPE	MMPE 16:1-18:1	C40H76NO8P	[M+H]1+	730.5381	+1	FA 18:1(+C3H4O)	C21H36O2	[M+H]1+	321.2788	+1
MMPE	MMPE 18:0-18:1	C42H82NO8P	[M+H]1+	760.5851	+1	HG(MMPE,156)	C3H10NO4P	[M+H]1+	156.0420	+1
MMPE	MMPE 18:0-18:1	C42H82NO8P	[M+H]1+	760.5851	+1	-HG(MMPE,155)	C39H72O4	[M+H]1+	605.5503	+1
MMPE	MMPE 18:0-18:1	C42H82NO8P	[M+H]1+	760.5851	+1	FA 18:0	C18H34O	[M+H]1+	267.2682	+1
MMPE	MMPE 18:0-18:1	C42H82NO8P	[M+H]1+	760.5851	+1	FA 18:1	C18H32O	[M+H]1+	265.2526	+1
MMPE	MMPE 18:0-18:1	C42H82NO8P	[M+H]1+	760.5851	+1	FA 18:1(+C3H4O) + HG(MMPE)	C24H46NO6P	[M+H]1+	476.3136	+1
MMPE	MMPE 18:0-18:1	C42H82NO8P	[M+H]1+	760.5851	+1	FA 18:0(+C3H4O) + HG(MMPE)	C24H48NO6P	[M+H]1+	478.3292	+1
MMPE	MMPE 18:0-18:1	C42H82NO8P	[M+H]1+	760.5851	+1	FA 18:1(+C3H6O2) + HG(MMPE)	C24H48NO7P	[M+H]1+	494.3241	+1
MMPE	MMPE 18:0-18:1	C42H82NO8P	[M+H]1+	760.5851	+1	FA 18:0(+C3H6O2) + HG(MMPE)	C24H50NO7P	[M+H]1+	496.3398	+1
MMPE	MMPE 18:0-18:1	C42H82NO8P	[M+H]1+	760.5851	+1	FA 18:0(+C3H6O2)	C21H40O3	[M+H]1+	341.3050	+1
MMPE	MMPE 18:0-18:1	C42H82NO8P	[M+H]1+	760.5851	+1	FA 18:1(+C3H6O2)	C21H38O3	[M+H]1+	339.2894	+1
MMPE	MMPE 18:0-18:1	C42H82NO8P	[M+H]1+	760.5851	+1	FA 18:0(+C3H4O)	C21H38O2	[M+H]1+	323.2945	+1
MMPE	MMPE 18:0-18:1	C42H82NO8P	[M+H]1+	760.5851	+1	FA 18:1(+C3H4O)	C21H36O2	[M+H]1+	321.2788	+1
MMPE	MMPE 18:1-18:1	C42H80NO8P	[M+H]1+	758.5694	+1	HG(MMPE,156)	C3H10NO4P	[M+H]1+	156.0420	+1
MMPE	MMPE 18:1-18:1	C42H80NO8P	[M+H]1+	758.5694	+1	-HG(MMPE,155)	C39H70O4	[M+H]1+	603.5347	+1
MMPE	MMPE 18:1-18:1	C42H80NO8P	[M+H]1+	758.5694	+1	FA 18:1	C18H32O	[M+H]1+	265.2526	+1
MMPE	MMPE 18:1-18:1	C42H80NO8P	[M+H]1+	758.5694	+1	FA 18:1(+C3H4O) + HG(MMPE)	C24H46NO6P	[M+H]1+	476.3136	+1
MMPE	MMPE 18:1-18:1	C42H80NO8P	[M+H]1+	758.5694	+1	FA 18:1(+C3H6O2) + HG(MMPE)	C24H48NO7P	[M+H]1+	494.3241	+1
MMPE	MMPE 18:1-18:1	C42H80NO8P	[M+H]1+	758.5694	+1	FA 18:1(+C3H6O2)	C21H38O3	[M+H]1+	339.2894	+1
MMPE	MMPE 18:1-18:1	C42H80NO8P	[M+H]1+	758.5694	+1	FA 18:1(+C3H4O)	C21H36O2	[M+H]1+	321.2788	+1
PC	PC 10:0-16:0	C34H68NO8P	[M+H]1+	650.4755	+1	HG(PC,184)	C5H14NO4P	[M+H]1+	184.0733	+1
PC	PC 10:0-16:0	C34H68NO8P	[M+NH4]1+	667.5021	+1	HG(PC,184)	C5H14NO4P	[M+H]1+	184.0733	+1
PC	PC 10:0-16:1	C34H66NO8P	[M+H]1+	648.4599	+1	HG(PC,184)	C5H14NO4P	[M+H]1+	184.0733	+1
PC	PC 10:0-16:1	C34H66NO8P	[M+NH4]1+	665.4864	+1	HG(PC,184)	C5H14NO4P	[M+H]1+	184.0733	+1
PC	PC 12:0-16:0	C36H72NO8P	[M+H]1+	678.5068	+1	HG(PC,184)	C5H14NO4P	[M+H]1+	184.0733	+1
PC	PC 12:0-16:0	C36H72NO8P	[M+NH4]1+	695.5334	+1	HG(PC,184)	C5H14NO4P	[M+H]1+	184.0733	+1
PC	PC 12:0-16:1	C36H70NO8P	[M+H]1+	676.4912	+1	HG(PC,184)	C5H14NO4P	[M+H]1+	184.0733	+1
PC	PC 12:0-16:1	C36H70NO8P	[M+NH4]1+	693.5177	+1	HG(PC,184)	C5H14NO4P	[M+H]1+	184.0733	+1
PC	PC 14:0-16:0	C38H76NO8P	[M+H]1+	706.5381	+1	HG(PC,184)	C5H14NO4P	[M+H]1+	184.0733	+1
PC	PC 14:0-16:0	C38H76NO8P	[M+NH4]1+	723.5647	+1	HG(PC,184)	C5H14NO4P	[M+H]1+	184.0733	+1
PC	PC 14:0-16:1	C38H74NO8P	[M+H]1+	704.5225	+1	HG(PC,184)	C5H14NO4P	[M+H]1+	184.0733	+1
PC	PC 14:0-16:1	C38H74NO8P	[M+NH4]1+	721.5490	+1	HG(PC,184)	C5H14NO4P	[M+H]1+	184.0733	+1
PC	PC 14:0-18:1	C40H78NO8P	[M+H]1+	732.5538	+1	HG(PC,184)	C5H14NO4P	[M+H]1+	184.0733	+1
PC	PC 14:0-18:1	C40H78NO8P	[M+NH4]1+	749.5803	+1	HG(PC,184)	C5H14NO4P	[M+H]1+	184.0733	+1
PC	PC 14:1-18:1	C40H76NO8P	[M+H]1+	730.5381	+1	HG(PC,184)	C5H14NO4P	[M+H]1+	184.0733	+1
PC	PC 14:1-18:1	C40H76NO8P	[M+NH4]1+	747.5647	+1	HG(PC,184)	C5H14NO4P	[M+H]1+	184.0733	+1
PC	PC 16:0-16:0	C40H80NO8P	[M+H]1+	734.5694	+1	HG(PC,184)	C5H14NO4P	[M+H]1+	184.0733	+1
PC	PC 16:0-16:0	C40H80NO8P	[M+NH4]1+	751.5960	+1	HG(PC,184)	C5H14NO4P	[M+H]1+	184.0733	+1
PC	PC 16:0-18:1	C42H82NO8P	[M+H]1+	760.5851	+1	HG(PC,184)	C5H14NO4P	[M+H]1+	184.0733	+1
PC	PC 16:0-18:1	C42H82NO8P	[M+NH4]1+	777.6116	+1	HG(PC,184)	C5H14NO4P	[M+H]1+	184.0733	+1
PC	PC 16:1-18:1	C42H80NO8P	[M+H]1+	758.5694	+1	HG(PC,184)	C5H14NO4P	[M+H]1+	184.0733	+1
PC	PC 16:1-18:1	C42H80NO8P	[M+NH4]1+	775.5960	+1	HG(PC,184)	C5H14NO4P	[M+H]1+	184.0733	+1
PC	PC 18:0-18:0	C44H88NO8P	[M+H]1+	790.6320	+1	HG(PC,184)	C5H14NO4P	[M+H]1+	184.0733	+1
PC	PC 18:0-18:0	C44H88NO8P	[M+NH4]1+	807.6586	+1	HG(PC,184)	C5H14NO4P	[M+H]1+	184.0733	+1
PC	PC 18:0-18:1	C44H86NO8P	[M+H]1+	788.6164	+1	HG(PC,184)	C5H14NO4P	[M+H]1+	184.0733	+1
PC	PC 18:0-18:1	C44H86NO8P	[M+NH4]1+	805.6429	+1	HG(PC,184)	C5H14NO4P	[M+H]1+	184.0733	+1
PC	PC 18:1-18:1	C44H84NO8P	[M+H]1+	786.6007	+1	HG(PC,184)	C5H14NO4P	[M+H]1+	184.0733	+1
PC	PC 18:1-18:1	C44H84NO8P	[M+NH4]1+	803.6273	+1	HG(PC,184)	C5H14NO4P	[M+H]1+	184.0733	+1
PE	PE 16:0-18:1	C39H76NO8P	[M+H]1+	718.5381	+1	-HG(PE,141)	C37H68O4	[M+H]1+	577.5190	+1
PE	PE 16:1-18:1	C39H74NO8P	[M+H]1+	716.5225	+1	-HG(PE,141)	C37H66O4	[M+H]1+	575.5034	+1
PE	PE 18:0-18:1	C41H80NO8P	[M+H]1+	746.5694	+1	-HG(PE,141)	C39H72O4	[M+H]1+	605.5503	+1
PE	PE 18:1-18:1	C41H78NO8P	[M+H]1+	744.5538	+1	-HG(PE,141)	C39H70O4	[M+H]1+	603.5347	+1
PG	PG 18:1-18:1	C42H79O10P	[M+H]1+	775.5484	+1	-HG(PG,172)	C39H70O4	[M+H]1+	603.5347	+1
PG	PG 18:1-18:1	C42H79O10P	[M+NH4]1+	792.5749	+1	-HG(PG,172)	C39H70O4	[M+H]1+	603.5347	+1
PI	PI 14:0-18:0	C41H79O13P	[M+H]1+	811.5331	+1	-HG(PI,260)	C35H66O4	[M+H]1+	551.5034	+1
PI	PI 14:0-18:0	C41H79O13P	[M+NH4]1+	828.5597	+1	-HG(PI,260)	C35H66O4	[M+H]1+	551.5034	+1
PI	PI 16:0-18:0	C43H83O13P	[M+H]1+	839.5644	+1	-HG(PI,260)	C37H70O4	[M+H]1+	579.5347	+1
PI	PI 16:0-18:0	C43H83O13P	[M+NH4]1+	856.5910	+1	-HG(PI,260)	C37H70O4	[M+H]1+	579.5347	+1
PI	PI 16:0-18:1	C43H81O13P	[M+H]1+	837.5488	+1	-HG(PI,260)	C37H68O4	[M+H]1+	577.5190	+1
PI	PI 16:0-18:1	C43H81O13P	[M+NH4]1+	854.5753	+1	-HG(PI,260)	C37H68O4	[M+H]1+	577.5190	+1
PI	PI 18:0-18:0	C45H87O13P	[M+H]1+	867.5957	+1	-HG(PI,260)	C39H74O4	[M+H]1+	607.5660	+1
PI	PI 18:0-18:0	C45H87O13P	[M+NH4]1+	884.6223	+1	-HG(PI,260)	C39H74O4	[M+H]1+	607.5660	+1
PI	PI 18:0-18:1	C45H85O13P	[M+H]1+	865.5801	+1	-HG(PI,260)	C39H72O4	[M+H]1+	605.5503	+1
PI	PI 18:0-18:1	C45H85O13P	[M+NH4]1+	882.6066	+1	-HG(PI,260)	C39H72O4	[M+H]1+	605.5503	+1
PI	PI 18:1-18:1	C45H83O13P	[M+H]1+	863.5644	+1	-HG(PI,260)	C39H70O4	[M+H]1+	603.5347	+1
PI	PI 18:1-18:1	C45H83O13P	[M+NH4]1+	880.5910	+1	-HG(PI,260)	C39H70O4	[M+H]1+	603.5347	+1
PS	PS 12:0-16:0	C34H66NO10P	[M+H]1+	680.4497	+1	-HG(PS,185)	C31H58O4	[M+H]1+	495.4408	+1
PS	PS 12:0-16:1	C34H64NO10P	[M+H]1+	678.4341	+1	-HG(PS,185)	C31H56O4	[M+H]1+	493.4251	+1
PS	PS 12:0-18:1	C36H68NO10P	[M+H]1+	706.4654	+1	-HG(PS,185)	C33H60O4	[M+H]1+	521.4564	+1
PS	PS 14:0-16:0	C36H70NO10P	[M+H]1+	708.4810	+1	-HG(PS,185)	C33H62O4	[M+H]1+	523.4721	+1
PS	PS 14:0-18:1	C38H72NO10P	[M+H]1+	734.4967	+1	-HG(PS,185)	C35H64O4	[M+H]1+	549.4877	+1
PS	PS 14:1-16:1	C36H66NO10P	[M+H]1+	704.4497	+1	-HG(PS,185)	C33H58O4	[M+H]1+	519.4408	+1
PS	PS 16:0-16:0	C38H74NO10P	[M+H]1+	736.5123	+1	-HG(PS,185)	C35H66O4	[M+H]1+	551.5034	+1
PS	PS 16:0-18:1	C40H76NO10P	[M+H]1+	762.5280	+1	-HG(PS,185)	C37H68O4	[M+H]1+	577.5190	+1
PS	PS 16:1-16:1	C38H70NO10P	[M+H]1+	732.4810	+1	-HG(PS,185)	C35H62O4	[M+H]1+	547.4721	+1
PS	PS 16:1-18:1	C40H74NO10P	[M+H]1+	760.5123	+1	-HG(PS,185)	C37H66O4	[M+H]1+	575.5034	+1
PS	PS 18:0-18:1	C42H80NO10P	[M+H]1+	790.5593	+1	-HG(PS,185)	C39H72O4	[M+H]1+	605.5503	+1
PS	PS 18:1-18:1	C42H78NO10P	[M+H]1+	788.5436	+1	-HG(PS,185)	C39H70O4	[M+H]1+	603.5347	+1
TAG	TAG 12:0-12:0-16:0	C43H82O6	[M+H]1+	695.6184	+1	FA 12:0	C12H22O	[M+H]1+	183.1743	+1
TAG	TAG 12:0-12:0-16:0	C43H82O6	[M+H]1+	695.6184	+1	FA 16:0	C16H30O	[M+H]1+	239.2369	+1
TAG	TAG 12:0-12:0-16:0	C43H82O6	[M+H]1+	695.6184	+1	-FA 12:0(+HO)-(NH3)	C31H58O4	[M+H]1+	495.4408	+1
TAG	TAG 12:0-12:0-16:0	C43H82O6	[M+H]1+	695.6184	+1	-FA 16:0(+HO)-(NH3)	C27H50O4	[M+H]1+	439.3782	+1
TAG	TAG 12:0-12:0-16:0	C43H82O6	[M+NH4]1+	712.6450	+1	FA 12:0	C12H22O	[M+H]1+	183.1743	+1
TAG	TAG 12:0-12:0-16:0	C43H82O6	[M+NH4]1+	712.6450	+1	FA 16:0	C16H30O	[M+H]1+	239.2369	+1
TAG	TAG 12:0-12:0-16:0	C43H82O6	[M+NH4]1+	712.6450	+1	-FA 12:0(+HO)-(NH3)	C31H58O4	[M+H]1+	495.4408	+1
TAG	TAG 12:0-12:0-16:0	C43H82O6	[M+NH4]1+	712.6450	+1	-FA 16:0(+HO)-(NH3)	C27H50O4	[M+H]1+	439.3782	+1
TAG	TAG 12:0-12:0-16:1	C43H80O6	[M+H]1+	693.6028	+1	FA 12:0	C12H22O	[M+H]1+	183.1743	+1
TAG	TAG 12:0-12:0-16:1	C43H80O6	[M+H]1+	693.6028	+1	FA 16:1	C16H28O	[M+H]1+	237.2213	+1
TAG	TAG 12:0-12:0-16:1	C43H80O6	[M+H]1+	693.6028	+1	-FA 12:0(+HO)-(NH3)	C31H56O4	[M+H]1+	493.4251	+1
TAG	TAG 12:0-12:0-16:1	C43H80O6	[M+H]1+	693.6028	+1	-FA 16:1(+HO)-(NH3)	C27H50O4	[M+H]1+	439.3782	+1
TAG	TAG 12:0-12:0-16:1	C43H80O6	[M+NH4]1+	710.6293	+1	FA 12:0	C12H22O	[M+H]1+	183.1743	+1
TAG	TAG 12:0-12:0-16:1	C43H80O6	[M+NH4]1+	710.6293	+1	FA 16:1	C16H28O	[M+H]1+	237.2213	+1
TAG	TAG 12:0-12:0-16:1	C43H80O6	[M+NH4]1+	710.6293	+1	-FA 12:0(+HO)-(NH3)	C31H56O4	[M+H]1+	493.4251	+1
TAG	TAG 12:0-12:0-16:1	C43H80O6	[M+NH4]1+	710.6293	+1	-FA 16:1(+HO)-(NH3)	C27H50O4	[M+H]1+	439.3782	+1
TAG	TAG 12:0-12:0-18:0	C45H86O6	[M+H]1+	723.6497	+1	FA 12:0	C12H22O	[M+H]1+	183.1743	+1
TAG	TAG 12:0-12:0-18:0	C45H86O6	[M+H]1+	723.6497	+1	FA 18:0	C18H34O	[M+H]1+	267.2682	+1
TAG	TAG 12:0-12:0-18:0	C45H86O6	[M+H]1+	723.6497	+1	-FA 12:0(+HO)-(NH3)	C33H62O4	[M+H]1+	523.4721	+1
TAG	TAG 12:0-12:0-18:0	C45H86O6	[M+H]1+	723.6497	+1	-FA 18:0(+HO)-(NH3)	C27H50O4	[M+H]1+	439.3782	+1
TAG	TAG 12:0-12:0-18:0	C45H86O6	[M+NH4]1+	740.6763	+1	FA 12:0	C12H22O	[M+H]1+	183.1743	+1
TAG	TAG 12:0-12:0-18:0	C45H86O6	[M+NH4]1+	740.6763	+1	FA 18:0	C18H34O	[M+H]1+	267.2682	+1
TAG	TAG 12:0-12:0-18:0	C45H86O6	[M+NH4]1+	740.6763	+1	-FA 12:0(+HO)-(NH3)	C33H62O4	[M+H]1+	523.4721	+1
TAG	TAG 12:0-12:0-18:0	C45H86O6	[M+NH4]1+	740.6763	+1	-FA 18:0(+HO)-(NH3)	C27H50O4	[M+H]1+	439.3782	+1
TAG	TAG 12:0-12:0-18:1	C45H84O6	[M+H]1+	721.6341	+1	FA 12:0	C12H22O	[M+H]1+	183.1743	+1
TAG	TAG 12:0-12:0-18:1	C45H84O6	[M+H]1+	721.6341	+1	FA 18:1	C18H32O	[M+H]1+	265.2526	+1
TAG	TAG 12:0-12:0-18:1	C45H84O6	[M+H]1+	721.6341	+1	-FA 12:0(+HO)-(NH3)	C33H60O4	[M+H]1+	521.4564	+1
TAG	TAG 12:0-12:0-18:1	C45H84O6	[M+H]1+	721.6341	+1	-FA 18:1(+HO)-(NH3)	C27H50O4	[M+H]1+	439.3782	+1
TAG	TAG 12:0-12:0-18:1	C45H84O6	[M+NH4]1+	738.6606	+1	FA 12:0	C12H22O	[M+H]1+	183.1743	+1
TAG	TAG 12:0-12:0-18:1	C45H84O6	[M+NH4]1+	738.6606	+1	FA 18:1	C18H32O	[M+H]1+	265.2526	+1
TAG	TAG 12:0-12:0-18:1	C45H84O6	[M+NH4]1+	738.6606	+1	-FA 12:0(+HO)-(NH3)	C33H60O4	[M+H]1+	521.4564	+1
TAG	TAG 12:0-12:0-18:1	C45H84O6	[M+NH4]1+	738.6606	+1	-FA 18:1(+HO)-(NH3)	C27H50O4	[M+H]1+	439.3782	+1
TAG	TAG 12:0-14:0-18:0	C47H90O6	[M+H]1+	751.6810	+1	FA 12:0	C12H22O	[M+H]1+	183.1743	+1
TAG	TAG 12:0-14:0-18:0	C47H90O6	[M+H]1+	751.6810	+1	FA 14:0	C14H26O	[M+H]1+	211.2056	+1
TAG	TAG 12:0-14:0-18:0	C47H90O6	[M+H]1+	751.6810	+1	FA 18:0	C18H34O	[M+H]1+	267.2682	+1
TAG	TAG 12:0-14:0-18:0	C47H90O6	[M+H]1+	751.6810	+1	-FA 12:0(+HO)-(NH3)	C35H66O4	[M+H]1+	551.5034	+1
TAG	TAG 12:0-14:0-18:0	C47H90O6	[M+H]1+	751.6810	+1	-FA 14:0(+HO)-(NH3)	C33H62O4	[M+H]1+	523.4721	+1
TAG	TAG 12:0-14:0-18:0	C47H90O6	[M+H]1+	751.6810	+1	-FA 18:0(+HO)-(NH3)	C29H54O4	[M+H]1+	467.4095	+1
TAG	TAG 12:0-14:0-18:0	C47H90O6	[M+NH4]1+	768.7076	+1	FA 12:0	C12H22O	[M+H]1+	183.1743	+1
TAG	TAG 12:0-14:0-18:0	C47H90O6	[M+NH4]1+	768.7076	+1	FA 14:0	C14H26O	[M+H]1+	211.2056	+1
TAG	TAG 12:0-14:0-18:0	C47H90O6	[M+NH4]1+	768.7076	+1	FA 18:0	C18H34O	[M+H]1+	267.2682	+1
TAG	TAG 12:0-14:0-18:0	C47H90O6	[M+NH4]1+	768.7076	+1	-FA 12:0(+HO)-(NH3)	C35H66O4	[M+H]1+	551.5034	+1
TAG	TAG 12:0-14:0-18:0	C47H90O6	[M+NH4]1+	768.7076	+1	-FA 14:0(+HO)-(NH3)	C33H62O4	[M+H]1+	523.4721	+1
TAG	TAG 12:0-14:0-18:0	C47H90O6	[M+NH4]1+	768.7076	+1	-FA 18:0(+HO)-(NH3)	C29H54O4	[M+H]1+	467.4095	+1
TAG	TAG 12:0-14:0-18:1	C47H88O6	[M+H]1+	749.6654	+1	FA 12:0	C12H22O	[M+H]1+	183.1743	+1
TAG	TAG 12:0-14:0-18:1	C47H88O6	[M+H]1+	749.6654	+1	FA 14:0	C14H26O	[M+H]1+	211.2056	+1
TAG	TAG 12:0-14:0-18:1	C47H88O6	[M+H]1+	749.6654	+1	FA 18:1	C18H32O	[M+H]1+	265.2526	+1
TAG	TAG 12:0-14:0-18:1	C47H88O6	[M+H]1+	749.6654	+1	-FA 12:0(+HO)-(NH3)	C35H64O4	[M+H]1+	549.4877	+1
TAG	TAG 12:0-14:0-18:1	C47H88O6	[M+H]1+	749.6654	+1	-FA 14:0(+HO)-(NH3)	C33H60O4	[M+H]1+	521.4564	+1
TAG	TAG 12:0-14:0-18:1	C47H88O6	[M+H]1+	749.6654	+1	-FA 18:1(+HO)-(NH3)	C29H54O4	[M+H]1+	467.4095	+1
TAG	TAG 12:0-14:0-18:1	C47H88O6	[M+NH4]1+	766.6919	+1	FA 12:0	C12H22O	[M+H]1+	183.1743	+1
TAG	TAG 12:0-14:0-18:1	C47H88O6	[M+NH4]1+	766.6919	+1	FA 14:0	C14H26O	[M+H]1+	211.2056	+1
TAG	TAG 12:0-14:0-18:1	C47H88O6	[M+NH4]1+	766.6919	+1	FA 18:1	C18H32O	[M+H]1+	265.2526	+1
TAG	TAG 12:0-14:0-18:1	C47H88O6	[M+NH4]1+	766.6919	+1	-FA 12:0(+HO)-(NH3)	C35H64O4	[M+H]1+	549.4877	+1
TAG	TAG 12:0-14:0-18:1	C47H88O6	[M+NH4]1+	766.6919	+1	-FA 14:0(+HO)-(NH3)	C33H60O4	[M+H]1+	521.4564	+1
TAG	TAG 12:0-14:0-18:1	C47H88O6	[M+NH4]1+	766.6919	+1	-FA 18:1(+HO)-(NH3)	C29H54O4	[M+H]1+	467.4095	+1
TAG	TAG 12:0-14:1-16:1	C45H82O6	[M+H]1+	719.6184	+1	FA 12:0	C12H22O	[M+H]1+	183.1743	+1
TAG	TAG 12:0-14:1-16:1	C45H82O6	[M+H]1+	719.6184	+1	FA 14:1	C14H24O	[M+H]1+	209.1900	+1
TAG	TAG 12:0-14:1-16:1	C45H82O6	[M+H]1+	719.6184	+1	FA 16:1	C16H28O	[M+H]1+	237.2213	+1
TAG	TAG 12:0-14:1-16:1	C45H82O6	[M+H]1+	719.6184	+1	-FA 12:0(+HO)-(NH3)	C33H58O4	[M+H]1+	519.4408	+1
TAG	TAG 12:0-14:1-16:1	C45H82O6	[M+H]1+	719.6184	+1	-FA 14:1(+HO)-(NH3)	C31H56O4	[M+H]1+	493.4251	+1
TAG	TAG 12:0-14:1-16:1	C45H82O6	[M+H]1+	719.6184	+1	-FA 16:1(+HO)-(NH3)	C29H52O4	[M+H]1+	465.3938	+1
TAG	TAG 12:0-14:1-16:1	C45H82O6	[M+NH4]1+	736.6450	+1	FA 12:0	C12H22O	[M+H]1+	183.1743	+1
TAG	TAG 12:0-14:1-16:1	C45H82O6	[M+NH4]1+	736.6450	+1	FA 14:1	C14H24O	[M+H]1+	209.1900	+1
TAG	TAG 12:0-14:1-16:1	C45H82O6	[M+NH4]1+	736.6450	+1	FA 16:1	C16H28O	[M+H]1+	237.2213	+1
TAG	TAG 12:0-14:1-16:1	C45H82O6	[M+NH4]1+	736.6450	+1	-FA 12:0(+HO)-(NH3)	C33H58O4	[M+H]1+	519.4408	+1
TAG	TAG 12:0-14:1-16:1	C45H82O6	[M+NH4]1+	736.6450	+1	-FA 14:1(+HO)-(NH3)	C31H56O4	[M+H]1+	493.4251	+1
TAG	TAG 12:0-14:1-16:1	C45H82O6	[M+NH4]1+	736.6450	+1	-FA 16:1(+HO)-(NH3)	C29H52O4	[M+H]1+	465.3938	+1
TAG	TAG 12:0-14:1-18:1	C47H86O6	[M+H]1+	747.6497	+1	FA 12:0	C12H22O	[M+H]1+	183.1743	+1
TAG	TAG 12:0-14:1-18:1	C47H86O6	[M+H]1+	747.6497	+1	FA 14:1	C14H24O	[M+H]1+	209.1900	+1
TAG	TAG 12:0-14:1-18:1	C47H86O6	[M+H]1+	747.6497	+1	FA 18:1	C18H32O	[M+H]1+	265.2526	+1
TAG	TAG 12:0-14:1-18:1	C47H86O6	[M+H]1+	747.6497	+1	-FA 12:0(+HO)-(NH3)	C35H62O4	[M+H]1+	547.4721	+1
TAG	TAG 12:0-14:1-18:1	C47H86O6	[M+H]1+	747.6497	+1	-FA 14:1(+HO)-(NH3)	C33H60O4	[M+H]1+	521.4564	+1
TAG	TAG 12:0-14:1-18:1	C47H86O6	[M+H]1+	747.6497	+1	-FA 18:1(+HO)-(NH3)	C29H52O4	[M+H]1+	465.3938	+1
TAG	TAG 12:0-14:1-18:1	C47H86O6	[M+NH4]1+	764.6763	+1	FA 12:0	C12H22O	[M+H]1+	183.1743	+1
TAG	TAG 12:0-14:1-18:1	C47H86O6	[M+NH4]1+	764.6763	+1	FA 14:1	C14H24O	[M+H]1+	209.1900	+1
TAG	TAG 12:0-14:1-18:1	C47H86O6	[M+NH4]1+	764.6763	+1	FA 18:1	C18H32O	[M+H]1+	265.2526	+1
TAG	TAG 12:0-14:1-18:1	C47H86O6	[M+NH4]1+	764.6763	+1	-FA 12:0(+HO)-(NH3)	C35H62O4	[M+H]1+	547.4721	+1
TAG	TAG 12:0-14:1-18:1	C47H86O6	[M+NH4]1+	764.6763	+1	-FA 14:1(+HO)-(NH3)	C33H60O4	[M+H]1+	521.4564	+1
TAG	TAG 12:0-14:1-18:1	C47H86O6	[M+NH4]1+	764.6763	+1	-FA 18:1(+HO)-(NH3)	C29H52O4	[M+H]1+	465.3938	+1
TAG	TAG 12:0-14:1-22:0	C51H96O6	[M+H]1+	805.7280	+1	FA 12:0	C12H22O	[M+H]1+	183.1743	+1	Interference with TAG 12:0-18:0-18:1 [M+H]1+ FA 12:0
TAG	TAG 12:0-14:1-22:0	C51H96O6	[M+H]1+	805.7280	+1	FA 14:1	C14H24O	[M+H]1+	209.1900	+1
TAG	TAG 12:0-14:1-22:0	C51H96O6	[M+H]1+	805.7280	+1	FA 22:0	C22H42O	[M+H]1+	323.3308	+1
TAG	TAG 12:0-14:1-22:0	C51H96O6	[M+H]1+	805.7280	+1	-FA 12:0(+HO)-(NH3)	C39H72O4	[M+H]1+	605.5503	+1	Interference with TAG 12:0-18:0-18:1 [M+H]1+ -FA 12:0(+HO)-(NH3)
TAG	TAG 12:0-14:1-22:0	C51H96O6	[M+H]1+	805.7280	+1	-FA 14:1(+HO)-(NH3)	C37H70O4	[M+H]1+	579.5347	+1
TAG	TAG 12:0-14:1-22:0	C51H96O6	[M+H]1+	805.7280	+1	-FA 22:0(+HO)-(NH3)	C29H52O4	[M+H]1+	465.3938	+1
TAG	TAG 12:0-14:1-22:0	C51H96O6	[M+NH4]1+	822.7545	+1	FA 12:0	C12H22O	[M+H]1+	183.1743	+1	Interference with TAG 12:0-18:0-18:1 [M+NH4]1+ FA 12:0
TAG	TAG 12:0-14:1-22:0	C51H96O6	[M+NH4]1+	822.7545	+1	FA 14:1	C14H24O	[M+H]1+	209.1900	+1
TAG	TAG 12:0-14:1-22:0	C51H96O6	[M+NH4]1+	822.7545	+1	FA 22:0	C22H42O	[M+H]1+	323.3308	+1
TAG	TAG 12:0-14:1-22:0	C51H96O6	[M+NH4]1+	822.7545	+1	-FA 12:0(+HO)-(NH3)	C39H72O4	[M+H]1+	605.5503	+1	Interference with TAG 12:0-18:0-18:1 [M+NH4]1+ -FA 12:0(+HO)-(NH3)
TAG	TAG 12:0-14:1-22:0	C51H96O6	[M+NH4]1+	822.7545	+1	-FA 14:1(+HO)-(NH3)	C37H70O4	[M+H]1+	579.5347	+1
TAG	TAG 12:0-14:1-22:0	C51H96O6	[M+NH4]1+	822.7545	+1	-FA 22:0(+HO)-(NH3)	C29H52O4	[M+H]1+	465.3938	+1
TAG	TAG 12:0-16:0-18:0	C49H94O6	[M+H]1+	779.7123	+1	FA 12:0	C12H22O	[M+H]1+	183.1743	+1
TAG	TAG 12:0-16:0-18:0	C49H94O6	[M+H]1+	779.7123	+1	FA 16:0	C16H30O	[M+H]1+	239.2369	+1
TAG	TAG 12:0-16:0-18:0	C49H94O6	[M+H]1+	779.7123	+1	FA 18:0	C18H34O	[M+H]1+	267.2682	+1
TAG	TAG 12:0-16:0-18:0	C49H94O6	[M+H]1+	779.7123	+1	-FA 12:0(+HO)-(NH3)	C37H70O4	[M+H]1+	579.5347	+1
TAG	TAG 12:0-16:0-18:0	C49H94O6	[M+H]1+	779.7123	+1	-FA 16:0(+HO)-(NH3)	C33H62O4	[M+H]1+	523.4721	+1
TAG	TAG 12:0-16:0-18:0	C49H94O6	[M+H]1+	779.7123	+1	-FA 18:0(+HO)-(NH3)	C31H58O4	[M+H]1+	495.4408	+1
TAG	TAG 12:0-16:0-18:0	C49H94O6	[M+NH4]1+	796.7389	+1	FA 12:0	C12H22O	[M+H]1+	183.1743	+1
TAG	TAG 12:0-16:0-18:0	C49H94O6	[M+NH4]1+	796.7389	+1	FA 16:0	C16H30O	[M+H]1+	239.2369	+1
TAG	TAG 12:0-16:0-18:0	C49H94O6	[M+NH4]1+	796.7389	+1	FA 18:0	C18H34O	[M+H]1+	267.2682	+1
TAG	TAG 12:0-16:0-18:0	C49H94O6	[M+NH4]1+	796.7389	+1	-FA 12:0(+HO)-(NH3)	C37H70O4	[M+H]1+	579.5347	+1
TAG	TAG 12:0-16:0-18:0	C49H94O6	[M+NH4]1+	796.7389	+1	-FA 16:0(+HO)-(NH3)	C33H62O4	[M+H]1+	523.4721	+1
TAG	TAG 12:0-16:0-18:0	C49H94O6	[M+NH4]1+	796.7389	+1	-FA 18:0(+HO)-(NH3)	C31H58O4	[M+H]1+	495.4408	+1
TAG	TAG 12:0-16:0-18:1	C49H92O6	[M+H]1+	777.6967	+1	FA 12:0	C12H22O	[M+H]1+	183.1743	+1
TAG	TAG 12:0-16:0-18:1	C49H92O6	[M+H]1+	777.6967	+1	FA 16:0	C16H30O	[M+H]1+	239.2369	+1
TAG	TAG 12:0-16:0-18:1	C49H92O6	[M+H]1+	777.6967	+1	FA 18:1	C18H32O	[M+H]1+	265.2526	+1
TAG	TAG 12:0-16:0-18:1	C49H92O6	[M+H]1+	777.6967	+1	-FA 12:0(+HO)-(NH3)	C37H68O4	[M+H]1+	577.5190	+1
TAG	TAG 12:0-16:0-18:1	C49H92O6	[M+H]1+	777.6967	+1	-FA 16:0(+HO)-(NH3)	C33H60O4	[M+H]1+	521.4564	+1
TAG	TAG 12:0-16:0-18:1	C49H92O6	[M+H]1+	777.6967	+1	-FA 18:1(+HO)-(NH3)	C31H58O4	[M+H]1+	495.4408	+1
TAG	TAG 12:0-16:0-18:1	C49H92O6	[M+NH4]1+	794.7232	+1	FA 12:0	C12H22O	[M+H]1+	183.1743	+1
TAG	TAG 12:0-16:0-18:1	C49H92O6	[M+NH4]1+	794.7232	+1	FA 16:0	C16H30O	[M+H]1+	239.2369	+1
TAG	TAG 12:0-16:0-18:1	C49H92O6	[M+NH4]1+	794.7232	+1	FA 18:1	C18H32O	[M+H]1+	265.2526	+1
TAG	TAG 12:0-16:0-18:1	C49H92O6	[M+NH4]1+	794.7232	+1	-FA 12:0(+HO)-(NH3)	C37H68O4	[M+H]1+	577.5190	+1
TAG	TAG 12:0-16:0-18:1	C49H92O6	[M+NH4]1+	794.7232	+1	-FA 16:0(+HO)-(NH3)	C33H60O4	[M+H]1+	521.4564	+1
TAG	TAG 12:0-16:0-18:1	C49H92O6	[M+NH4]1+	794.7232	+1	-FA 18:1(+HO)-(NH3)	C31H58O4	[M+H]1+	495.4408	+1
TAG	TAG 12:0-16:1-18:1	C49H90O6	[M+H]1+	775.6810	+1	FA 12:0	C12H22O	[M+H]1+	183.1743	+1
TAG	TAG 12:0-16:1-18:1	C49H90O6	[M+H]1+	775.6810	+1	FA 16:1	C16H28O	[M+H]1+	237.2213	+1
TAG	TAG 12:0-16:1-18:1	C49H90O6	[M+H]1+	775.6810	+1	FA 18:1	C18H32O	[M+H]1+	265.2526	+1
TAG	TAG 12:0-16:1-18:1	C49H90O6	[M+H]1+	775.6810	+1	-FA 12:0(+HO)-(NH3)	C37H66O4	[M+H]1+	575.5034	+1
TAG	TAG 12:0-16:1-18:1	C49H90O6	[M+H]1+	775.6810	+1	-FA 16:1(+HO)-(NH3)	C33H60O4	[M+H]1+	521.4564	+1
TAG	TAG 12:0-16:1-18:1	C49H90O6	[M+H]1+	775.6810	+1	-FA 18:1(+HO)-(NH3)	C31H56O4	[M+H]1+	493.4251	+1
TAG	TAG 12:0-16:1-18:1	C49H90O6	[M+NH4]1+	792.7076	+1	FA 12:0	C12H22O	[M+H]1+	183.1743	+1
TAG	TAG 12:0-16:1-18:1	C49H90O6	[M+NH4]1+	792.7076	+1	FA 16:1	C16H28O	[M+H]1+	237.2213	+1
TAG	TAG 12:0-16:1-18:1	C49H90O6	[M+NH4]1+	792.7076	+1	FA 18:1	C18H32O	[M+H]1+	265.2526	+1
TAG	TAG 12:0-16:1-18:1	C49H90O6	[M+NH4]1+	792.7076	+1	-FA 12:0(+HO)-(NH3)	C37H66O4	[M+H]1+	575.5034	+1
TAG	TAG 12:0-16:1-18:1	C49H90O6	[M+NH4]1+	792.7076	+1	-FA 16:1(+HO)-(NH3)	C33H60O4	[M+H]1+	521.4564	+1
TAG	TAG 12:0-16:1-18:1	C49H90O6	[M+NH4]1+	792.7076	+1	-FA 18:1(+HO)-(NH3)	C31H56O4	[M+H]1+	493.4251	+1
TAG	TAG 12:0-18:0-18:0	C51H98O6	[M+H]1+	807.7436	+1	FA 12:0	C12H22O	[M+H]1+	183.1743	+1
TAG	TAG 12:0-18:0-18:0	C51H98O6	[M+H]1+	807.7436	+1	FA 18:0	C18H34O	[M+H]1+	267.2682	+1
TAG	TAG 12:0-18:0-18:0	C51H98O6	[M+H]1+	807.7436	+1	-FA 12:0(+HO)-(NH3)	C39H74O4	[M+H]1+	607.5660	+1
TAG	TAG 12:0-18:0-18:0	C51H98O6	[M+H]1+	807.7436	+1	-FA 18:0(+HO)-(NH3)	C33H62O4	[M+H]1+	523.4721	+1
TAG	TAG 12:0-18:0-18:0	C51H98O6	[M+NH4]1+	824.7702	+1	FA 12:0	C12H22O	[M+H]1+	183.1743	+1
TAG	TAG 12:0-18:0-18:0	C51H98O6	[M+NH4]1+	824.7702	+1	FA 18:0	C18H34O	[M+H]1+	267.2682	+1
TAG	TAG 12:0-18:0-18:0	C51H98O6	[M+NH4]1+	824.7702	+1	-FA 12:0(+HO)-(NH3)	C39H74O4	[M+H]1+	607.5660	+1
TAG	TAG 12:0-18:0-18:0	C51H98O6	[M+NH4]1+	824.7702	+1	-FA 18:0(+HO)-(NH3)	C33H62O4	[M+H]1+	523.4721	+1
TAG	TAG 12:0-18:0-18:1	C51H96O6	[M+H]1+	805.7280	+1	FA 12:0	C12H22O	[M+H]1+	183.1743	+1	Interference with TAG 12:0-14:1-22:0 [M+H]1+ FA 12:0
TAG	TAG 12:0-18:0-18:1	C51H96O6	[M+H]1+	805.7280	+1	FA 18:0	C18H34O	[M+H]1+	267.2682	+1
TAG	TAG 12:0-18:0-18:1	C51H96O6	[M+H]1+	805.7280	+1	FA 18:1	C18H32O	[M+H]1+	265.2526	+1
TAG	TAG 12:0-18:0-18:1	C51H96O6	[M+H]1+	805.7280	+1	-FA 12:0(+HO)-(NH3)	C39H72O4	[M+H]1+	605.5503	+1	Interference with TAG 12:0-14:1-22:0 [M+H]1+ -FA 12:0(+HO)-(NH3)
TAG	TAG 12:0-18:0-18:1	C51H96O6	[M+H]1+	805.7280	+1	-FA 18:0(+HO)-(NH3)	C33H60O4	[M+H]1+	521.4564	+1
TAG	TAG 12:0-18:0-18:1	C51H96O6	[M+H]1+	805.7280	+1	-FA 18:1(+HO)-(NH3)	C33H62O4	[M+H]1+	523.4721	+1
TAG	TAG 12:0-18:0-18:1	C51H96O6	[M+NH4]1+	822.7545	+1	FA 12:0	C12H22O	[M+H]1+	183.1743	+1	Interference with TAG 12:0-14:1-22:0 [M+NH4]1+ FA 12:0
TAG	TAG 12:0-18:0-18:1	C51H96O6	[M+NH4]1+	822.7545	+1	FA 18:0	C18H34O	[M+H]1+	267.2682	+1
TAG	TAG 12:0-18:0-18:1	C51H96O6	[M+NH4]1+	822.7545	+1	FA 18:1	C18H32O	[M+H]1+	265.2526	+1
TAG	TAG 12:0-18:0-18:1	C51H96O6	[M+NH4]1+	822.7545	+1	-FA 12:0(+HO)-(NH3)	C39H72O4	[M+H]1+	605.5503	+1	Interference with TAG 12:0-14:1-22:0 [M+NH4]1+ -FA 12:0(+HO)-(NH3)
TAG	TAG 12:0-18:0-18:1	C51H96O6	[M+NH4]1+	822.7545	+1	-FA 18:0(+HO)-(NH3)	C33H60O4	[M+H]1+	521.4564	+1
TAG	TAG 12:0-18:0-18:1	C51H96O6	[M+NH4]1+	822.7545	+1	-FA 18:1(+HO)-(NH3)	C33H62O4	[M+H]1+	523.4721	+1
TAG	TAG 12:0-18:1-18:1	C51H94O6	[M+H]1+	803.7123	+1	FA 12:0	C12H22O	[M+H]1+	183.1743	+1
TAG	TAG 12:0-18:1-18:1	C51H94O6	[M+H]1+	803.7123	+1	FA 18:1	C18H32O	[M+H]1+	265.2526	+1
TAG	TAG 12:0-18:1-18:1	C51H94O6	[M+H]1+	803.7123	+1	-FA 12:0(+HO)-(NH3)	C39H70O4	[M+H]1+	603.5347	+1
TAG	TAG 12:0-18:1-18:1	C51H94O6	[M+H]1+	803.7123	+1	-FA 18:1(+HO)-(NH3)	C33H60O4	[M+H]1+	521.4564	+1
TAG	TAG 12:0-18:1-18:1	C51H94O6	[M+NH4]1+	820.7389	+1	FA 12:0	C12H22O	[M+H]1+	183.1743	+1
TAG	TAG 12:0-18:1-18:1	C51H94O6	[M+NH4]1+	820.7389	+1	FA 18:1	C18H32O	[M+H]1+	265.2526	+1
TAG	TAG 12:0-18:1-18:1	C51H94O6	[M+NH4]1+	820.7389	+1	-FA 12:0(+HO)-(NH3)	C39H70O4	[M+H]1+	603.5347	+1
TAG	TAG 12:0-18:1-18:1	C51H94O6	[M+NH4]1+	820.7389	+1	-FA 18:1(+HO)-(NH3)	C33H60O4	[M+H]1+	521.4564	+1
TAG	TAG 14:0-18:0-18:0	C53H102O6	[M+H]1+	835.7749	+1	FA 14:0	C14H26O	[M+H]1+	211.2056	+1
TAG	TAG 14:0-18:0-18:0	C53H102O6	[M+H]1+	835.7749	+1	FA 18:0	C18H34O	[M+H]1+	267.2682	+1
TAG	TAG 14:0-18:0-18:0	C53H102O6	[M+H]1+	835.7749	+1	-FA 14:0(+HO)-(NH3)	C39H74O4	[M+H]1+	607.5660	+1
TAG	TAG 14:0-18:0-18:0	C53H102O6	[M+H]1+	835.7749	+1	-FA 18:0(+HO)-(NH3)	C35H66O4	[M+H]1+	551.5034	+1
TAG	TAG 14:0-18:0-18:0	C53H102O6	[M+NH4]1+	852.8015	+1	FA 14:0	C14H26O	[M+H]1+	211.2056	+1
TAG	TAG 14:0-18:0-18:0	C53H102O6	[M+NH4]1+	852.8015	+1	FA 18:0	C18H34O	[M+H]1+	267.2682	+1
TAG	TAG 14:0-18:0-18:0	C53H102O6	[M+NH4]1+	852.8015	+1	-FA 14:0(+HO)-(NH3)	C39H74O4	[M+H]1+	607.5660	+1
TAG	TAG 14:0-18:0-18:0	C53H102O6	[M+NH4]1+	852.8015	+1	-FA 18:0(+HO)-(NH3)	C35H66O4	[M+H]1+	551.5034	+1
TAG	TAG 14:0-18:0-18:1	C53H100O6	[M+H]1+	833.7593	+1	FA 14:0	C14H26O	[M+H]1+	211.2056	+1
TAG	TAG 14:0-18:0-18:1	C53H100O6	[M+H]1+	833.7593	+1	FA 18:0	C18H34O	[M+H]1+	267.2682	+1
TAG	TAG 14:0-18:0-18:1	C53H100O6	[M+H]1+	833.7593	+1	FA 18:1	C18H32O	[M+H]1+	265.2526	+1
TAG	TAG 14:0-18:0-18:1	C53H100O6	[M+H]1+	833.7593	+1	-FA 14:0(+HO)-(NH3)	C39H72O4	[M+H]1+	605.5503	+1
TAG	TAG 14:0-18:0-18:1	C53H100O6	[M+H]1+	833.7593	+1	-FA 18:0(+HO)-(NH3)	C35H64O4	[M+H]1+	549.4877	+1
TAG	TAG 14:0-18:0-18:1	C53H100O6	[M+H]1+	833.7593	+1	-FA 18:1(+HO)-(NH3)	C35H66O4	[M+H]1+	551.5034	+1
TAG	TAG 14:0-18:0-18:1	C53H100O6	[M+NH4]1+	850.7858	+1	FA 14:0	C14H26O	[M+H]1+	211.2056	+1
TAG	TAG 14:0-18:0-18:1	C53H100O6	[M+NH4]1+	850.7858	+1	FA 18:0	C18H34O	[M+H]1+	267.2682	+1
TAG	TAG 14:0-18:0-18:1	C53H100O6	[M+NH4]1+	850.7858	+1	FA 18:1	C18H32O	[M+H]1+	265.2526	+1
TAG	TAG 14:0-18:0-18:1	C53H100O6	[M+NH4]1+	850.7858	+1	-FA 14:0(+HO)-(NH3)	C39H72O4	[M+H]1+	605.5503	+1
TAG	TAG 14:0-18:0-18:1	C53H100O6	[M+NH4]1+	850.7858	+1	-FA 18:0(+HO)-(NH3)	C35H64O4	[M+H]1+	549.4877	+1
TAG	TAG 14:0-18:0-18:1	C53H100O6	[M+NH4]1+	850.7858	+1	-FA 18:1(+HO)-(NH3)	C35H66O4	[M+H]1+	551.5034	+1
TAG	TAG 14:0-18:1-18:1	C53H98O6	[M+H]1+	831.7436	+1	FA 14:0	C14H26O	[M+H]1+	211.2056	+1
TAG	TAG 14:0-18:1-18:1	C53H98O6	[M+H]1+	831.7436	+1	FA 18:1	C18H32O	[M+H]1+	265.2526	+1
TAG	TAG 14:0-18:1-18:1	C53H98O6	[M+H]1+	831.7436	+1	-FA 14:0(+HO)-(NH3)	C39H70O4	[M+H]1+	603.5347	+1
TAG	TAG 14:0-18:1-18:1	C53H98O6	[M+H]1+	831.7436	+1	-FA 18:1(+HO)-(NH3)	C35H64O4	[M+H]1+	549.4877	+1
TAG	TAG 14:0-18:1-18:1	C53H98O6	[M+NH4]1+	848.7702	+1	FA 14:0	C14H26O	[M+H]1+	211.2056	+1
TAG	TAG 14:0-18:1-18:1	C53H98O6	[M+NH4]1+	848.7702	+1	FA 18:1	C18H32O	[M+H]1+	265.2526	+1
TAG	TAG 14:0-18:1-18:1	C53H98O6	[M+NH4]1+	848.7702	+1	-FA 14:0(+HO)-(NH3)	C39H70O4	[M+H]1+	603.5347	+1
TAG	TAG 14:0-18:1-18:1	C53H98O6	[M+NH4]1+	848.7702	+1	-FA 18:1(+HO)-(NH3)	C35H64O4	[M+H]1+	549.4877	+1
TAG	TAG 14:1-14:1-18:1	C49H88O6	[M+H]1+	773.6654	+1	FA 14:1	C14H24O	[M+H]1+	209.1900	+1
TAG	TAG 14:1-14:1-18:1	C49H88O6	[M+H]1+	773.6654	+1	FA 18:1	C18H32O	[M+H]1+	265.2526	+1
TAG	TAG 14:1-14:1-18:1	C49H88O6	[M+H]1+	773.6654	+1	-FA 14:1(+HO)-(NH3)	C35H62O4	[M+H]1+	547.4721	+1
TAG	TAG 14:1-14:1-18:1	C49H88O6	[M+H]1+	773.6654	+1	-FA 18:1(+HO)-(NH3)	C31H54O4	[M+H]1+	491.4095	+1
TAG	TAG 14:1-14:1-18:1	C49H88O6	[M+NH4]1+	790.6919	+1	FA 14:1	C14H24O	[M+H]1+	209.1900	+1
TAG	TAG 14:1-14:1-18:1	C49H88O6	[M+NH4]1+	790.6919	+1	FA 18:1	C18H32O	[M+H]1+	265.2526	+1
TAG	TAG 14:1-14:1-18:1	C49H88O6	[M+NH4]1+	790.6919	+1	-FA 14:1(+HO)-(NH3)	C35H62O4	[M+H]1+	547.4721	+1
TAG	TAG 14:1-14:1-18:1	C49H88O6	[M+NH4]1+	790.6919	+1	-FA 18:1(+HO)-(NH3)	C31H54O4	[M+H]1+	491.4095	+1
TAG	TAG 14:1-16:1-18:1	C51H92O6	[M+H]1+	801.6967	+1	FA 14:1	C14H24O	[M+H]1+	209.1900	+1
TAG	TAG 14:1-16:1-18:1	C51H92O6	[M+H]1+	801.6967	+1	FA 16:1	C16H28O	[M+H]1+	237.2213	+1
TAG	TAG 14:1-16:1-18:1	C51H92O6	[M+H]1+	801.6967	+1	FA 18:1	C18H32O	[M+H]1+	265.2526	+1
TAG	TAG 14:1-16:1-18:1	C51H92O6	[M+H]1+	801.6967	+1	-FA 14:1(+HO)-(NH3)	C37H66O4	[M+H]1+	575.5034	+1
TAG	TAG 14:1-16:1-18:1	C51H92O6	[M+H]1+	801.6967	+1	-FA 16:1(+HO)-(NH3)	C35H62O4	[M+H]1+	547.4721	+1
TAG	TAG 14:1-16:1-18:1	C51H92O6	[M+H]1+	801.6967	+1	-FA 18:1(+HO)-(NH3)	C33H58O4	[M+H]1+	519.4408	+1
TAG	TAG 14:1-16:1-18:1	C51H92O6	[M+NH4]1+	818.7232	+1	FA 14:1	C14H24O	[M+H]1+	209.1900	+1
TAG	TAG 14:1-16:1-18:1	C51H92O6	[M+NH4]1+	818.7232	+1	FA 16:1	C16H28O	[M+H]1+	237.2213	+1
TAG	TAG 14:1-16:1-18:1	C51H92O6	[M+NH4]1+	818.7232	+1	FA 18:1	C18H32O	[M+H]1+	265.2526	+1
TAG	TAG 14:1-16:1-18:1	C51H92O6	[M+NH4]1+	818.7232	+1	-FA 14:1(+HO)-(NH3)	C37H66O4	[M+H]1+	575.5034	+1
TAG	TAG 14:1-16:1-18:1	C51H92O6	[M+NH4]1+	818.7232	+1	-FA 16:1(+HO)-(NH3)	C35H62O4	[M+H]1+	547.4721	+1
TAG	TAG 14:1-16:1-18:1	C51H92O6	[M+NH4]1+	818.7232	+1	-FA 18:1(+HO)-(NH3)	C33H58O4	[M+H]1+	519.4408	+1
TAG	TAG 14:1-18:1-18:1	C53H96O6	[M+H]1+	829.7280	+1	FA 14:1	C14H24O	[M+H]1+	209.1900	+1
TAG	TAG 14:1-18:1-18:1	C53H96O6	[M+H]1+	829.7280	+1	FA 18:1	C18H32O	[M+H]1+	265.2526	+1
TAG	TAG 14:1-18:1-18:1	C53H96O6	[M+H]1+	829.7280	+1	-FA 14:1(+HO)-(NH3)	C39H70O4	[M+H]1+	603.5347	+1
TAG	TAG 14:1-18:1-18:1	C53H96O6	[M+H]1+	829.7280	+1	-FA 18:1(+HO)-(NH3)	C35H62O4	[M+H]1+	547.4721	+1
TAG	TAG 14:1-18:1-18:1	C53H96O6	[M+NH4]1+	846.7545	+1	FA 14:1	C14H24O	[M+H]1+	209.1900	+1
TAG	TAG 14:1-18:1-18:1	C53H96O6	[M+NH4]1+	846.7545	+1	FA 18:1	C18H32O	[M+H]1+	265.2526	+1
TAG	TAG 14:1-18:1-18:1	C53H96O6	[M+NH4]1+	846.7545	+1	-FA 14:1(+HO)-(NH3)	C39H70O4	[M+H]1+	603.5347	+1
TAG	TAG 14:1-18:1-18:1	C53H96O6	[M+NH4]1+	846.7545	+1	-FA 18:1(+HO)-(NH3)	C35H62O4	[M+H]1+	547.4721	+1
TAG	TAG 16:0-18:0-18:0	C55H106O6	[M+H]1+	863.8062	+1	FA 16:0	C16H30O	[M+H]1+	239.2369	+1
TAG	TAG 16:0-18:0-18:0	C55H106O6	[M+H]1+	863.8062	+1	FA 18:0	C18H34O	[M+H]1+	267.2682	+1
TAG	TAG 16:0-18:0-18:0	C55H106O6	[M+H]1+	863.8062	+1	-FA 16:0(+HO)-(NH3)	C39H74O4	[M+H]1+	607.5660	+1
TAG	TAG 16:0-18:0-18:0	C55H106O6	[M+H]1+	863.8062	+1	-FA 18:0(+HO)-(NH3)	C37H70O4	[M+H]1+	579.5347	+1
TAG	TAG 16:0-18:0-18:0	C55H106O6	[M+NH4]1+	880.8328	+1	FA 16:0	C16H30O	[M+H]1+	239.2369	+1
TAG	TAG 16:0-18:0-18:0	C55H106O6	[M+NH4]1+	880.8328	+1	FA 18:0	C18H34O	[M+H]1+	267.2682	+1
TAG	TAG 16:0-18:0-18:0	C55H106O6	[M+NH4]1+	880.8328	+1	-FA 16:0(+HO)-(NH3)	C39H74O4	[M+H]1+	607.5660	+1
TAG	TAG 16:0-18:0-18:0	C55H106O6	[M+NH4]1+	880.8328	+1	-FA 18:0(+HO)-(NH3)	C37H70O4	[M+H]1+	579.5347	+1
TAG	TAG 16:0-18:0-18:1	C55H104O6	[M+H]1+	861.7906	+1	FA 16:0	C16H30O	[M+H]1+	239.2369	+1
TAG	TAG 16:0-18:0-18:1	C55H104O6	[M+H]1+	861.7906	+1	FA 18:0	C18H34O	[M+H]1+	267.2682	+1
TAG	TAG 16:0-18:0-18:1	C55H104O6	[M+H]1+	861.7906	+1	FA 18:1	C18H32O	[M+H]1+	265.2526	+1
TAG	TAG 16:0-18:0-18:1	C55H104O6	[M+H]1+	861.7906	+1	-FA 16:0(+HO)-(NH3)	C39H72O4	[M+H]1+	605.5503	+1
TAG	TAG 16:0-18:0-18:1	C55H104O6	[M+H]1+	861.7906	+1	-FA 18:0(+HO)-(NH3)	C37H68O4	[M+H]1+	577.5190	+1
TAG	TAG 16:0-18:0-18:1	C55H104O6	[M+H]1+	861.7906	+1	-FA 18:1(+HO)-(NH3)	C37H70O4	[M+H]1+	579.5347	+1
TAG	TAG 16:0-18:0-18:1	C55H104O6	[M+NH4]1+	878.8171	+1	FA 16:0	C16H30O	[M+H]1+	239.2369	+1
TAG	TAG 16:0-18:0-18:1	C55H104O6	[M+NH4]1+	878.8171	+1	FA 18:0	C18H34O	[M+H]1+	267.2682	+1
TAG	TAG 16:0-18:0-18:1	C55H104O6	[M+NH4]1+	878.8171	+1	FA 18:1	C18H32O	[M+H]1+	265.2526	+1
TAG	TAG 16:0-18:0-18:1	C55H104O6	[M+NH4]1+	878.8171	+1	-FA 16:0(+HO)-(NH3)	C39H72O4	[M+H]1+	605.5503	+1
TAG	TAG 16:0-18:0-18:1	C55H104O6	[M+NH4]1+	878.8171	+1	-FA 18:0(+HO)-(NH3)	C37H68O4	[M+H]1+	577.5190	+1
TAG	TAG 16:0-18:0-18:1	C55H104O6	[M+NH4]1+	878.8171	+1	-FA 18:1(+HO)-(NH3)	C37H70O4	[M+H]1+	579.5347	+1
TAG	TAG 16:0-18:1-18:1	C55H102O6	[M+H]1+	859.7749	+1	FA 16:0	C16H30O	[M+H]1+	239.2369	+1
TAG	TAG 16:0-18:1-18:1	C55H102O6	[M+H]1+	859.7749	+1	FA 18:1	C18H32O	[M+H]1+	265.2526	+1
TAG	TAG 16:0-18:1-18:1	C55H102O6	[M+H]1+	859.7749	+1	-FA 16:0(+HO)-(NH3)	C39H70O4	[M+H]1+	603.5347	+1
TAG	TAG 16:0-18:1-18:1	C55H102O6	[M+H]1+	859.7749	+1	-FA 18:1(+HO)-(NH3)	C37H68O4	[M+H]1+	577.5190	+1
TAG	TAG 16:0-18:1-18:1	C55H102O6	[M+NH4]1+	876.8015	+1	FA 16:0	C16H30O	[M+H]1+	239.2369	+1
TAG	TAG 16:0-18:1-18:1	C55H102O6	[M+NH4]1+	876.8015	+1	FA 18:1	C18H32O	[M+H]1+	265.2526	+1
TAG	TAG 16:0-18:1-18:1	C55H102O6	[M+NH4]1+	876.8015	+1	-FA 16:0(+HO)-(NH3)	C39H70O4	[M+H]1+	603.5347	+1
TAG	TAG 16:0-18:1-18:1	C55H102O6	[M+NH4]1+	876.8015	+1	-FA 18:1(+HO)-(NH3)	C37H68O4	[M+H]1+	577.5190	+1
TAG	TAG 16:1-16:1-20:0	C55H102O6	[M+H]1+	859.7749	+1	FA 16:1	C16H28O	[M+H]1+	237.2213	+1
TAG	TAG 16:1-16:1-20:0	C55H102O6	[M+H]1+	859.7749	+1	FA 20:0	C20H38O	[M+H]1+	295.2995	+1
TAG	TAG 16:1-16:1-20:0	C55H102O6	[M+H]1+	859.7749	+1	-FA 16:1(+HO)-(NH3)	C39H72O4	[M+H]1+	605.5503	+1
TAG	TAG 16:1-16:1-20:0	C55H102O6	[M+H]1+	859.7749	+1	-FA 20:0(+HO)-(NH3)	C35H62O4	[M+H]1+	547.4721	+1
TAG	TAG 16:1-16:1-20:0	C55H102O6	[M+NH4]1+	876.8015	+1	FA 16:1	C16H28O	[M+H]1+	237.2213	+1
TAG	TAG 16:1-16:1-20:0	C55H102O6	[M+NH4]1+	876.8015	+1	FA 20:0	C20H38O	[M+H]1+	295.2995	+1
TAG	TAG 16:1-16:1-20:0	C55H102O6	[M+NH4]1+	876.8015	+1	-FA 16:1(+HO)-(NH3)	C39H72O4	[M+H]1+	605.5503	+1
TAG	TAG 16:1-16:1-20:0	C55H102O6	[M+NH4]1+	876.8015	+1	-FA 20:0(+HO)-(NH3)	C35H62O4	[M+H]1+	547.4721	+1
TAG	TAG 16:1-16:1-22:0	C57H106O6	[M+H]1+	887.8062	+1	FA 16:1	C16H28O	[M+H]1+	237.2213	+1
TAG	TAG 16:1-16:1-22:0	C57H106O6	[M+H]1+	887.8062	+1	FA 22:0	C22H42O	[M+H]1+	323.3308	+1
TAG	TAG 16:1-16:1-22:0	C57H106O6	[M+H]1+	887.8062	+1	-FA 16:1(+HO)-(NH3)	C41H76O4	[M+H]1+	633.5816	+1
TAG	TAG 16:1-16:1-22:0	C57H106O6	[M+H]1+	887.8062	+1	-FA 22:0(+HO)-(NH3)	C35H62O4	[M+H]1+	547.4721	+1
TAG	TAG 16:1-16:1-22:0	C57H106O6	[M+NH4]1+	904.8328	+1	FA 16:1	C16H28O	[M+H]1+	237.2213	+1
TAG	TAG 16:1-16:1-22:0	C57H106O6	[M+NH4]1+	904.8328	+1	FA 22:0	C22H42O	[M+H]1+	323.3308	+1
TAG	TAG 16:1-16:1-22:0	C57H106O6	[M+NH4]1+	904.8328	+1	-FA 16:1(+HO)-(NH3)	C41H76O4	[M+H]1+	633.5816	+1
TAG	TAG 16:1-16:1-22:0	C57H106O6	[M+NH4]1+	904.8328	+1	-FA 22:0(+HO)-(NH3)	C35H62O4	[M+H]1+	547.4721	+1
TAG	TAG 16:1-18:1-18:1	C55H100O6	[M+H]1+	857.7593	+1	FA 16:1	C16H28O	[M+H]1+	237.2213	+1
TAG	TAG 16:1-18:1-18:1	C55H100O6	[M+H]1+	857.7593	+1	FA 18:1	C18H32O	[M+H]1+	265.2526	+1
TAG	TAG 16:1-18:1-18:1	C55H100O6	[M+H]1+	857.7593	+1	-FA 16:1(+HO)-(NH3)	C39H70O4	[M+H]1+	603.5347	+1
TAG	TAG 16:1-18:1-18:1	C55H100O6	[M+H]1+	857.7593	+1	-FA 18:1(+HO)-(NH3)	C37H66O4	[M+H]1+	575.5034	+1
TAG	TAG 16:1-18:1-18:1	C55H100O6	[M+NH4]1+	874.7858	+1	FA 16:1	C16H28O	[M+H]1+	237.2213	+1
TAG	TAG 16:1-18:1-18:1	C55H100O6	[M+NH4]1+	874.7858	+1	FA 18:1	C18H32O	[M+H]1+	265.2526	+1
TAG	TAG 16:1-18:1-18:1	C55H100O6	[M+NH4]1+	874.7858	+1	-FA 16:1(+HO)-(NH3)	C39H70O4	[M+H]1+	603.5347	+1
TAG	TAG 16:1-18:1-18:1	C55H100O6	[M+NH4]1+	874.7858	+1	-FA 18:1(+HO)-(NH3)	C37H66O4	[M+H]1+	575.5034	+1
TAG	TAG 18:0-18:0-18:0	C57H110O6	[M+H]1+	891.8375	+1	FA 18:0	C18H34O	[M+H]1+	267.2682	+1
TAG	TAG 18:0-18:0-18:0	C57H110O6	[M+H]1+	891.8375	+1	-FA 18:0(+HO)-(NH3)	C39H74O4	[M+H]1+	607.5660	+1
TAG	TAG 18:0-18:0-18:0	C57H110O6	[M+NH4]1+	908.8641	+1	FA 18:0	C18H34O	[M+H]1+	267.2682	+1
TAG	TAG 18:0-18:0-18:0	C57H110O6	[M+NH4]1+	908.8641	+1	-FA 18:0(+HO)-(NH3)	C39H74O4	[M+H]1+	607.5660	+1
TAG	TAG 18:0-18:0-18:1	C57H108O6	[M+H]1+	889.8219	+1	FA 18:0	C18H34O	[M+H]1+	267.2682	+1
TAG	TAG 18:0-18:0-18:1	C57H108O6	[M+H]1+	889.8219	+1	FA 18:1	C18H32O	[M+H]1+	265.2526	+1
TAG	TAG 18:0-18:0-18:1	C57H108O6	[M+H]1+	889.8219	+1	-FA 18:0(+HO)-(NH3)	C39H72O4	[M+H]1+	605.5503	+1
TAG	TAG 18:0-18:0-18:1	C57H108O6	[M+H]1+	889.8219	+1	-FA 18:1(+HO)-(NH3)	C39H74O4	[M+H]1+	607.5660	+1
TAG	TAG 18:0-18:0-18:1	C57H108O6	[M+NH4]1+	906.8484	+1	FA 18:0	C18H34O	[M+H]1+	267.2682	+1
TAG	TAG 18:0-18:0-18:1	C57H108O6	[M+NH4]1+	906.8484	+1	FA 18:1	C18H32O	[M+H]1+	265.2526	+1
TAG	TAG 18:0-18:0-18:1	C57H108O6	[M+NH4]1+	906.8484	+1	-FA 18:0(+HO)-(NH3)	C39H72O4	[M+H]1+	605.5503	+1
TAG	TAG 18:0-18:0-18:1	C57H108O6	[M+NH4]1+	906.8484	+1	-FA 18:1(+HO)-(NH3)	C39H74O4	[M+H]1+	607.5660	+1
TAG	TAG 18:0-18:1-18:1	C57H106O6	[M+H]1+	887.8062	+1	FA 18:0	C18H34O	[M+H]1+	267.2682	+1
TAG	TAG 18:0-18:1-18:1	C57H106O6	[M+H]1+	887.8062	+1	FA 18:1	C18H32O	[M+H]1+	265.2526	+1
TAG	TAG 18:0-18:1-18:1	C57H106O6	[M+H]1+	887.8062	+1	-FA 18:0(+HO)-(NH3)	C39H70O4	[M+H]1+	603.5347	+1
TAG	TAG 18:0-18:1-18:1	C57H106O6	[M+H]1+	887.8062	+1	-FA 18:1(+HO)-(NH3)	C39H72O4	[M+H]1+	605.5503	+1
TAG	TAG 18:0-18:1-18:1	C57H106O6	[M+NH4]1+	904.8328	+1	FA 18:0	C18H34O	[M+H]1+	267.2682	+1
TAG	TAG 18:0-18:1-18:1	C57H106O6	[M+NH4]1+	904.8328	+1	FA 18:1	C18H32O	[M+H]1+	265.2526	+1
TAG	TAG 18:0-18:1-18:1	C57H106O6	[M+NH4]1+	904.8328	+1	-FA 18:0(+HO)-(NH3)	C39H70O4	[M+H]1+	603.5347	+1
TAG	TAG 18:0-18:1-18:1	C57H106O6	[M+NH4]1+	904.8328	+1	-FA 18:1(+HO)-(NH3)	C39H72O4	[M+H]1+	605.5503	+1
TAG	TAG 18:1-18:1-18:1	C57H104O6	[M+H]1+	885.7906	+1	FA 18:1	C18H32O	[M+H]1+	265.2526	+1
TAG	TAG 18:1-18:1-18:1	C57H104O6	[M+H]1+	885.7906	+1	-FA 18:1(+HO)-(NH3)	C39H70O4	[M+H]1+	603.5347	+1
TAG	TAG 18:1-18:1-18:1	C57H104O6	[M+NH4]1+	902.8171	+1	FA 18:1	C18H32O	[M+H]1+	265.2526	+1
TAG	TAG 18:1-18:1-18:1	C57H104O6	[M+NH4]1+	902.8171	+1	-FA 18:1(+HO)-(NH3)	C39H70O4	[M+H]1+	603.5347	+1
