# Supplementary material for: LipidCreator workbench to probe the lipidomic landscape
Source: Nat Commun. 2020 Apr 28;11:2057. doi: 10.1038/s41467-020-15960-z (PMC7188904; doi:10.1038/s41467-020-15960-z)
Supplement: Supplementary file 10 — Supplementary Data 7 [file 41467_2020_15960_MOESM10_ESM.zip › Scripts/Figure 6 - Quantitative comparisons/Bowden-MEDM-all-species.csv]

Lipid	MEDM-consensus	MEDM-StdUncertainty	Note
FFA 16:0	43	13
FFA 16:1	6.1	2.9
FFA 18:0	15	9
FFA 18:1	110	53
FFA 18:2	44	22
FFA 18:3	2.9	0.62
FFA 20:3	1.3	0.62
FFA 20:4	4.7	1.5
FFA 20:5	0.42	0.056
FFA 22:5	1.1	0.56
FFA 22:6	1.5	0.17
DAG 30:0	0.83	0.17
DAG 32:0	2.6	1.2
DAG 32:1	1.2	0.62
DAG 32:2	0.62	0.29
DAG 34:0	6.5	3.6
DAG 34:1	6.1	2.4
DAG 34:2	4.4	1.9
DAG 34:3	0.31	0.2
11,12-DiHETrE	1
DAG 36:0	1.6	0.98
DAG 36:1	2.6	1.1
DAG 36:2	6.2	2.2
DAG 36:3	8.4	3.3
DAG 36:4	2.8	1
11-HDoHE	0.61
DAG 36:5	0.89	0.54
DAG 38:0	0.24	0.13
DAG 38:1	0.51	0.39
DAG 38:2	1.5	1.2
DAG 38:3	1.3	1
DAG 38:4	0.95	0.38
DAG 38:5	1.8	0.82
DAG 38:6	0.77	0.37
DAG 40:5	0.084	0.053
DAG 40:6	0.28	0.17
DAG 40:7	0.89	0.68
TAG 42:0	0.38	0.19
TAG 42:1	0.37	0.17
TAG 42:2	0.16	0.064
TAG 44:0	1.2	0.73
TAG 44:1	1.7	0.84
TAG 44:2	0.9	0.4
TAG 46:0	2.8	1.6
TAG 46:1	5.7	2.6
TAG 46:2	3.6	1.3
TAG 46:3	0.76	0.34
TAG 48:0	4.5	1.2
TAG 48:1	13	3.2
TAG 48:2	16	2.8
TAG 48:3	3.3	1.3
TAG 48:4	1.3	0.23
TAG 49:1	2	0.42
TAG 49:2	1.8	0.56
TAG 50:0	3.8	0.83
TAG 50:1	38	10
TAG 50:2	47	12
TAG 50:3	23	6.6
TAG 50:4	8.7	2.9
TAG 50:5	1.6	0.64
TAG 51:1	1.8	0.48
TAG 51:2	4.8	1.1
TAG 51:3	4.8	1.9
TAG 51:4	1.4	0.62
TAG 52:0	3.4	1.8
TAG 52:1	14	2.9
TAG 52:2	44	14
TAG 52:3	100	29
TAG 52:4	48	17
TAG 52:5	15	5.7
TAG 52:6	4	1.4
TAG 52:7	0.39	0.13
TAG 53:2	1.9	0.41
TAG 53:3	3.7	1.1
TAG 53:4	2.4	0.76
TAG 53:5	0.84	0.37
TAG 54:0	2.4	1.3
TAG 54:1	3.2	0.91
TAG 54:2	8.2	2.6
TAG 54:3	26	9.8
TAG 54:4	36	13
TAG 54:5	27	11
11-HEPE	0.38
TAG 54:6	14	5.1
TAG 54:7	5.6	1.5
TAG 56:2	0.69	0.23
TAG 56:3	1.4	0.14
TAG 56:4	2	0.56
TAG 56:5	4.1	1.4
TAG 56:6	6.4	2.7
TAG 56:7	13	2.7
TAG 56:8	3.3	1.3
TAG 56:9	0.71	0.27
TAG 58:6	1.6	0.68
TAG 58:7	2	0.64
TAG 58:8	0.68	0.21
TAG 58:9	1.2	0.27
LPC 14:0	1	0.2
LPC 15:0	0.52	0.11
LPC 16:0	73	11
LPC 16:1	2.4	0.35
LPC 17:0	1.4	0.24
LPC 17:1	0.25	0.071
11-HETE	1.5
LPC 18:0	27	3.3
LPC 18:1	18	2.3
LPC 18:2	22	2.9
LPC 18:3	0.44	0.13
LPC 20:0	0.1	0.034
LPC 20:1	0.19	0.024
LPC 20:2	0.23	0.044
LPC 20:3	1.8	0.26
12,13-DiHOME	5
LPC 20:4	6	0.6
LPC 20:5	0.33	0.092
LPC 22:0	0.025	0.0017
LPC 22:1	0.013	0.0046
LPC 22:4	0.12	0.041
LPC 22:5	0.43	0.13
LPC 22:6	0.77	0.14
LPC 24:0	0.046	0.015
LPC O-16:0	0.55	0.16
LPC O-18:0	0.16	0.058
LPC P-16:0	0.46	0.13
LPE 16:0	0.91	0.27
LPE 18:0	1.6	0.55
LPE 18:1	1.4	0.47
LPE 18:2	1.9	0.56
LPE 20:3	0.52	0.38
LPE 20:4	1.1	0.41
LPE 22:1	0.036	0.03
LPE 22:6	0.52	0.18
PC 30:0	1.6	0.32
PC 30:1	0.76	0.43
PC 32:0	7.2	1
PC 32:1	13	1.9
PC 32:3	0.42	0.14
PC 34:0	2.1	0.37
PC 34:1	120	21
PC 34:5	0.034	0.0045
PC 36:1	26	4.6
PC O-30:0/29:0	0.072	0.026
PC O-30:1/P-30:0	0.047	0.0096
PC O-32:0/31:0	1.5	0.41
PC O-32:1/P-32:0/31:1	1.6	0.24
PC O-32:2/P-32:1/31:2	0.34	0.093
PC O-34:0/33:0	0.76	0.17
PC O-34:1/P-34:0/33:1	4.9	0.86
PC O-34:2/P-34:1/33:2	5.2	1.3
PC O-34:3/P-34:2/33:3	4.7	0.88
PC O-34:4/P-34:3	0.12	0.079
PC O-35:4/34:4	1	0.25
PC O-36:0/35:0	0.72	0.53
PC P-33:1/32:2	2.6	0.37
PC P-35:1/34:2	240	47
PC P-35:2/34:3	12	1.7
CE 14:0	16	6
CE 14:1	1.2
CE 15:0	5.3	1.8
CE 16:0	210	58
CE 16:1	100	27
CE 16:2	1.9	0.46
CE 17:0	6	2.5
CE 17:1	8.2	1
CE 18:0	15	3.7
CE 18:1	450	110
CE 18:2	1700	430
CE 18:3	84	24
CE 20:0	3.1
CE 20:1	1.3	0.66
CE 20:2	5.8	3.1
CE 20:3	35	12
12,13-EpOME	7.8
CE 20:4	350	58
CE 20:5	38	8.6
CE 22:0	0.36
12-HEPE	0.98
CE 22:1	0.52
CE 22:4	1.2	0.7
CE 22:5	4.1	1.6
CE 22:6	37	9.5
CE 24:0	0.31
CE 24:1	0.15
Cer 16:0	0.056
Cer 18:0	0.042
Cer 20:0	0.03
Cer 22:0	0.11
Cer 24:0	0.084
Cer 24:1	0.21
Cer 32:1	0.051	0.021
Cer 34:0	0.045	0.031
Cer 34:1	0.28	0.044
Cer 34:2	0.033
Cer 36:1	0.12	0.021
Cer 36:2	0.026	0.014
Cer 38:1	0.11	0.021
12-HETE	6.8	1.5
Cer 38:2	0.019
Cer 38:5	0.37
Cer 39:1	0.11
Cer 40:0	0.17
12-HHTrE	0.27
Cer 40:1	0.65	0.12
Cer 40:2	0.15	0.021
Cer 41:1	0.67	0.27
Cer 41:2	0.14
Cer 42:0	0.28	0.18
13-HODE	13
Cer 42:1	1.9	0.47
Cer 42:2	0.82	0.1
Cer 42:3	0.23	0.14
Cer 43:1	0.16
Cer 44:1	0.063	0.031
Cer 44:2	0.044	0.022
Cer 44:3	0.22
Chenodeoxycholic acid-3-Sulfate	0.14
DAG 30:1	0.51
DAG 32:3	0.73
DAG 34:4	0.71
DAG 40:0	0.56
DAG 40:1	0.021
DAG 40:4	0.83
DCA	0.35	0.083
FFA 14:0	5.1
13-HOTrE	0.56
FFA 17:0	1.7
FFA 17:1	0.86
FFA 20:1	1.6
FFA 20:2	1.3
FFA 22:4	1.3
FFA 24:1	1
GCA	0.24	0.069
GCDCA	1.1	0.18
GDCA	0.43	0.069
GLCA	0.025	0.0018
GUDCA	0.15	0.024
Hex2Cer 34:1	2.1
Hex2Cer 42:1	0.28
14,15-DiHETrE	1.1
Hex2Cer16:0	5.5
Hex2Cer22:0	0.29
Hex2Cer24:0	0.33
Hex2Cer24:1	1.1
Hex3Cer d18:1/16:0	0.98
Hex3Cer d18:1/24:0	0.37
14-HDoHE	1.3
HexCer 34:1	0.86	0.21
HexCer 36:1	0.13	0.043
15-HEPE	0.42
HexCer 38:1	0.2
HexCer 40:1	2.4	0.68
HexCer 42:1	2.7	0.73
HexCer 42:2	1.1	0.59
Hyodeoxycholic acid	0.035
LCA	0.014	0.0036
LPC 14:1	0.12
LPC 19:0	1.6
LPC 19:1	0.037
LPC 24:1	0.023
LPC 26:0	0.016
LPC O-18:1	0.35
LPC O-20:0	0.025
LPC O-20:1	0.024
LPC O-22:0	0.029
LPC P-18:0	0.68
LPE 16:1	0.77
LPE 18:3	0.45
LPE 20:1	1.4
15-HETE	2.4	0.64
17-HDoHE	0.84
18-HEPE	0.25
LPE 20:2	4.4
LPE 20:5	0.54
LPE 22:0	1
LPE 22:4	1
LPE 22:5	1.7
LPE P-18:1	0.4
LPI 18:0	0.22
LPI 18:1	0.27
19,20-DiHDoPE (19,20-DiHDPA)	1.6
20-HETE	2
LPI 18:2	0.28
LPI 20:4	0.26
PC 26:0	0.44
PC 28:0	0.15
4-HDoHE	3.9
PC 36:2	140	25
PC 36:3	100	14
5,15-DiHETE	0.25
PC 36:4	150	28
PC 36:5	11	1.8
PC 36:6	0.28	0.088
PC 38:0	2	0.85
PC 38:1	0.37	0.17
PC 38:2	2.3	0.2
PC 38:3	26	5.2
5,6-DiHETrE	1.5
PC 38:4	84	14
PC 38:5	42	7.9
PC 38:6	41	4.4
PC 38:7	0.79	0.35
PC 40:1	0.29
PC 40:2	0.23	0.1
PC 40:3	0.27	0.14
PC 40:4	2.9	0.37
PC 40:5	6.7	1.1
PC 40:6	14	2.6
PC 40:7	3.5	0.76
PC 40:8	0.73	0.2
PC 42:2	0.17
5,6-EET	1
5-HEPE	0.86
PC 42:4	0.14
PC 42:5	0.19
PC 42:6	0.079	0.041
PC O-36:1/P-36:0/35:1	3.5	0.99
5-HETE	10	1.3
5-HETrE	1.2
PC O-36:2/P-36:1/35:2	7.4	1.7
PC O-36:3/P-36:2/35:3	3.7	0.82
PC O-36:4/P-36:3/35:4	12	1.4
PC O-36:5/P-36:4/35:5	6.9	1.6
PC O-38:2/37:2	0.98	0.32
PC O-38:3/P-38:2/37:3	1.5	0.51
PC O-38:4/P-38:3/37:4	7.4	2
PC O-38:5/P-38:4/37:5	11	1.6
PC O-38:6/P-38:5/37:6	3.6	1
PC O-40:2/P-40:1	0.069	0.021
PC O-40:4/P-40:3/39:4	0.95	0.38
PC O-40:5/P-40:4/39:5	1.7	0.45
PC O-40:6/P-40:5/39:6	1.8	0.74
PC O-40:7/P-40:6/39:7	1.1	0.23
PC O-40:8/P-40:7	0.11
PC O-42:4/P-42:3	0.58
PC O-42:5/P-42:4	0.79	0.12
PC O-42:6/P-42:5	0.55
PC O-42:7	0.078
PC O-44:5/P-44:4	1.4
PC O-44:6e/P-44:5	0.97
PC P-36:5/35:6	0.3	0.094
PC P-38:6/36:0	1.2	0.39
PE 32:1	0.34	0.12
PE 34:0	1.6	1.1
PE 34:1	1.2	0.17
PE 34:2	2.2	0.26
PE 34:3	0.15
PE 35:1	0.14
PE 36:0	0.28	0.1
PE 36:1	1.3	0.26
PE 36:2	6.7	0.79
PE 36:3	2.4	0.38
5-oxoETE (5-KETE)	0.48
PE 36:4	3.1	0.39
PE 36:5	0.26	0.13
PE 38:1	2.6	1.7
PE 38:2	1.9	1.2
PE 38:3	0.95	0.2
PE 38:4	8.1	1.2
PE 38:5	2.7	0.47
PE 38:6	3.2	0.59
PE 40:4	0.26	0.082
PE 40:5	0.73	0.23
PE 40:6	1.8	0.36
PE 40:7	0.77	0.26
PE O-34:1/P-34:0	0.46	0.22
PE O-34:2/P-34:1	0.78	0.17
PE O-34:3/P-34:2	1.5	0.41
8,9-DiHETrE	0.65
PE O-36:2/P-36:1/35:2	0.93	0.22
PE O-36:3/P-36:2/35:3	3.2	0.76
PE O-36:4/P-36:3	1.6	0.29
PE O-36:5/P-36:4	4.9	1.9
PE O-36:6/P-36:5	0.7	0.49
PE O-38:4/P-38:3/37:4	0.94	0.18
8-HDoHE	1
PE O-38:5/P-38:4	5.8	1.9
PE O-38:6/P-38:5	4.9	1.2
PE O-38:7/P-38:6	3.5	0.98
PE O-40:5/P-40:4/39:5	0.73	0.13
PE O-40:6/P-40:5/39:6	1.3	0.31
PE O-40:7/P-40:6/39:7	2.5	0.72
PE O-40:8/P-40:7	2.6
PE P-38:2/37:3	1.3
8-HEPE	0.89
PE P-42:5	0.55
PE P-42:6	0.66
PG 34:1	1.3	0.6
PG 34:2	0.45
PG 36:1	0.83	0.61
PG 36:2	0.67	0.24
PG 36:3	0.43
PG 38:4	0.065
8-HETE	1.1
PG 40:6	0.048
PI 32:0	0.3
PI 32:1	0.56	0.11
PI 34:0	0.086
PI 34:1	2.4	0.42
PI 34:2	2.8	0.38
PI 36:1	2.1	0.59
PI 36:2	7.7	0.93
PI 36:3	2.2	0.29
PI 36:4	3	0.48
PI 36:5	1.7
PI 38:2	0.34	0.16
PI 38:3	3.4	0.54
PI 38:4	19	2.2
PI 38:5	2.5	0.44
8-HETrE	0.46
PI 38:6	0.32	0.031
PI 40:4	0.3	0.042
PI 40:5	0.63	0.26
9,10-DiHOME	7
PI 40:6	0.84	0.16
PS 36:1	0.18
PS 36:2	0.73
PS 36:4	0.36
PS 38:1	0.25
PS 38:2	0.27
PS 38:4	2.2	1.6
PS 40:4	2
PS 40:5	7.4
S1P d18:0	0.1
S1P d18:1	0.41
9,10-EpOME	4.2
9-HEPE	0.5
SM 30:1	0.7
SM 31:1	0.19	0.049
SM 32:0	0.47	0.22
SM 32:1	8.4	1.4
SM 32:2	0.66	0.24
SM 33:0	0.026
SM 33:1	4.7	0.64
SM 33:2	0.056
SM 34:0	5.8	1.3
SM 34:1	100	15
SM 34:2	16	2.2
SM 34:3	0.18
SM 35:0	0.05
SM 35:1	2.5	0.58
SM 35:2	0.52	0.21
SM 36:0	2	0.49
SM 36:1	20	3.7
SM 36:2	9.6	1.5
SM 36:3	1.3	0.41
SM 36:4	1
9-HETE	0.85
9-HODE	9.7
SM 37:1	1	0.23
9-HOTrE	0.8
SM 37:2	0.21	0.1
SM 38:0	0.92	0.51
SM 38:1	11	3.1
SM 38:2	5.2	1.3
SM 38:3	0.61	0.24
SM 38:4	0.25
9-OxoODE (9-KODE)	6.8
SM 39:1	3.6	1
SM 39:2	0.61	0.16
SM 40:0	1.5	0.65
SM 40:1	20	5.1
SM 40:2	12	2.8
SM 40:3	2.2	0.79
SM 40:4	0.26
LTB4	0.03
PGD2	0.17
SM 41:1	7.7	2.1
SM 41:2	5.8	1.4
SM 41:3	0.77	0.3
SM 42:1	20	5.4
SM 42:2	44	11
SM 42:3	17	4.7
PGE2	0.04
SM 42:4	4.2	1.8
SM 42:5	0.37
SM 43:1	0.62	0.28
SM 43:2	1	0.29
SM 43:3	1.4
SM 44:1	0.25	0.12
SM 44:2	0.4	0.13
SM 44:3	0.27	0.19
TAG 38:0	0.14
TAG 40:0	0.44
TAG 40:1	0.83
TAG 40:2	0.085
TAG 44:3	0.18
TAG 45:0	0.54
TAG 46:4	0.5
TAG 46:5	1.1
TAG 47:0	0.53
TAG 47:1	0.59
TAG 47:2	0.22
TAG 47:3	0.1
TAG 48:5	2.1
TAG 48:6	1.3
TAG 48:7	0.53
TAG 49:0	0.29
TAG 49:3	0.36
TAG 50:6	0.3
TAG 50:7	0.51
TAG 51:0	0.35
TAG 51:5	0.52
TAG 53:0	0.39
TAG 53:1	0.44
TAG 54:8	0.9
TAG 55:3	0.35
TAG 55:4	0.42
TAG 55:6	0.39
TAG 56:1	0.83
TAG 57:6	0.056
TAG 57:7	0.069
TAG 58:10	0.55
TAG 58:11	0.13
TAG 58:2	0.66
TAG 58:3	0.21
TAG 60:10	0.2
TAG 60:11	0.13
TAG 60:12	0.082
Taurolithocholic acid sulfate	0.1
TCA	0.026	0.0056
TCDCA	0.084	0.005
TDCA	0.04	0.0064
TLCA	0.0027	0.00069
Total Cholesterol	4000
UDCA	0.11	0.024
α-Muricholic acid	0.012
β-Muricholic acid	0.0033
ω-Muricholic acid	0.0057
