# Supplementary material for: LipidCreator workbench to probe the lipidomic landscape
Source: Nat Commun. 2020 Apr 28;11:2057. doi: 10.1038/s41467-020-15960-z (PMC7188904; doi:10.1038/s41467-020-15960-z)
Supplement: Supplementary file 10 — Supplementary Data 7 [file 41467_2020_15960_MOESM10_ESM.zip › Scripts/Figure 6 - Quantitative comparisons/LipidCreatorVal_QC-filtered_SAMPLES-NIST_uM_04022020v1.csv]

AnalyticalID	SampleID	Qctype	REPLICATE	CE 16:1	CE 16:2	CE 17:0	CE 17:1	CE 18:0	CE 18:1	CE 18:2	CE 18:3	CE 20:1	CE 20:2	CE 20:3	CE 22:1	CE 22:4	CE 22:5	CE 22:6	CE 24:1	CE 24:4	CE 24:5	CE 24:6	Cer d18:0/22:0	Cer d18:0/24:1	Cer d18:1/16:0	Cer d18:1/18:0	Cer d18:1/20:0	Cer d18:1/22:0	Cer d18:1/24:0	Cer d18:1/24:1	DG 14:0_18:2 [NL-18:2]	DG 16:0_18:1 [NL-18:1]	DG 16:0_18:2 [NL-18:2]	DG 16:0_20:4 [NL-20:4]	DG 16:0_22:6 [NL-22:6]	DG 16:1_18:1 [NL-18:1]	DG 18:0_18:2 [NL-18:2]	DG 18:0_20:4 [NL-18:0]	DG 18:1_18:2 [NL-18:1]	DG 18:1_18:3 [NL-18:3]	DG 18:1_20:3 [NL-18:1]	DG 18:2_18:2 [NL-18:2]	DG 18:2_20:4 [NL-20:4]	Hex1Cer d18:1/16:0	Hex1Cer d18:1/18:0	Hex1Cer d18:1/20:0	Hex1Cer d18:1/22:0	Hex1Cer d18:1/24:1	Hex2Cer d18:1/16:0
005_NIST_A-1	NIST	NIST	A1	33.30594247	1.068286748	1.904402794	5.32665924	9.515380521	647.6250961	4557.506953	238.7625404	2.07838006	10.19983181	235.4560678	1.080046043	16.18983591	62.53352012	542.3314617	2.596995134	4.103692531	2.976910827	2.35577882	0.156351236	0.131547707	0.360131317	0.117822619	0.242285276	2.676368722	11.083231	3.037179267	2.420369342	158.6565326	54.09751925	8.810958998	2.363226377	14.55565077	29.48151501	1.088157026	52.37623938	16.6029191	3.772803524	59.24935275	11.39196694	5.355215411	0.789142125	0.827215632	18.06156153	17.3307072	6.349216434
006_NIST_A-2	NIST	NIST	A2	35.54093513	1.261117812	1.77583184	5.559185277	10.04616374	783.8574443	5524.011554	277.5619347	2.157418369	12.01432888	271.5889933	1.031823665	17.95920745	70.63046879	546.7642155	2.653309742	4.583487344	3.451048038	2.007179368	0.199630633	0.136781886	0.412007076	0.127011751	0.247266239	3.077022088	12.33753514	3.688238242	1.968800109	136.1021692	44.75401597	7.783448066	2.461810545	13.39739652	29.50578668	0.899946113	51.06378847	14.84034702	3.751699485	55.87451609	8.375116966	5.566519139	0.840843529	0.721743879	19.55040604	18.55254947	6.22405087
011_PLASMA_H002_A-1	H002	SPL	A1	8.750507347	0.488126858	2.069050768	3.039883863	9.471991909	597.589238	3576.017361	85.94149555	2.341436938	5.346086769	87.89779741	1.86388029	3.973314679	36.32493177	1065.599361	2.314875898	2.382362621	1.966058982	0.809840673	0.139587349	0.14369424	0.304038987	0.132335753	0.22868341	2.878144223	11.52104882	4.601454241	0.662571491	162.2087346	20.85296385	2.751915458	6.68481547	9.041211824	15.44988251	0.999706391	27.6089053	6.567640919	1.316783847	15.21289368	3.04287204	3.544813957	0.656508812	0.611839523	11.9474595	12.6471548	3.953429952
012_PLASMA_H002_A-2	H002	SPL	A2	8.029195112	0.389602294	1.675152521	2.524860933	8.656633355	534.5334324	3225.648103	73.89464482	2.076658058	5.419638028	76.05325213	1.617238666	3.08683134	27.92935696	878.7514088	1.978914122	1.686826855	1.538951954	0.700231151	0.118179445	0.127142377	0.223222142	0.11679501	0.215684665	2.308939615	9.271076925	3.765036714	0.919488684	183.5373587	29.19456178	3.895605145	8.033023264	12.19647702	21.26099838	0.886048121	32.54547899	8.835632556	2.146722308	18.62072287	3.295474417	3.942612865	0.521779843	0.548748669	13.84801407	11.47399229	5.336216456
013_PLASMA_H008_A-1	H008	SPL	A1	21.80486606	0.888149369	1.301685025	4.798458472	10.08225763	625.5005924	5213.701249	219.3534105	1.681288428	7.527925155	281.8730401	0.755047368	17.25838193	70.84156955	1178.946373	1.898017015	2.952106049	2.189834395	2.232742276	0.161946631	0.131718625	0.297380758	0.11601272	0.291461741	2.356506916	9.807763195	3.065663678	0.357134831	45.90268131	18.51643514	2.446762002	2.505122574	5.414187947	8.815035751	0.707145141	18.6387334	4.932763023	1.397665986	23.4788764	5.862349336	4.712516198	0.792851262	0.886618165	14.84496779	17.4152228	4.54066891
014_PLASMA_H008_A-2	H008	SPL	A2	26.47005862	0.928690556	1.524945673	4.164954085	9.489808933	724.2919015	5136.446836	266.4386257	2.079759587	7.461681009	319.2175072	0.728731092	16.91208683	67.08651332	1225.723659	2.057114121	2.608078306	2.125956337	1.646098915	0.149684136	0.10112913	0.34346632	0.102105844	0.227349691	2.544753801	9.409713067	3.100380236	0.298572652	29.21888777	12.42269836	1.939208472	1.962852081	3.917774903	6.219422605	0.423468886	12.69085149	3.655821011	0.8823103	17.64389931	4.134315764	4.178164828	0.745650348	0.886210645	17.46371583	16.26855285	4.867003367
015_PLASMA_H010_A-1	H010	SPL	A1	13.0034759	0.466833466	1.622009421	2.534677809	10.34818451	559.2101547	4507.377754	102.5107905	1.803826075	6.742068839	107.0142098	0.844807243	10.41220446	47.73813928	928.0787587	2.340313245	2.435831009	1.828921895	0.728547016	0.069751637	0.061814259	0.282838796	0.081806011	0.166269679	1.698219231	6.268096403	2.211989455	0.377140756	41.21442821	12.79798433	1.478321359	1.900584598	4.9677934	10.49913781	0.62703673	14.82673598	4.445204639	0.877168274	19.71292489	3.370585498	4.831563636	0.887728498	0.889406623	18.43636846	15.27573856	4.509274194
016_PLASMA_H010_A-2	H010	SPL	A2	11.68349782	0.683433232	1.3594755	2.703707136	11.03332393	489.233104	4406.838919	114.2686968	1.817715288	6.2328926	119.8012955	0.849498962	9.906663804	45.67384984	885.6678006	2.118204181	2.414073722	1.883079129	0.603287463	0.082554436	0.068264876	0.313779377	0.111590175	0.234877912	2.254245088	7.157296311	2.327035887	0.492312363	56.09908426	19.07574715	2.037196198	2.464376179	6.429611526	11.31494229	0.523907023	23.81432903	5.402771366	0.865818436	23.78739157	3.594543637	4.020544657	0.758742495	0.810230765	16.4653	12.7105078	5.271279517
017_PLASMA_H012_A-1	H012	SPL	A1	12.52470622	0.845741599	2.112530755	4.014294633	9.738791092	575.1084202	6228.477257	222.4263941	2.622795664	8.741355684	117.1025147	1.166389248	15.47447011	61.05140953	1666.653061	2.430504314	3.187757859	1.888636529	1.262899571	0.067895501	0.075196092	0.282864735	0.078326497	0.156995901	1.599271994	6.267734769	2.50279762	0.545676986	57.6353169	20.73997475	1.90048565	2.576296505	3.945800558	11.95443363	0.39015251	28.7866742	8.953918416	0.790364071	30.80436885	3.502637191	5.117070876	0.769668487	1.225366835	21.91467407	23.22535888	5.60067581
018_PLASMA_H012_A-2	H012	SPL	A2	9.421771951	0.793528257	1.531119764	3.551388556	8.214668787	567.7907419	5864.45529	226.5244978	2.276447205	9.968047872	121.2107718	1.183002756	18.8004012	63.86161886	1481.361943	2.635573042	3.460640105	2.540956624	1.518325721	0.100599111	0.092289961	0.372730391	0.106014659	0.220112819	1.798386639	6.600942266	3.113568365	0.484875698	52.58384396	19.92038199	2.1443165	2.623829677	4.212692782	11.2803226	0.39797298	20.90812378	9.399980527	1.003483383	28.70644035	3.827456186	5.678362814	0.891083876	1.307734771	19.72007359	22.66231079	4.923405045
021_PLASMA_H018_A-1	H018	SPL	A1	9.419280096	0.592491509	1.830357219	2.66723864	10.95364827	692.2842279	5035.467764	121.2338259	2.450573634	7.014914638	92.71978697	0.998096615	9.284249535	45.94966756	753.1344922	2.465462936	2.665698368	1.689935705	0.504439262	0.097692779	0.079973256	0.300589874	0.073210733	0.175889803	1.95760065	8.1159908	2.651604588	0.950490582	99.26671704	37.18493796	2.393690289	1.786177935	7.34583211	17.07232821	0.496351887	53.15003053	12.51126173	1.635445015	53.87420701	3.786359396	4.958788664	0.593515146	1.181966171	20.56438828	22.03136326	4.508723441
022_PLASMA_H018_A-2	H018	SPL	A2	9.604836365	0.418216476	1.793639101	2.404913102	10.82850679	601.2305203	5019.191253	117.747356	2.283241964	7.250656985	96.76851311	0.940369736	8.818688163	42.05645944	693.1901052	2.242610089	2.472483236	1.511236349	0.55851991	0.111806736	0.094259406	0.410013783	0.112921737	0.267488766	2.216064707	10.63357047	3.54963391	0.818870387	88.95743659	34.76426945	2.489790006	1.895048904	7.004040174	15.42210485	0.564793341	54.38659566	13.72007146	1.531320665	54.49948634	4.087055344	6.248540419	0.846752932	1.507953944	24.75962405	25.07029098	5.410233066
023_PLASMA_H041_A-1	H041	SPL	A1	11.87860357	0.441248495	0.660445678	1.780977109	7.480960097	513.3580893	4100.205743	104.9991609	1.624285373	6.410946766	167.037101	0.808860437	8.182505246	40.57859302	685.6450769	2.245058644	2.442564439	1.758429482	1.240119477	0.131790055	0.127436099	0.250794508	0.123756232	0.221985463	1.671101434	8.56346936	2.644299051	0.52265593	71.68004092	23.82095926	3.019564798	3.605469106	5.163622494	13.17607032	0.730632388	23.50549629	5.781929912	1.742134506	23.89978605	4.337810545	5.66052204	0.775680873	1.011713541	14.66223566	17.18472063	6.447880066
024_PLASMA_H041_A-2	H041	SPL	A2	14.1871116	0.629203048	0.789054633	2.621112515	7.869006041	581.2685454	4865.95934	162.0934752	1.522558005	7.982942809	212.429719	0.698925547	11.00878593	55.92651448	1066.713435	1.856432415	3.191363205	2.900569364	1.820154041	0.155759078	0.132361307	0.259482006	0.117142993	0.210179191	1.909328031	9.487493221	3.056743649	0.523363135	87.51470279	25.19892646	3.824549539	3.756607874	6.31592084	19.95308684	0.619558202	22.78699737	6.598303384	2.234643813	27.8127343	5.226731029	5.326193438	0.775097189	1.013093837	19.56311	17.77556221	4.968324783
025_PLASMA_H042_A-1	H042	SPL	A1	18.48013972	0.916266376	1.404908158	2.716021299	4.760853524	551.1364942	5132.690254	239.912021	0.929881781	5.52886326	132.4264614	0.577898331	10.98208538	45.9837635	1464.62684	1.721088135	2.81738043	3.590432909	2.037268111	0.159283549	0.148830441	0.309284312	0.085952206	0.165813416	2.301000277	13.12040547	3.301306814	0.291922592	37.33697951	10.43371334	0.996855668	1.473689228	3.271452523	13.53385129	0.266178886	6.673430435	5.488144732	0.878007183	13.39756742	2.003308791	4.343831368	0.591282718	0.934049733	19.36902924	23.50050663	4.197606005
026_PLASMA_H042_A-2	H042	SPL	A2	18.69861573	1.195809467	1.22427232	2.844806694	5.225336205	623.013775	5724.207214	231.8048004	1.051646965	7.545243535	142.1505104	0.638011481	10.77670145	43.17001552	1405.361861	1.883723352	3.080272113	3.680209908	2.18128954	0.19168796	0.149593298	0.281211692	0.09110833	0.234411622	2.664519493	13.36357928	3.17151824	0.333912012	48.96779413	10.16123981	1.290316166	1.52239569	3.627371757	16.43149311	0.362256331	7.122689771	5.740888613	0.930124802	15.06348861	2.049625182	5.297540355	0.894857586	0.939145173	35.1672409	33.84689136	4.132388664
027_PLASMA_H043_A-1	H043	SPL	A1	19.09916944	0.622835158	1.106800528	2.349698992	6.365558259	588.2923378	4546.538936	130.4145307	1.729358501	8.854958595	152.4840169	0.673560051	11.61489169	50.66973287	837.1813693	1.898995847	3.510827821	1.987140743	0.923581107	0.218456565	0.237787077	0.340787657	0.111273627	0.291630633	3.674699524	17.92660413	6.660868416	1.007079482	137.7234658	33.56907579	2.933170055	2.590748614	8.354242144	17.5612939	0.821434903	26.51507394	7.043068392	1.901340111	28.40415896	3.390212569	5.752539211	0.663520947	1.309863919	45.01653003	43.68046537	6.801960784
028_PLASMA_H043_A-2	H043	SPL	A2	20.57354569	0.692301266	1.102404273	2.88499252	8.145243488	716.9771885	4744.720523	147.4563999	1.959500706	10.19171942	167.8274522	0.856288614	13.90580397	62.25460571	851.2246634	2.26593355	3.910923218	2.534129606	0.75584973	0.172501806	0.160272015	0.342195143	0.102031119	0.283695309	3.163811202	14.07783447	4.870365069	1.342671756	203.8252833	42.25373343	4.169119111	3.553194588	9.627059507	19.7128626	0.620468876	35.85754612	9.448806642	2.078940376	34.24874378	4.285092735	5.595589067	0.726917318	1.043984421	40.6226093	41.89785388	5.810165576
031_PLASMA_H044_A-1	H044	SPL	A1	10.76384262	0.473679914	0.946506351	2.15823078	7.308539683	373.6619735	3469.914472	156.0617424	1.772032291	7.444455947	178.1217841	0.696224126	20.96524369	41.52849956	898.1549401	1.828148425	3.931116548	3.174722271	1.606457691	0.081985747	0.08221727	0.237942995	0.069741759	0.122733741	1.840997215	5.94706998	2.306108495	0.741534167	38.91196243	18.1840524	2.231744082	2.947092452	3.778293137	12.47978066	0.573735113	19.15160439	6.466040395	1.190528013	26.78846732	4.68950598	6.744241302	0.550312682	0.654152466	17.65639013	22.30875607	5.555907349
032_PLASMA_H044_A-2	H044	SPL	A2	9.14986226	0.655155602	1.035939836	2.385010694	7.214228643	349.5540547	4180.013481	161.1800234	1.750526907	7.856699267	160.6216495	0.68968693	18.69789187	47.7918276	911.5880614	1.832274541	4.19966721	3.804553648	1.832744355	0.086590595	0.082573354	0.326491211	0.087880803	0.14386804	1.662883476	6.909350827	2.697767662	0.922258369	41.32898586	17.57354526	2.379024517	3.037672796	3.62734017	12.71585714	0.681167757	20.62730104	6.98667256	1.359388732	26.14690429	4.690827204	6.156240038	0.546007233	0.615573102	15.04794577	19.63386358	6.010406988
033_PLASMA_H047_A-1	H047	SPL	A1	19.92542133	0.658323248	1.426313593	3.715854748	7.124513359	628.6368137	6476.413521	219.66031	1.93007678	10.21475259	195.2747727	0.87348881	23.78300958	71.59594003	1591.690294	2.176026089	4.569141725	5.073866904	1.52636077	0.214655101	0.180872737	0.324391186	0.115332939	0.261115284	2.877600857	15.11706693	3.607933803	0.35665926	49.06143097	14.40732454	1.640330909	1.645359	4.194265964	8.89553111	0.308508805	12.98940286	4.211696679	0.666892478	18.69192854	3.201050375	5.548566025	1.177413396	1.158631774	20.56846647	19.81072518	5.094739005
034_PLASMA_H047_A-2	H047	SPL	A2	19.29709035	1.035502392	1.386070279	3.772138042	6.271614689	581.6858853	6986.293346	271.6808054	1.937258137	9.803836065	210.3638277	0.873489701	22.27605563	73.28006377	1841.099124	2.315747361	4.938974127	6.002053148	1.706648583	0.198704612	0.205623779	0.33735753	0.108652745	0.190886852	2.02365737	8.878857365	3.299261645	0.383873954	46.05225299	16.32753501	1.866720078	1.922434992	4.715032363	5.705820234	0.182698094	15.31006168	4.915173316	0.723572653	19.73245552	3.75994531	4.412452321	0.857052202	1.049065532	17.48792943	19.92593811	6.385707525
039_PLASMA_H048_A-1	H048	SPL	A1	14.4510672	0.513447058	1.109843641	3.731328621	6.536912546	691.7003368	4894.343957	131.7868449	1.56379104	8.207802973	216.7254083	0.625096418	14.33591786	53.68514241	1328.760387	1.934088918	3.041482574	2.570035275	0.903694822	0.128941981	0.120167822	0.346344918	0.134653359	0.266309334	3.238492839	14.68978329	5.076259402	0.442470275	97.50938676	25.31471536	4.755259152	5.553203592	5.858698206	14.67857687	1.196567114	23.49931974	6.170098184	1.661568062	25.05084636	5.829027347	5.453185086	1.139056071	1.107337707	25.86427583	27.63813072	4.953007114
040_PLASMA_H048_A-2	H048	SPL	A2	12.49198498	0.547669374	1.250333396	3.081410338	6.834031809	734.218079	5327.571702	124.3290543	1.750985565	8.302914144	196.8276389	0.586904421	13.85451115	58.05489918	1213.831832	1.763307315	3.092110805	2.89982665	0.886517506	0.133589937	0.140093829	0.358932048	0.14774477	0.296896746	3.632624577	16.93192435	5.204118555	0.33625716	89.34115125	24.92882417	4.334621204	4.73841781	5.589357235	15.83735221	1.303556827	22.6779893	6.51258835	1.635923484	25.51378202	5.687282233	4.872843795	1.134553172	0.906735999	22.9429236	31.48271735	4.318667763
041_PLASMA_H049_A-1	H049	SPL	A1	22.89561368	0.823673009	1.022935318	3.015558406	5.707055563	740.5044992	5892.562533	211.4863651	1.545010887	10.83046808	122.4052971	0.788729306	14.91388942	80.28149463	1514.815783	2.058766527	5.51652918	4.27228374	1.302484946	0.290801084	0.245541297	0.355990981	0.10235765	0.365604845	3.945269173	19.33067026	5.517055398	0.801502525	86.93667929	14.14193182	2.521540404	2.093131313	5.944381313	16.56580808	0.330937642	10.75339646	4.924734848	1.180997475	10.1935101	2.914494949	4.269733173	0.931993912	1.086934427	20.66137111	28.55051472	5.197918569
042_PLASMA_H049_A-2	H049	SPL	A2	21.94906879	0.951652749	1.044050172	2.768666381	6.231331024	707.7650711	6619.970458	190.1766898	1.722173987	9.325220051	141.8247522	0.77581272	14.85481911	76.4863422	1358.916573	2.098683308	4.9837623	4.110667712	1.3998006	0.323319565	0.263767501	0.320684844	0.085825395	0.263373525	3.522399278	20.00025944	5.554691926	0.75503168	97.98275344	15.133015	2.954241789	2.25499589	5.924353671	17.57396349	0.48025054	10.44476521	4.794851927	1.211417071	10.69179362	2.945425071	3.593627388	0.759040697	0.859211495	22.02399612	23.11987877	6.129574085
043_PLASMA_H050_A-1	H050	SPL	A1	20.12506264	0.931116464	0.772735533	3.399219303	4.961974003	599.8442068	4209.904038	170.6557672	1.445540242	8.120479431	159.3114188	0.468543587	19.00916842	58.76718153	1102.682922	1.368863759	3.715352669	3.566399174	0.965369483	0.144274659	0.146032899	0.303911947	0.074736229	0.260615264	3.383723709	14.53658668	4.265415608	0.224353774	49.40597612	8.749097402	1.185450074	0.716448516	3.183640239	8.633071651	0.303423772	7.471554513	2.667332645	0.749058889	8.766312321	1.747244241	4.563237968	0.651759406	0.892803419	32.15106649	31.22230012	6.203196347
044_PLASMA_H050_A-2	H050	SPL	A2	23.08639188	1.192010109	0.825384195	3.482375108	5.776166518	625.6111438	4766.656165	184.3652454	1.534270437	9.006129394	186.7622098	0.573352674	19.79894146	59.83007493	1094.817693	1.634397763	4.685045161	4.054204934	1.028303834	0.139549393	0.10033144	0.257064671	0.076278027	0.245988223	2.872957536	12.31752543	3.923576987	0.264183337	45.85039275	9.928715961	1.290911709	0.896939411	2.826747748	8.75796371	0.325755777	6.574020214	2.827864212	0.754171554	9.49901681	1.87384557	5.193965237	0.772197118	1.108324956	31.92744654	40.11602466	4.472097697
049_PLASMA_H052_A-1	H052	SPL	A1	14.67403058	0.629087329	1.146939305	3.577603124	5.264205259	400.4525653	3053.564032	87.07204259	1.650458435	6.800000921	150.5381986	0.691715636	17.51349211	56.51877599	1390.483345	2.090414506	3.131726964	2.564333192	1.097085926	0.071412285	0.099216435	0.184734571	0.070427366	0.138239603	1.15486843	4.939481816	2.653405653	0.163638605	46.7972069	9.579427803	1.758219168	1.838993333	2.329759842	10.5349817	0.480051009	9.41638642	2.897717188	0.564971241	9.854597464	2.546700437	5.664142493	0.591905051	0.60918695	16.52882175	23.09350147	4.734105309
050_PLASMA_H052_A-2	H052	SPL	A2	13.63134856	0.692540559	1.439788661	3.679003136	5.28133328	414.5683767	3098.5558	91.48429167	1.537503288	7.405756786	144.3102736	0.696019074	15.5856411	59.4952424	1520.413031	2.097227849	2.934601092	2.14339722	0.964180898	0.072538032	0.094896434	0.221163781	0.069956443	0.135533406	1.389494011	4.668664842	2.563333167	0.215439523	43.27584127	9.810028872	1.819285276	2.126237484	2.119525462	9.513881381	0.45516992	9.628804288	3.358957553	0.681024633	10.94370569	2.749800663	7.226334952	0.484196886	0.582098764	13.84002424	23.49417398	4.672700484
051_PLASMA_H053_A-1	H053	SPL	A1	9.167809816	0.462672864	1.194355268	2.49142862	6.552177667	512.5314569	4321.425177	128.731072	1.333863498	7.397173717	168.3363989	0.655747545	10.33773643	46.7155375	446.104054	1.860698374	2.716289987	2.114991857	1.011876148	0.121463952	0.1058609	0.229023823	0.072393665	0.18346391	2.233972299	10.96824608	2.692219824	1.852005841	86.06520828	35.45960214	3.705748298	1.908542381	6.1001576	17.60621181	0.468094463	27.76194961	11.08019706	2.445157117	45.03936188	6.724182073	4.720532643	0.785403252	0.903959625	23.16847994	22.00751732	4.857834395
052_PLASMA_H053_A-2	H053	SPL	A2	8.951096653	0.605953837	1.334589255	2.753347392	6.796559613	452.2984169	4056.017073	142.2603195	1.418447551	7.911874953	178.8691246	0.656579401	11.57803543	47.29856374	474.7075278	2.077511642	3.285381693	2.083723367	1.132397585	0.100563075	0.092966584	0.19642356	0.067373643	0.146040284	1.715880079	9.907418548	3.093637165	1.501818253	95.5878013	29.76894498	3.480762678	1.768700623	6.024658902	19.1330821	0.423684295	24.77292136	10.51559555	2.271099067	40.55052672	6.233827288	3.707363763	0.545044726	0.862270029	22.22122403	22.19075981	4.99687011
053_PLASMA_H055_A-1	H055	SPL	A1	13.04115417	0.446559509	0.782561622	1.584752233	5.740324754	455.9453412	3899.947656	131.7122509	1.392792263	5.533354381	129.7095166	0.730891194	10.98328556	49.56695085	684.2709006	2.030445757	2.824265181	1.735722254	0.578189203	0.130545248	0.13357685	0.278360686	0.081803551	0.146138118	1.780084534	6.40276792	2.799783689	0.551130963	76.29459903	22.67422057	2.146564216	2.140562479	5.521598318	14.53963731	0.587963177	17.32307159	6.114569964	1.031784381	25.15413843	2.964515271	5.421980363	0.697974515	0.707194786	19.56518456	22.71044951	5.377066116
054_PLASMA_H055_A-2	H055	SPL	A2	12.63207592	0.411416227	0.710420532	1.599444779	6.070529176	458.8432174	3553.891263	133.2124089	1.295590214	5.086496882	115.1255016	0.554641572	8.376685464	52.44016229	685.388051	1.838534098	2.664790267	1.677334259	0.449362384	0.135341361	0.152576425	0.290900087	0.075371963	0.160577135	1.460465037	6.772697308	2.811734747	1.067898711	113.2630461	38.53937313	3.294935059	3.482705779	8.268464739	19.80640837	0.485909319	37.97732118	10.09500757	1.650113962	42.01754216	5.182471864	5.00255951	0.680456	0.813527425	18.60966633	23.7215417	6.412759886
055_PLASMA_H056_A-1	H056	SPL	A1	20.28215571	0.654796318	1.584870223	3.472680731	5.684009873	552.8353217	4430.919985	222.0825544	1.452629029	6.278757894	203.0411719	1.081881397	13.83506017	49.20350715	267.8062965	1.973160054	3.326608188	2.04940115	1.986654053	0.153320121	0.15927633	0.287165008	0.094502562	0.287609111	2.754289262	12.65554543	4.480388034	0.723938442	65.94592462	15.10582161	2.231770101	0.605574121	6.774116834	10.31685678	0.412294105	17.96078141	5.273084171	1.979589196	16.71610176	3.408614322	4.564467331	0.524098371	0.841851173	14.93018373	16.92211275	4.301909548
056_PLASMA_H056_A-2	H056	SPL	A2	19.59101973	0.86410926	1.203288695	3.116478779	5.073283211	514.361524	4238.508104	216.0405552	1.133973036	6.156243037	168.9709388	0.869950468	11.84363184	53.48910311	295.4712385	1.572842408	3.071306776	2.197462171	1.963424466	0.122332019	0.118352502	0.243349272	0.074659979	0.25186004	2.315762382	11.20869328	4.070976231	0.868725513	67.52809995	17.6488889	2.679523619	0.479784114	7.530019884	12.32516938	0.481948648	19.09463388	5.756736454	2.157682693	18.68281357	3.450677328	4.790602986	0.69514892	1.067409067	24.36556212	20.33922797	4.536293008
060_PLASMA_H057_A-2	H057	SPL	A2	10.23823778	0.787989027	1.684623134	3.79508503	6.253960458	581.6938746	4022.434226	191.5881055	2.150423304	7.773742781	139.3098414	0.773627896	10.86887876	45.06335665	1022.101691	1.632173786	2.182267552	2.872226249	0.637509348	0.165583838	0.158289772	0.345314174	0.075305529	0.182665058	2.70421785	13.76044003	3.803670029	0.468494424	90.71467297	15.4212748	1.556955629	1.822360723	3.895673788	20.58747693	0.681706645	18.47718735	7.236887428	1.300560042	16.37384259	2.394839887	5.05272518	0.624458374	0.978261556	42.12824424	35.78672522	7.126744959
061_PLASMA_H058_A-1	H058	SPL	A1	32.25164053	2.053950331	2.357212527	5.383954057	8.373732882	534.9511536	4386.651543	326.7015916	1.132402882	7.487468015	286.6659414	0.574602056	13.20828673	69.83683143	1000.766087	1.232370198	2.546226361	2.391655048	3.495495839	0.208406139	0.168011692	0.321805421	0.098561349	0.300630023	3.465297982	20.47494223	4.341259557	1.550356218	177.1202275	25.38580946	5.651552929	2.646156012	10.95454687	18.94001531	0.50617844	20.08692395	8.980529599	2.798989517	16.92294173	5.153775848	4.340405828	0.581510166	0.836235639	33.78163406	26.90482113	4.353467562
062_PLASMA_H058_A-2	H058	SPL	A2	24.33661956	1.143887789	1.615301848	3.593351041	6.386138117	591.1296069	4273.752716	192.1894224	1.12761403	6.718437782	223.7935878	0.408418862	9.980014117	53.79212385	656.762203	1.199008587	2.213231262	2.630574443	2.186458303	0.165810695	0.147663463	0.280585895	0.09635179	0.304003535	3.755372304	14.44988018	3.762276768	1.235390098	160.7206677	22.04333833	5.1310015	2.418702176	10.05237434	21.79874719	0.672165247	16.10147037	9.206984246	2.823769692	16.59811328	4.874268567	4.526393312	0.595107376	0.712340224	38.31744944	31.97268328	4.756206832
063_PLASMA_H059_A-1	H059	SPL	A1	21.2610524	1.000821789	2.272611772	6.172946323	6.784538376	680.1225118	5234.792435	250.8664106	1.396557823	7.775409356	266.7322107	0.487972383	14.09991416	59.52038355	1232.835626	1.172664612	2.33805748	3.238223005	1.435595614	0.181701081	0.157160891	0.24018284	0.080642151	0.22816604	3.299012098	15.38252867	4.503095436	0.330825778	65.43036592	7.398098021	1.279787203	1.303249094	2.852389298	13.16316975	0.453558594	6.712067069	4.508746414	1.066008738	7.430603882	1.768161549	3.733805679	0.616626839	0.778657511	28.34025689	31.94553037	5.038525653
064_PLASMA_H059_A-2	H059	SPL	A2	20.17034908	1.06333526	2.162548957	5.139189167	6.842938646	532.2969315	4894.275338	255.3392136	1.343377571	6.860401602	265.4188317	0.492455356	12.8933766	59.80236874	1177.536007	1.36592066	2.5702296	2.715965905	1.485938793	0.125907263	0.108283732	0.233596368	0.068658981	0.189788719	2.61443392	13.20074244	4.193908293	0.446574319	73.96010403	9.249839623	1.554945386	1.824584386	3.42156413	15.04259771	0.438738024	8.199632377	5.090067452	1.314143911	9.100438437	2.185297828	4.262648703	0.694003772	0.983704548	29.11705818	30.773891	6.034911116
065_PLASMA_H060_A-1	H060	SPL	A1	16.83615546	0.889236952	1.704691617	4.627432551	8.33675682	855.8334651	6126.832975	233.7361894	2.450855091	10.90373881	278.8758717	1.061181759	22.80097216	84.06336725	2257.921469	1.957476147	4.51419278	6.179747706	2.104719928	0.324035242	0.223019422	0.45479494	0.12498694	0.554020757	4.838496676	21.9948523	9.356940867	0.962987028	63.67266124	16.39097363	2.368876212	3.541163602	5.538159449	16.35725967	0.785312422	19.86402477	10.30106899	1.905951046	26.82381799	4.476939872	6.705224847	1.259945058	1.338474902	45.93812305	47.84650025	6.95269168
066_PLASMA_H060_A-2	H060	SPL	A2	19.75703723	0.922992901	2.244501922	4.857646655	10.02511342	877.6581504	7293.544721	275.3416863	3.14408893	10.93886715	306.6470678	1.165675052	25.4708468	95.90071783	2144.418941	2.177671939	5.068915634	5.87888271	2.367382859	0.296638721	0.269997641	0.548885019	0.124287531	0.397351568	5.414384572	23.73391087	7.794822745	1.362442785	70.25185439	20.94391862	2.62022402	4.343822858	6.09948351	15.91574189	0.644263933	20.0294199	10.96127048	1.869903893	30.23447383	5.438531079	7.911858821	1.076765538	1.630518803	51.89557089	57.01768474	6.865681666
073_NIST_B-1	NIST	NIST	B1	31.08924909	1.275987252	2.160280149	6.023136723	10.44431042	759.3211702	5123.612237	236.5982205	2.305384442	10.09536222	264.8089377	1.020673485	16.16037273	66.76513149	520.6068697	2.227161887	4.037039885	3.682275881	1.904094012	0.156794811	0.148194308	0.388994964	0.143001805	0.219963557	2.699766203	13.10658906	3.770642827	2.157671304	133.2918805	46.84469964	8.263640759	2.504554351	14.71422343	25.74919003	1.158157998	48.85496568	15.63230189	3.580185541	56.84115341	12.2686846	4.905213413	0.711505701	0.85176883	17.24477227	18.09114637	7.568580715
074_NIST_B-2	NIST	NIST	B2	33.39292556	1.070265738	1.913417278	4.908469224	9.953101208	685.3381081	4457.594929	249.9720906	2.218263226	11.55426951	239.9460167	1.12816796	17.18400478	54.62294728	559.9010071	2.150049649	3.568521902	2.440353942	1.654047049	0.135056971	0.124608613	0.354166267	0.133280873	0.216524767	2.639122965	10.36159874	2.988548886	2.369588406	144.6570523	49.22017218	8.262032709	2.519812466	15.71686535	26.17240178	1.069178724	54.91619199	15.46436108	3.630075777	63.82924405	11.91491814	4.932952496	0.840554052	0.737841489	17.7622033	17.30284444	6.656543745
079_PLASMA_H002_B-1	H002	SPL	B1	8.052896026	0.487714652	1.975000053	2.358676577	8.979467645	602.873652	3506.510568	84.10677977	2.428226928	6.201764573	89.34058739	1.781581101	3.353074159	29.6399455	943.5200632	2.180202329	1.877284684	1.470041512	0.595776355	0.111344104	0.122755286	0.225682792	0.123186325	0.185857084	2.140776419	9.698064617	3.317614174	0.819845949	157.1743248	23.23465179	3.208587038	8.267794849	10.9087088	17.02045007	0.913131986	29.15040295	7.374066962	1.739716676	17.40008957	3.371939192	2.781914389	0.608503227	0.553083652	11.66109413	9.605565413	4.579222287
082_PLASMA_H008_B-2	H008	SPL	B2	28.47033672	0.886890987	1.405234782	4.185322318	9.220813	571.9981891	5781.102075	242.3045885	1.701393494	8.499570106	332.3101536	0.70671236	17.09794785	76.49798029	1273.232009	2.181165324	2.56054437	1.869155119	1.881572122	0.155846415	0.112865709	0.342191385	0.155470447	0.361410889	2.618725074	10.61850518	3.196197475	0.435816519	41.90303433	17.11879945	2.387915593	2.9991192	4.812336173	7.782088233	0.640948568	15.5696828	4.801731373	1.176317119	24.46323572	5.114980869	4.204043384	0.677243941	0.721879051	13.05097255	13.26976802	3.778237173
083_PLASMA_H010_B-1	H010	SPL	B1	13.77200306	0.563784174	1.401267387	2.441784592	9.407412316	531.4459545	4025.134297	100.0202284	1.687512031	7.355565643	98.51193928	0.797286067	10.2899573	47.22883013	855.4349509	2.200089651	2.394674561	1.572297282	0.657492171	0.064067236	0.053893415	0.288359507	0.098891063	0.180420829	1.734674522	7.234358956	2.236798166	0.545171438	61.12332822	18.60976585	2.167605999	2.72967212	5.221183708	11.30417791	0.486742228	21.03805862	5.773440014	0.878341854	24.87787491	3.890137014	4.924480371	0.614484423	1.074740978	16.58004738	14.56692139	4.223626853
084_PLASMA_H010_B-2	H010	SPL	B2	12.17779402	0.549977924	1.435043409	2.363036463	10.17560166	482.9647052	4805.971235	135.5071871	1.908761768	6.644682784	102.8842542	0.81082604	10.1778743	39.0027274	816.9651877	2.097138045	2.339300042	1.660539408	0.611844128	0.091974702	0.063681316	0.321091767	0.117370912	0.209416276	2.03915884	6.971365806	2.434587874	0.625949726	56.79941234	20.09594551	2.237273931	2.743165675	7.146540318	13.07957726	0.463088832	22.363749	6.135506021	1.058607975	24.29928595	3.658116127	5.509158644	0.864410277	1.071285995	18.77542828	14.79161383	3.837448153
085_PLASMA_H012_B-1	H012	SPL	B1	10.73384083	0.907764442	1.833328186	4.340733194	7.603460228	617.4552297	5622.934105	234.4957661	2.710948648	9.264537097	115.1577569	1.008244377	18.56151486	75.00884569	1487.765345	2.445107448	3.831443466	2.610755798	1.45494946	0.090040233	0.102346354	0.343663789	0.092149091	0.214195917	1.888415702	7.838585556	2.398145394	0.705990202	51.12150835	21.69791084	1.288970585	2.924793758	3.935356908	11.48953184	0.482630584	20.54662829	9.222066812	0.922015226	29.28016583	3.397368442	4.355576852	0.755761242	1.068525958	17.78258069	20.61934207	5.877013177
086_PLASMA_H012_B-2	H012	SPL	B2	9.090573646	0.68353627	1.624583744	3.654090093	6.65033387	575.2038761	5112.462283	212.7259681	2.134101161	9.27223832	113.9083376	1.104668013	17.98266182	67.72789316	1343.953417	2.456143081	3.892945497	2.629244437	1.469832356	0.121450909	0.085055764	0.339126251	0.087730894	0.175354782	1.733551225	7.566030518	3.124993429	0.687100463	51.36562379	22.26925885	1.73905722	2.901966311	4.712418946	13.39468021	0.306231986	21.75501891	9.478384453	0.941969228	28.97608618	3.555137872	4.099766535	0.817465701	0.962703638	17.91114806	18.43258861	4.983348135
090_PLASMA_H018_B-2	H018	SPL	B2	9.077874161	0.52128284	1.588944668	2.413293368	11.34154669	635.8305016	5043.800826	120.4863662	2.202246716	6.675336285	84.42248492	0.870238799	8.801816536	44.31716777	684.4575145	2.226864842	2.336570859	1.45605459	0.520804818	0.094694927	0.081885891	0.299403443	0.086867873	0.23192927	1.697389794	8.760336776	2.98260445	0.966430166	109.1302697	43.60328565	2.611785144	2.184808488	8.454631226	18.86505355	0.644545772	55.51625363	15.25418367	1.687878485	59.84204092	4.273830235	4.646839518	0.667702355	1.130757765	19.68456394	19.38554002	5.443659207
091_PLASMA_H041_B-1	H041	SPL	B1	13.09917127	0.48834786	0.964819556	2.551000008	10.71800041	607.4004651	4345.159643	148.8589263	2.084979336	7.399562686	205.5300802	0.960306614	10.43724789	50.67725407	908.8058665	1.971205686	2.355993396	1.828216672	1.371221885	0.140402513	0.135481163	0.306840167	0.151169466	0.238457409	2.061349433	8.733499618	3.106836212	0.679238556	114.6368266	32.52483275	2.650180458	4.816465669	6.701580106	16.69189701	0.830379379	32.04883363	6.485294894	2.394757923	33.40233275	5.987495599	4.737023756	0.869144963	1.179408078	17.32921557	16.43986268	5.422511449
092_PLASMA_H041_B-2	H041	SPL	B2	12.99330688	0.430646176	0.983157404	1.894294041	11.07852599	577.2990452	3752.230055	129.2627054	1.576008711	6.576066368	174.5783415	0.76202619	9.850371252	44.36078018	792.4605615	1.78446765	2.055231944	1.778765125	1.429855129	0.166694605	0.134907752	0.300258046	0.161732874	0.23703875	2.039809125	8.70128727	2.87836609	0.45809836	81.36916843	24.69790094	1.846050547	3.678443987	5.080963753	11.20168852	0.555514578	21.63220578	5.485604298	1.847481291	24.7950615	4.28703065	4.115410335	0.742211235	1.121559527	17.30369082	15.74036095	5.179704476
093_PLASMA_H042_B-1	H042	SPL	B1	23.70171456	1.116568513	1.489132981	3.99359413	7.499434778	557.0554236	5003.231241	204.0537394	1.720860881	6.748906356	146.2117558	0.762002328	11.81677303	46.61127968	1105.178974	1.83852466	1.920866807	1.73503453	1.640543541	0.125193436	0.092548095	0.292941372	0.088460205	0.171402482	1.628973593	8.165437416	2.123348271	0.395669537	37.91156209	13.37753677	1.33475618	1.844137197	3.820551013	5.139836244	0.148599933	11.16905871	4.164392869	0.78418376	14.27794604	2.148721518	5.142556656	0.742552828	1.100522779	24.64461347	23.66202248	4.829818182
094_PLASMA_H042_B-2	H042	SPL	B2	22.31318626	1.2005742	1.722809786	4.919180555	8.861749601	574.2018969	6588.967947	224.5404021	1.86988206	6.789836679	196.500944	0.910299974	11.57974845	50.74509518	1449.079384	2.197311387	2.338707188	2.435723285	2.338191145	0.101458135	0.084111008	0.31520098	0.085204602	0.145106185	1.74538886	7.811360502	1.976533512	0.521637246	29.64629303	11.70815975	1.269805825	1.71798323	3.593923213	5.497365402	0.172617508	12.11327449	3.416244484	0.8820609	13.15473963	2.255542807	4.273488149	0.892541966	1.067154618	19.19602922	19.35997496	4.725507502
095_PLASMA_H043_B-1	H043	SPL	B1	22.60506489	0.790011543	1.743001404	4.237156742	11.67042175	730.2820854	5646.543484	185.3756773	2.508971548	8.690686072	214.8895693	1.057541991	14.78797615	68.3997361	1015.94478	2.536647112	3.049064365	1.899550047	0.6821048	0.115326541	0.116658907	0.368488925	0.103335246	0.223965629	1.878405699	9.434561723	2.729838927	1.110023346	122.7978165	40.59844953	3.413597113	3.002397896	9.307976976	12.95627945	0.427265818	31.15188053	7.900602962	1.796833306	29.10089036	4.024460366	6.17223819	0.858044253	1.304791037	28.1796425	22.77490332	6.500959284
096_PLASMA_H043_B-2	H043	SPL	B2	18.23794935	0.840958472	1.353241114	3.177281512	9.755461924	614.4860972	5199.773382	156.4465041	2.207454623	8.023715858	178.0912435	0.982100072	12.02354607	49.46706248	721.9007459	2.269802391	2.494892559	1.442835347	0.679443389	0.109097688	0.112229859	0.335783889	0.103298768	0.197213599	1.763198763	8.199459172	3.113365983	1.599977512	156.360185	46.65803939	4.778636741	3.468770796	12.90123695	17.06281931	0.538676325	41.86666008	9.797287564	1.961482359	35.96440832	5.264774355	6.028893425	0.820400565	1.279184041	28.06256805	23.92124092	6.072061192
099_PLASMA_H044_B-1	H044	SPL	B1	11.52091658	0.644438248	1.236151824	2.575911082	9.387294123	416.3216133	4413.580508	190.8023018	2.195326436	7.639551808	199.2865996	0.889182034	17.70190593	47.73401763	1001.415825	1.903383707	3.527257578	2.844369459	1.500005426	0.088634368	0.074204648	0.296644139	0.0835254	0.142976344	1.377888724	4.916958224	2.352368335	1.060553239	41.67570418	19.7219704	3.065211723	3.604722793	4.573870617	9.123481236	0.680286009	17.33478652	6.527661361	1.540275151	31.18051565	5.926639455	6.4343351	0.503040123	0.513499568	12.64211466	17.99596931	7.171462264
100_PLASMA_H044_B-2	H044	SPL	B2	12.64167695	0.622585604	1.36719244	2.796319899	10.97081804	429.7278115	4347.952516	169.8597946	1.90658175	6.662405486	180.5923477	0.801688738	17.5139755	48.48564495	954.5402058	2.05910829	2.94607323	2.18921805	1.730482926	0.072721965	0.065223666	0.280401776	0.062870353	0.125267737	1.288784564	4.214851559	1.664403202	1.305827223	43.86838626	24.91626951	3.665019342	4.156098129	4.594850322	13.10538415	0.60351497	20.80440623	8.241528384	1.64190421	37.22362815	6.235136184	7.090174899	0.614687883	0.723914085	15.82176398	20.43691962	4.758935084
101_PLASMA_H047_B-1	H047	SPL	B1	22.98232345	1.214573615	1.405891993	3.776505554	9.49735865	627.3963742	6171.156399	196.8977751	2.47982221	9.421481673	184.7327987	1.130295972	20.19547047	57.54347362	1837.710309	2.28227108	3.409315182	3.184936121	1.363075699	0.149167546	0.145442482	0.329303991	0.13303018	0.219833816	1.942229633	8.755840822	2.696562164	0.35247041	37.49618849	18.35947303	2.272007603	1.87310821	5.107188137	5.252323012	0.390108835	15.81367619	4.183747562	0.694308228	21.11969379	3.609233199	4.974131567	1.086515788	0.924737194	16.18749434	18.42393774	4.242921625
102_PLASMA_H047_B-2	H047	SPL	B2	21.74847299	1.2284509	1.43935309	4.171297437	6.607000305	628.5504921	6732.992621	218.693069	1.634491972	10.22821265	223.4530445	0.805015833	21.47777894	63.22717199	1583.383522	1.812780421	3.832658096	4.159882628	2.143266327	0.158268842	0.158423401	0.340133755	0.114425488	0.251068891	2.063033324	7.873952166	2.36585386	0.534975178	54.22665676	21.37739197	2.34151797	2.346176409	6.238395679	5.397826877	0.362489639	14.11227626	3.874330863	0.693548455	23.48207488	4.17731576	5.174529424	0.936027914	1.138383813	20.21026906	17.35977288	5.876734047
107_PLASMA_H048_B-1	H048	SPL	B1	13.96707726	0.560831202	1.4949693	4.028579407	9.573318942	674.5516294	5297.417039	154.6750392	2.194556876	8.61711916	208.3130863	1.062734487	14.98859123	56.9115944	1291.995431	2.238970527	2.906917004	2.334764676	0.908012422	0.13918074	0.140735543	0.404702144	0.158330725	0.285720879	3.575605307	15.44474761	5.080382071	0.544854675	99.19756111	33.77356629	5.740827791	6.708480026	6.533767437	17.69931753	1.288999572	26.31772382	6.780471281	2.057188944	32.90483729	7.450663248	4.473530533	1.055800808	1.047867165	18.66660838	25.27449756	4.678743961
108_PLASMA_H048_B-2	H048	SPL	B2	15.87007619	0.568995578	1.564601716	3.362246597	10.00615477	676.8319467	5511.890656	146.5814283	2.022248399	7.447035905	192.6058199	0.869011428	12.11878907	57.44895162	1316.592334	2.123796414	2.732812255	1.990667783	0.796866056	0.109166863	0.125308955	0.441121851	0.164785567	0.265997171	2.904609551	12.07356349	4.074713763	0.421134126	80.54983237	26.42361979	4.539342749	5.524365865	6.475191842	13.52824257	1.248836356	26.98561703	6.173674942	1.778542254	28.33647677	6.507788264	4.370276371	1.030102788	1.133750583	19.42409034	23.70305794	5.038469624
109_PLASMA_H049_B-1	H049	SPL	B1	25.63860845	1.160110317	1.456671329	3.970906495	10.03506787	797.8996741	5848.714345	244.1975405	2.82982835	10.2486827	133.5027342	1.130851903	16.06997083	82.29397634	1442.667627	2.681831906	3.512714051	2.730122493	1.339069548	0.223263454	0.18336737	0.331128396	0.099376414	0.247592182	2.245806913	12.54419561	3.414343788	0.849398854	75.41081962	15.87976454	3.310081596	2.813400719	6.097032905	10.47680677	0.320385816	15.20592586	4.631132019	1.021408779	12.22637314	3.423689802	4.214348775	0.829547859	1.140392102	18.4534244	16.00021139	5.53468627
110_PLASMA_H049_B-2	H049	SPL	B2	24.3334373	1.09591607	1.399525826	3.716340705	10.15842858	721.4245284	5525.932935	213.6261162	2.465951586	10.82210097	117.1121976	1.118946597	13.82000157	69.57578483	1306.037052	2.690358798	3.804530773	2.615650014	1.212192147	0.144701533	0.164517526	0.341350076	0.09590325	0.207102319	1.984762047	10.72154391	3.008868251	1.235566749	85.03066519	18.72198445	3.694434529	3.227110639	6.972039045	12.77903922	0.347350958	15.32724232	5.658789409	1.125788565	12.88125355	4.060566238	4.395891916	1.034925909	1.095132231	17.20260697	16.04187061	5.106079404
111_PLASMA_H050_B-1	H050	SPL	B1	28.4662778	1.240155963	1.017647157	4.403539762	8.371806823	559.3428225	4248.085226	186.0018165	2.406064984	7.892217978	181.1019823	0.851287601	15.44754045	54.88055572	973.6470269	2.105364866	2.993543918	2.31928887	0.660101724	0.084816542	0.088088745	0.343307536	0.081400936	0.227150851	1.866394143	6.869696687	2.720152296	0.260259224	34.49479205	11.21329299	1.207213273	0.903603689	3.241695906	4.046504754	0.240599288	9.115983753	2.348615673	0.58491572	9.865191053	2.05945621	5.494461895	0.665705124	1.105597323	18.32389273	20.85572736	5.788346384
112_PLASMA_H050_B-2	H050	SPL	B2	35.50446103	1.478367331	1.418429805	5.908245412	11.78047332	751.348509	5689.14626	265.0638115	2.647424034	8.887800326	194.3567767	0.976321814	17.01263444	68.93310407	1216.600084	2.422245897	3.721350535	2.535797265	0.760491731	0.080286784	0.069451547	0.273763685	0.083754943	0.185590704	1.573329375	7.10446916	2.565167718	0.162186153	35.65922292	12.34081155	1.468685722	1.079120942	3.455554438	4.615415111	0.193153733	10.50976874	2.981186441	0.608639759	11.21487216	2.230324619	4.744125725	0.615021203	0.910486696	17.48682148	15.66008291	6.884323359
117_PLASMA_H052_B-1	H052	SPL	B1	13.597245	0.544904858	1.540290626	4.410975315	7.024354749	461.7018202	3490.405573	106.6811583	1.764940932	6.448565393	149.4827463	0.797095481	16.09298794	42.23229035	1145.302472	1.697860587	2.344271187	2.303944293	0.883847482	0.052809	0.072498968	0.204795438	0.069444867	0.113199356	1.017177325	3.473213498	2.07137215	0.177960683	44.22221199	11.66398516	1.80156113	2.63160814	2.570397807	7.075245686	0.612678154	9.501559312	2.922829748	0.716349906	10.86272591	2.673481242	8.412941971	0.786426767	0.674656223	14.79922664	30.81237356	4.953219403
118_PLASMA_H052_B-2	H052	SPL	B2	12.74641054	0.673062145	1.163949973	4.709679965	4.829549963	383.6440187	3195.990755	93.68516095	1.483544801	6.245876303	112.3109931	0.478602469	15.82617443	44.2720447	980.2854418	1.129550969	2.018835425	1.896859365	0.640769203	0.05500429	0.082441875	0.204126416	0.074408888	0.110829401	1.083383451	4.13969072	1.93197495	0.261580463	45.35419537	11.99926501	1.881917466	2.301970278	2.555930382	7.32814089	0.531266493	11.98215809	3.240051936	0.759392033	11.36848597	2.736486218	7.019497562	0.740407015	0.88569443	16.47754858	22.84764333	4.601257862
119_PLASMA_H053_B-1	H053	SPL	B1	10.74228998	0.708431905	0.904059272	2.200416625	5.917336599	432.0307809	4605.594589	156.4956336	1.159157359	7.055627039	150.2595548	0.580622025	9.294647465	48.00904257	496.3008919	1.419472176	3.028833315	2.292231069	1.11377181	0.096856196	0.095186987	0.266961204	0.071733901	0.168071099	1.76282484	10.06179471	2.608524606	1.643586845	82.69004885	32.67484004	3.462628033	1.772412197	5.820114943	14.4110811	0.518371981	25.24619508	11.89022254	2.117194444	43.98764591	6.683091635	3.566683381	0.514848036	0.807071141	14.8058963	16.7245306	4.814002334
120_PLASMA_H053_B-2	H053	SPL	B2	6.651168554	0.502597955	0.825067737	1.826961908	5.658812738	455.6809859	3516.40788	146.0846813	1.014367405	7.203659445	135.6687973	0.45050386	7.915734357	33.12890927	455.4381247	1.490918312	2.95065354	2.784466041	0.746192876	0.101480446	0.121764426	0.227677073	0.073966893	0.189506862	1.949478125	10.4878467	2.891720436	1.496453189	90.96309729	28.97478121	2.837515267	1.734634645	5.220037438	21.06526047	0.599245731	24.31403855	9.92366125	2.099761298	36.32104455	5.678144018	4.037982172	0.723479017	0.81966266	26.3904178	26.93710683	4.178313253
121_PLASMA_H055_B-1	H055	SPL	B1	12.55018345	0.457419523	0.806837214	1.99273968	5.110233731	459.5888243	3591.162555	115.2207483	1.180872969	4.989261091	120.7066061	0.544509235	9.760665546	46.24410785	761.4812092	1.773030071	2.618515	1.863296308	0.650128674	0.195877295	0.173643062	0.287231832	0.07237378	0.190347671	2.045665213	7.510991535	3.840735569	0.660344542	101.2588749	25.13652628	2.266019615	2.289489049	5.631292675	17.12201921	0.671964442	22.54848773	6.796534854	1.14543032	24.68298708	3.05620804	5.679462484	0.787056431	0.929903799	29.53427511	31.96361098	5.221443299
122_PLASMA_H055_B-2	H055	SPL	B2	13.12215489	0.436357104	0.937511597	1.808858771	7.050065339	448.3287633	3944.554208	125.1923842	1.384531563	5.368887499	134.8543038	0.797253957	11.7324286	49.94894465	757.339585	1.945288718	2.717662664	1.815967346	0.544352753	0.091391889	0.157329444	0.257608194	0.080941826	0.132195136	1.532971233	5.995947958	2.857975145	0.808761712	83.73561399	30.20079507	2.539798658	2.577341352	6.098739783	13.7144169	0.366762556	25.4755512	7.409546481	1.102728088	32.77300086	3.341299754	5.090597337	0.672627427	0.851244877	18.00706856	26.82163727	6.582961862
123_PLASMA_H056_B-1	H056	SPL	B1	21.01556793	0.739319365	1.507751824	3.764782755	7.651380825	486.8276283	4630.928463	213.1239381	1.278422363	5.665305972	205.7118464	1.250075403	15.29561107	51.91860663	264.3686021	1.852767527	2.421749754	1.779984792	2.177863746	0.117186995	0.15214836	0.271901603	0.106303081	0.244306881	2.752784848	10.90310032	4.182653367	0.902980594	63.64923594	17.01513772	2.449127685	0.51164808	7.932540261	9.645348964	0.449864841	17.43915801	5.236642897	1.898653281	17.57681498	3.388325719	4.723530062	0.601884009	0.955833912	13.61287943	13.73957206	4.617907228
124_PLASMA_H056_B-2	H056	SPL	B2	21.77102649	0.776517865	1.584579197	4.338460994	8.881268796	522.7172114	4582.16527	249.5680692	1.729953436	6.397289358	206.3628456	1.339911611	15.85210067	58.79619924	310.7975041	2.161961785	3.109362953	1.709655901	2.27387252	0.130655754	0.134975979	0.255224545	0.094051163	0.222443284	2.396689737	10.31342633	4.680225463	1.160938827	88.56871932	23.54617164	3.215261605	0.726329975	8.872464915	12.24288917	0.441041876	22.92015077	7.308563512	2.657519971	24.54657755	4.571831954	5.313961092	0.767114073	0.970050068	21.52902744	17.17571011	4.892883709
127_PLASMA_H057_B-1	H057	SPL	B1	7.934265579	0.839851785	2.674306114	3.302706965	8.61654726	537.0781683	3915.153138	155.5852842	2.761705833	6.880770035	133.8644177	1.346394246	9.42945863	36.05567355	885.3005792	2.717536082	2.606328554	2.582520745	0.879009366	0.115375731	0.078159411	0.28615186	0.076681553	0.154172716	1.786871669	8.970109658	2.332188416	0.501535483	71.83989045	17.46410892	1.793589073	2.049842649	3.879322099	11.9567026	0.3540799	20.27360024	7.963014793	1.098282744	17.27554497	2.717254902	5.532434515	0.560149069	0.869337881	20.04433772	21.44206364	6.17414966
128_PLASMA_H057_B-2	H057	SPL	B2	8.581019276	0.561695571	2.463298641	3.451792159	8.793568054	517.559109	3899.653689	158.423657	2.531030851	7.459045125	138.614961	1.248369824	8.775430558	36.63320703	810.3702735	2.200304952	2.421922479	2.476334966	0.977440982	0.094639625	0.082871927	0.251129158	0.061988897	0.136127709	1.68203952	7.592666906	2.611861386	0.676262626	76.62515152	19.82259259	1.931835017	2.560387205	4.477340067	15.35947811	0.569124161	25.87919192	9.910858586	1.317289562	22.10153199	3.188501684	6.458540885	0.777457174	0.952397104	25.35808564	25.43650698	6.725527426
129_PLASMA_H058_B-1	H058	SPL	B1	22.40231724	1.302710438	1.973046382	4.039731008	8.885826492	540.0016313	3286.91369	164.3714983	1.700989321	7.328141645	198.9331844	0.841795162	8.39074591	45.79669371	554.6357704	2.209040065	2.834771305	2.270411077	2.04707121	0.10780304	0.08798222	0.21124479	0.084140976	0.222378488	2.600392277	10.60074648	3.070997872	1.31929302	116.3130314	24.77559231	4.889252162	2.267385597	9.656129007	14.9893605	0.465362134	18.77568932	7.683511968	2.394959405	17.29538354	4.375022933	3.959067599	0.653854165	0.779760908	19.06400276	15.15271515	5.012768545
130_PLASMA_H058_B-2	H058	SPL	B2	21.44465881	1.215629224	2.125093055	3.631314661	9.43475287	517.0395319	3888.490476	161.406782	1.59934821	7.439227264	193.7154846	0.746570138	8.882533906	47.95646387	604.2726864	2.177729832	2.484518145	2.267118914	1.766602346	0.130697945	0.100590166	0.265675796	0.086525849	0.228059626	2.724296367	11.26080432	3.596704531	1.341346144	121.5468553	25.83274703	5.366084797	2.718543677	10.56929785	13.58837701	0.516487024	22.44226988	7.387767083	2.474446128	16.60983692	4.691350435	4.021562212	0.60591796	0.838067957	19.32427788	14.73322607	5.449875537
131_PLASMA_H059_B-1	H059	SPL	B1	17.84629405	1.100585286	2.438100048	5.986657444	9.120887408	596.7834713	4153.448821	225.4838688	1.789236367	7.608068765	265.8827378	0.811902274	15.04831248	58.65171256	1096.450088	1.981292837	2.501221412	2.824606216	1.161313422	0.111984025	0.106678543	0.265498987	0.080455441	0.165422526	2.577140862	11.28728583	3.024336046	0.507358492	39.91912882	7.974067133	1.718452881	1.792245004	3.011772778	7.623780444	0.380801887	10.29686244	4.228439225	0.807044868	8.107645934	1.951876942	3.748331651	0.609898703	0.773713652	16.17548817	16.38763546	5.323984931
132_PLASMA_H059_B-2	H059	SPL	B2	19.5884159	0.962215705	2.755021966	6.119051693	9.246597663	637.56821	4442.349022	235.3579062	1.743688282	7.095340527	253.348884	0.767399448	16.97743655	49.44718061	1270.876125	1.855721427	2.383877681	2.248941209	1.829506775	0.130452161	0.098684217	0.272274711	0.078926887	0.190210724	2.577480149	10.92931227	3.449235551	0.576474294	47.91769566	10.26001932	1.607272133	1.730066629	3.28422974	8.447392306	0.393982817	11.72196586	4.619519304	0.883219131	8.577750815	2.235728894	3.73919953	0.620861657	0.837587395	17.59687359	20.02587704	4.567344589
133_PLASMA_H060_B-1	H060	SPL	B1	21.65115557	1.013291988	2.666275776	6.259773624	11.90034828	845.796462	6372.781848	281.037195	3.55156635	11.68911442	315.5200195	1.491878559	29.46460154	92.19349193	2705.331026	2.685192241	4.798161409	5.443212874	3.115541826	0.263223543	0.209297698	0.466403285	0.134383024	0.337895922	4.767447511	16.52416003	6.34687963	1.489701436	57.47756302	19.09547781	2.809285759	4.420355333	5.106371081	12.6693543	0.614865102	17.80480667	10.19895797	1.567531696	27.54703717	4.929025672	7.873007682	1.159739842	1.554790196	40.83983032	42.09203877	8.218873518
134_PLASMA_H060_B-2	H060	SPL	B2	20.33952306	1.009808884	1.926488919	5.211867732	11.26950366	965.7437214	6252.608175	258.2998604	3.532505037	10.98676935	271.3318123	1.483061691	22.59987586	79.9596378	2595.068834	2.324569094	4.16432036	4.984828121	2.719605842	0.209973087	0.168502196	0.488967849	0.118872194	0.198685397	3.775201713	16.0550508	4.84910345	1.271427426	61.84226945	18.1064154	2.535785886	4.395581395	5.54585004	10.22172414	0.680712429	17.27457899	11.15088212	1.518348035	27.74355253	4.793909383	7.626400641	0.952593157	1.687567074	37.15249041	34.24562219	7.621555252
[truncated: 226 more columns]
