# Supplementary material for: LipidCreator workbench to probe the lipidomic landscape
Source: Nat Commun. 2020 Apr 28;11:2057. doi: 10.1038/s41467-020-15960-z (PMC7188904; doi:10.1038/s41467-020-15960-z)
Supplement: Supplementary file 10 — Supplementary Data 7 [file 41467_2020_15960_MOESM10_ESM.zip › Scripts/Figure 7 - Lipid Network/AAstory-for-network.csv]

		0.01Thr_VS_Unst	1CRP_VS_Unst	1Thr_VS_Unst	5CRP_VS_Unst
Glycerophospho	PS_20:1-20:4	1.074	1.088	1.055	1.085
Glycerophospho	PS_20:0-20:4	1.055	1.195	1.08	1.132
Glycerophospho	PS_18:1-20:4	0.993	1.08	0.984	1.063
Glycerophospho	PS_18:0-20:4	1.05	1.142	1.046	1.157
Glycerophospho	PI_20:1-20:4	0.96	0.721	0.634	0.637
Glycerophospho	PI_20:0-20:4	0.992	0.736	0.675	0.665
Glycerophospho	PI_18:1-20:4	0.967	0.799	0.707	0.704
Glycerophospho	PI_18:0-20:4	0.952	0.767	0.706	0.688
Glycerophospho	PI_17:0-20:4	0.972	0.775	0.687	0.653
Glycerophospho	PI_16:0-20:4	0.948	0.793	0.695	0.711
Glycerophospho	PG_18:0-20:4	1.027	1.097	0.971	1.122
Glycerophospho	PE_20:1-20:4	1.049	1.099	0.978	1.048
Glycerophospho	PE_18:1-20:4	1.068	1.107	0.963	1.072
Glycerophospho	PE_18:0-20:4	1.047	1.083	0.981	1.072
Glycerophospho	PE_16:1-20:4	1.093	1.199	0.898	1.09
Glycerophospho	PE_16:0-20:4	1.06	1.127	0.978	1.069
Glycerophospho	PC_20:2-20:4	1.009	1.054	0.868	0.951
Glycerophospho	PC_20:1-20:4	0.993	1.035	0.894	0.941
Glycerophospho	PC_20:0-20:4	1.013	1.04	0.905	0.99
Glycerophospho	PC_19:0-20:4	1.016	1.048	0.912	0.996
Glycerophospho	PC_18:1-20:4	0.988	1.037	0.881	0.952
Glycerophospho	PC_18:0-20:4	0.993	1.049	0.91	0.978
Glycerophospho	PC_16:1-20:4	1.069	1.094	0.913	1.027
Glycerophospho	PC_16:0-20:4	1.002	1.07	0.914	1.007
Glycerophospho	PA_18:1-20:4	0.999	5.901	4.491	7.221
Glycerophospho	PA_18:0-20:4	1.009	12.867	11.177	16.79
Glycerophospho	PA_16:0-20:4	1.21	19.826	9.942	25.575
Glycerophospho	LPI_18:0	0.65	20.82	70.503	44.719
Glycerophospho	LPE_22:5	1.01	1.041	0.923	1.203
Glycerophospho	LPE_22:4	0.942	0.96	0.844	1.218
Glycerophospho	LPE_20:5	0.882	0.98	0.803	1.272
Glycerophospho	LPE_20:4	0.943	1.004	0.871	1.279
Glycerophospho	LPE_18:2	0.923	0.929	0.897	1.206
Glycerophospho	LPE_18:1	0.929	0.961	0.858	1.255
Glycerophospho	LPE_18:0	0.922	1.34	1.219	1.942
Glycerophospho	LPE_16:0	0.934	1.178	1.003	1.525
Glycerophospho	LPC_20:4	0.972	0.866	0.749	0.986
Glycerophospho	LPC_18:2	0.971	0.852	1.113	0.856
Glycerophospho	LPC_18:1	1.057	0.878	0.834	0.892
Glycerophospho	LPC_18:0	1.013	1.046	0.946	1.099
Glycerophospho	LPC_16:0	1.038	0.94	0.854	0.949
Glycero	DAG_18:0-20:4	1.39	4.718	3.07	4.984
Mediator	ChE_20:4	0.932	0.72	0.787	0.624
Mediator	TXB2_SN	1.332	18.587	107.947	78.959
Mediator	tetranor-12_HETE_SN	1.141	12.259	1.369	21.794
Mediator	PGE2_SN	1.088	1.71	2.961	3.585
Mediator	PGD2_SN	0.921	1.131	1.26	0.892
Mediator	EPA_SN	0.992	4.415	7.094	12.734
Mediator	DHA_SN	0.918	0.89	0.907	1.94
Mediator	AA_SN	1.356	26.535	39.867	84.488
Mediator	9-HODE_SN	1.241	4.204	18.334	13.278
Mediator	15-HETE_SN	1.383	15.421	90.605	67.303
Mediator	13-HODE_SN	1.129	2.223	2.691	2.133
Mediator	12-OxoETE_SN	2.73	67.417	48.213	409.767
Mediator	12-HHTrE_SN	1.322	20.166	100.984	81.243
Mediator	12-HETE_SN	1.553	80.636	80.751	368.281
Mediator	12-HEPE_SN	1.164	15.711	15.968	79.274
Mediator	11-HETE_SN	1.395	1.151	2.544	2.458
Mediator	TXB2_Pellet	2.286	18.166	52.264	51.962
Mediator	tetranor-12_HETE_Pellet	0.896	28.169	4.733	36.468
Mediator	EPA_Pellet	1.425	2.245	1.796	1.482
Mediator	DHA_Pellet	1.468	1.1	1.108	0.913
Mediator	AA_Pellet	1.432	1.762	0.89	1.811
Mediator	9-HODE_Pellet	1.052	1.696	1.788	3.687
Mediator	15-HETE_Pellet	2.374	4.657	10.456	9.635
Mediator	13-HODE_Pellet	0.899	0.766	0.389	1.915
Mediator	12-OxoETE_Pellet	6.665	8.775	3.049	26.891
Mediator	12-HHTrE_Pellet	2.286	34.759	78.353	102.494
Mediator	12-HETE_Pellet	67.075	108.681	27.257	317.656
Mediator	12-HEPE_Pellet	36.401	26.389	7.563	61.219
Mediator	11-HETE_Pellet	2.21	2.283	1.303	2.154
Glycerophospho	PI 16:0-20:4	3806.469207	3607.513744	2647.293616	3017.86242
Glycerophospho	PI 17:0-20:4	729.8501497	709.6505754	501.1685671	565.2849487
Glycerophospho	PI 18:0-20:4	122896.8383	117026.6616	86726.35059	94273.41751
Glycerophospho	PI 18:1-20:4	13107.09291	12672.77977	9262.776844	10476.70724
Glycerophospho	PI 20:0-20:4	962.0042386	954.1543094	649.4881915	707.9622089
Glycerophospho	PI 20:1-20:4	1235.631801	1185.604956	783.2014061	891.0425423
Glycerophospho	PS 18:0-20:4	195997.8275	205855.141	205084.3242	223807.5444
Glycerophospho	PS 18:1-20:4	13050.58899	12959.43193	12840.82609	14096.50375
Glycerophospho	PS 20:0-20:4	3717.576119	3923.431257	4015.624061	4441.552398
Glycerophospho	PS 20:1-20:4	2234.430612	2399.44845	2356.577238	2430.987459
