# Supplementary material for: LipidCreator workbench to probe the lipidomic landscape
Source: Nat Commun. 2020 Apr 28;11:2057. doi: 10.1038/s41467-020-15960-z (PMC7188904; doi:10.1038/s41467-020-15960-z)
Supplement: Supplementary file 10 — Supplementary Data 7 [file 41467_2020_15960_MOESM10_ESM.zip › Scripts/Figure 7 - Lipid Network/Figures and Output/AAstory-for-network-withnoise_clustered.csv]

lipid	cluster
10-HDoHE_Pellet	C3
11-HDoHE_Pellet
11-HETE_Pellet
12-HEPE_Pellet	C3
12-HETE_Pellet	C3
12-HHTrE_Pellet	C1
12-OxoETE_Pellet	C3
13-HODE_Pellet	C3
15-HETE_Pellet	C1
16-HDoHE_Pellet	C2
8-HETE_Pellet	C3
9-HODE_Pellet	C3
AA_Pellet
DHA_Pellet
EPA_Pellet
tetranor-12_HETE_Pellet	C3
TXB2_Pellet	C1
TXB3_Pellet	C1
10-HDoHE_SN	C3
11-HDoHE_SN
11-HETE_SN	C1
12-HEPE_SN	C3
12-HETE_SN	C3
12-HHTrE_SN	C1
12-OxoETE_SN	C3
13-HODE_SN	C1
15-HETE_SN	C1
16-HDoHE_SN	C3
8-HETE_SN	C3
9-HODE_SN	C1
AA_SN
DHA_SN	C3
EPA_SN
PGD2_SN	C1
PGE2_SN	C1
tetranor-12_HETE_SN	C3
TXB2_SN	C1
TXB3_SN	C1
ChE_20:4
DAG_18:0-20:4
LPC_16:0	C1
LPC_18:0
LPC_18:1	C1
LPC_18:2
LPC_20:4
LPE_16:0	C3
LPE_18:0	C3
LPE_18:1	C3
LPE_18:2	C3
LPE_20:4	C3
LPE_20:5	C3
LPE_22:4	C3
LPE_22:5	C3
LPI_18:0	C1
PA_16:0-20:4
PA_18:0-20:4
PA_18:1-20:4
PC_16:0-20:4	C2
PC_16:1-20:4	C2
PC_18:0-20:4	C2
PC_18:1-20:4	C2
PC_19:0-20:4	C2
PC_20:0-20:4	C2
PC_20:1-20:4	C2
PC_20:2-20:4	C2
PE_16:0-20:4	C2
PE_16:1-20:4	C2
PE_18:0-20:4
PE_18:1-20:4	C2
PE_20:1-20:4	C2
PG_18:0-20:4	C3
PI_16:0-20:4	C1
PI_17:0-20:4	C1
PI_18:0-20:4	C1
PI_18:1-20:4	C1
PI_20:0-20:4	C1
PI_20:1-20:4	C1
PS_18:0-20:4	C3
PS_18:1-20:4
PS_20:0-20:4
PS_20:1-20:4
