# Supplementary material for: LipidCreator workbench to probe the lipidomic landscape
Source: Nat Commun. 2020 Apr 28;11:2057. doi: 10.1038/s41467-020-15960-z (PMC7188904; doi:10.1038/s41467-020-15960-z)
Supplement: Supplementary file 10 — Supplementary Data 7 [file 41467_2020_15960_MOESM10_ESM.zip › Scripts/Figure 7 - Lipid Network/Figures and Output/AAstory-for-network_clustered.csv]

lipid	cluster
PS_20:1-20:4
PS_20:0-20:4
PS_18:1-20:4
PS_18:0-20:4	C3
PI_20:1-20:4	C2
PI_20:0-20:4	C2
PI_18:1-20:4	C2
PI_18:0-20:4	C2
PI_17:0-20:4	C2
PI_16:0-20:4	C2
PG_18:0-20:4
PE_20:1-20:4	C1
PE_18:1-20:4	C1
PE_18:0-20:4
PE_16:1-20:4	C1
PE_16:0-20:4	C1
PC_20:2-20:4	C1
PC_20:1-20:4	C1
PC_20:0-20:4	C2
PC_19:0-20:4	C2
PC_18:1-20:4	C1
PC_18:0-20:4	C1
PC_16:1-20:4	C1
PC_16:0-20:4	C1
PA_18:1-20:4	C3
PA_18:0-20:4
PA_16:0-20:4
LPI_18:0	C2
LPE_22:5	C3
LPE_22:4	C3
LPE_20:5	C3
LPE_20:4	C3
LPE_18:2	C3
LPE_18:1	C3
LPE_18:0	C3
LPE_16:0	C3
LPC_20:4
LPC_18:2
LPC_18:1	C2
LPC_18:0
LPC_16:0	C2
DAG_18:0-20:4
ChE_20:4	C3
TXB2_SN	C2
tetranor-12_HETE_SN	C3
PGE2_SN	C2
PGD2_SN
EPA_SN	C3
DHA_SN	C3
AA_SN	C3
9-HODE_SN	C2
15-HETE_SN	C2
13-HODE_SN	C2
12-OxoETE_SN	C3
12-HHTrE_SN	C2
12-HETE_SN	C3
12-HEPE_SN	C3
11-HETE_SN	C2
TXB2_Pellet	C2
tetranor-12_HETE_Pellet	C3
EPA_Pellet
DHA_Pellet
AA_Pellet
9-HODE_Pellet	C3
15-HETE_Pellet	C2
13-HODE_Pellet	C3
12-OxoETE_Pellet	C3
12-HHTrE_Pellet	C2
12-HETE_Pellet	C3
12-HEPE_Pellet
11-HETE_Pellet	C1
PI_16:0-20:4	C2
PI_17:0-20:4	C2
PI_18:0-20:4	C2
PI_18:1-20:4	C2
PI_20:0-20:4	C2
PI_20:1-20:4	C2
PS_18:0-20:4	C3
PS_18:1-20:4	C3
PS_20:0-20:4	C3
PS_20:1-20:4	C3
