# Supplementary material for: LipidCreator workbench to probe the lipidomic landscape
Source: Nat Commun. 2020 Apr 28;11:2057. doi: 10.1038/s41467-020-15960-z (PMC7188904; doi:10.1038/s41467-020-15960-z)
Supplement: Supplementary file 10 — Supplementary Data 7 [file 41467_2020_15960_MOESM10_ESM.zip › Scripts/Figure 7 - Lipid Network/Figures and Output/network-graph.gml]

graph [
	directed 0
	id 0
	label "Lipid network analysis"
	node [
		id 0
		label "10-HDoHE_Pellet"
		category "Mediator"
		x -550.367
		y 380.836
		0_01Thr_VS_Unst 107.097
		1Thr_VS_Unst 17.998
		1CRP_VS_Unst 63.532
		5CRP_VS_Unst 128.837
		size_degree 20.000
		size_abundance 0.241
		color "blue"
	]
	node [
		id 1
		label "11-HDoHE_Pellet"
		category "Mediator"
		x -324.072
		y 696.268
		0_01Thr_VS_Unst 97.488
		1Thr_VS_Unst 20.335
		1CRP_VS_Unst 80.463
		5CRP_VS_Unst 85.380
		size_degree 20.000
		size_abundance 0.045
		color "blue"
	]
	node [
		id 2
		label "11-HETE_Pellet"
		category "Mediator"
		x -329.495
		y 673.348
		0_01Thr_VS_Unst 2.210
		1Thr_VS_Unst 1.303
		1CRP_VS_Unst 2.283
		5CRP_VS_Unst 2.154
		size_degree 20.000
		size_abundance 85.336
		color "blue"
	]
	node [
		id 3
		label "12-HEPE_Pellet"
		category "Mediator"
		x -634.382
		y 143.292
		0_01Thr_VS_Unst 36.401
		1Thr_VS_Unst 7.563
		1CRP_VS_Unst 26.389
		5CRP_VS_Unst 61.219
		size_degree 20.000
		size_abundance 0.792
		color "blue"
	]
	node [
		id 4
		label "12-HETE_Pellet"
		category "Mediator"
		x -624.026
		y -237.281
		0_01Thr_VS_Unst 67.075
		1Thr_VS_Unst 27.257
		1CRP_VS_Unst 108.681
		5CRP_VS_Unst 317.656
		size_degree 50.000
		size_abundance 6.864
		color "blue"
	]
	node [
		id 5
		label "12-HHTrE_Pellet"
		category "Mediator"
		x 342.956
		y -547.865
		0_01Thr_VS_Unst 2.286
		1Thr_VS_Unst 78.353
		1CRP_VS_Unst 34.759
		5CRP_VS_Unst 102.494
		size_degree 56.000
		size_abundance 1.252
		color "blue"
	]
	node [
		id 6
		label "12-OxoETE_Pellet"
		category "Mediator"
		x -621.274
		y -237.365
		0_01Thr_VS_Unst 6.665
		1Thr_VS_Unst 3.049
		1CRP_VS_Unst 8.775
		5CRP_VS_Unst 26.891
		size_degree 46.000
		size_abundance 0.093
		color "blue"
	]
	node [
		id 7
		label "13-HODE_Pellet"
		category "Mediator"
		x -666.733
		y 142.968
		0_01Thr_VS_Unst 0.899
		1Thr_VS_Unst 0.389
		1CRP_VS_Unst 0.766
		5CRP_VS_Unst 1.915
		size_degree 24.000
		size_abundance 6.634
		color "blue"
	]
	node [
		id 8
		label "15-HETE_Pellet"
		category "Mediator"
		x 642.840
		y -361.681
		0_01Thr_VS_Unst 2.374
		1Thr_VS_Unst 10.456
		1CRP_VS_Unst 4.657
		5CRP_VS_Unst 9.635
		size_degree 42.000
		size_abundance 0.781
		color "blue"
	]
	node [
		id 9
		label "16-HDoHE_Pellet"
		category "Mediator"
		x 792.133
		y 345.300
		0_01Thr_VS_Unst 0.938
		1Thr_VS_Unst 6.707
		1CRP_VS_Unst 1.435
		5CRP_VS_Unst 3.093
		size_degree 28.000
		size_abundance 0.066
		color "blue"
	]
	node [
		id 10
		label "8-HETE_Pellet"
		category "Mediator"
		x -623.329
		y -238.548
		0_01Thr_VS_Unst 61.126
		1Thr_VS_Unst 24.994
		1CRP_VS_Unst 98.842
		5CRP_VS_Unst 290.248
		size_degree 50.000
		size_abundance 4.005
		color "blue"
	]
	node [
		id 11
		label "9-HODE_Pellet"
		category "Mediator"
		x -280.938
		y -551.092
		0_01Thr_VS_Unst 1.052
		1Thr_VS_Unst 1.788
		1CRP_VS_Unst 1.696
		5CRP_VS_Unst 3.687
		size_degree 46.000
		size_abundance 2.496
		color "blue"
	]
	node [
		id 12
		label "AA_Pellet"
		category "Mediator"
		x -513.595
		y 528.820
		0_01Thr_VS_Unst 1.432
		1Thr_VS_Unst 0.890
		1CRP_VS_Unst 1.762
		5CRP_VS_Unst 1.811
		size_degree 24.000
		size_abundance 1083.005
		color "blue"
	]
	node [
		id 13
		label "DHA_Pellet"
		category "Mediator"
		x -43.051
		y -106.160
		0_01Thr_VS_Unst 1.468
		1Thr_VS_Unst 1.108
		1CRP_VS_Unst 1.100
		5CRP_VS_Unst 0.913
		size_degree 20.000
		size_abundance 39.158
		color "blue"
	]
	node [
		id 14
		label "EPA_Pellet"
		category "Mediator"
		x 176.578
		y 301.419
		0_01Thr_VS_Unst 1.425
		1Thr_VS_Unst 1.796
		1CRP_VS_Unst 2.245
		5CRP_VS_Unst 1.482
		size_degree 20.000
		size_abundance 22.226
		color "blue"
	]
	node [
		id 15
		label "tetranor-12_HETE_Pellet"
		category "Mediator"
		x -491.772
		y -144.050
		0_01Thr_VS_Unst 0.896
		1Thr_VS_Unst 4.733
		1CRP_VS_Unst 28.169
		5CRP_VS_Unst 36.468
		size_degree 26.000
		size_abundance 0.082
		color "blue"
	]
	node [
		id 16
		label "TXB2_Pellet"
		category "Mediator"
		x 586.522
		y -405.869
		0_01Thr_VS_Unst 2.286
		1Thr_VS_Unst 52.264
		1CRP_VS_Unst 18.166
		5CRP_VS_Unst 51.962
		size_degree 42.000
		size_abundance 3.934
		color "blue"
	]
	node [
		id 17
		label "TXB3_Pellet"
		category "Mediator"
		x 347.110
		y -512.304
		0_01Thr_VS_Unst 0.943
		1Thr_VS_Unst 3.896
		1CRP_VS_Unst 1.849
		5CRP_VS_Unst 4.944
		size_degree 50.000
		size_abundance 0.871
		color "blue"
	]
	node [
		id 18
		label "10-HDoHE_SN"
		category "Mediator"
		x -354.953
		y -521.661
		0_01Thr_VS_Unst 1.163
		1Thr_VS_Unst 9.436
		1CRP_VS_Unst 10.021
		5CRP_VS_Unst 37.765
		size_degree 48.000
		size_abundance 0.492
		color "blue"
	]
	node [
		id 19
		label "11-HDoHE_SN"
		category "Mediator"
		x 52.096
		y -611.442
		0_01Thr_VS_Unst 0.806
		1Thr_VS_Unst 9.858
		1CRP_VS_Unst 8.190
		5CRP_VS_Unst 16.456
		size_degree 52.000
		size_abundance 0.060
		color "blue"
	]
	node [
		id 20
		label "11-HETE_SN"
		category "Mediator"
		x 635.477
		y -173.937
		0_01Thr_VS_Unst 1.395
		1Thr_VS_Unst 2.544
		1CRP_VS_Unst 1.151
		5CRP_VS_Unst 2.458
		size_degree 28.000
		size_abundance 2.969
		color "blue"
	]
	node [
		id 21
		label "12-HEPE_SN"
		category "Mediator"
		x -379.229
		y -498.537
		0_01Thr_VS_Unst 1.164
		1Thr_VS_Unst 15.968
		1CRP_VS_Unst 15.711
		5CRP_VS_Unst 79.274
		size_degree 42.000
		size_abundance 0.778
		color "blue"
	]
	node [
		id 22
		label "12-HETE_SN"
		category "Mediator"
		x -357.741
		y -515.143
		0_01Thr_VS_Unst 1.553
		1Thr_VS_Unst 80.751
		1CRP_VS_Unst 80.636
		5CRP_VS_Unst 368.281
		size_degree 46.000
		size_abundance 7.749
		color "blue"
	]
	node [
		id 23
		label "12-HHTrE_SN"
		category "Mediator"
		x 740.392
		y -199.497
		0_01Thr_VS_Unst 1.322
		1Thr_VS_Unst 100.984
		1CRP_VS_Unst 20.166
		5CRP_VS_Unst 81.243
		size_degree 40.000
		size_abundance 10.851
		color "blue"
	]
	node [
		id 24
		label "12-OxoETE_SN"
		category "Mediator"
		x -461.336
		y -442.821
		0_01Thr_VS_Unst 2.730
		1Thr_VS_Unst 48.213
		1CRP_VS_Unst 67.417
		5CRP_VS_Unst 409.767
		size_degree 46.000
		size_abundance 0.115
		color "blue"
	]
	node [
		id 25
		label "13-HODE_SN"
		category "Mediator"
		x 696.199
		y -254.276
		0_01Thr_VS_Unst 1.129
		1Thr_VS_Unst 2.691
		1CRP_VS_Unst 2.223
		5CRP_VS_Unst 2.133
		size_degree 24.000
		size_abundance 4.975
		color "blue"
	]
	node [
		id 26
		label "15-HETE_SN"
		category "Mediator"
		x 779.130
		y -122.334
		0_01Thr_VS_Unst 1.383
		1Thr_VS_Unst 90.605
		1CRP_VS_Unst 15.421
		5CRP_VS_Unst 67.303
		size_degree 40.000
		size_abundance 1.062
		color "blue"
	]
	node [
		id 27
		label "16-HDoHE_SN"
		category "Mediator"
		x -288.433
		y -269.024
		0_01Thr_VS_Unst 1.474
		1Thr_VS_Unst 1.404
		1CRP_VS_Unst 0.707
		5CRP_VS_Unst 3.208
		size_degree 22.000
		size_abundance 0.164
		color "blue"
	]
	node [
		id 28
		label "8-HETE_SN"
		category "Mediator"
		x -354.643
		y -515.141
		0_01Thr_VS_Unst 1.524
		1Thr_VS_Unst 80.526
		1CRP_VS_Unst 78.083
		5CRP_VS_Unst 366.653
		size_degree 44.000
		size_abundance 4.140
		color "blue"
	]
	node [
		id 29
		label "9-HODE_SN"
		category "Mediator"
		x 801.849
		y -103.608
		0_01Thr_VS_Unst 1.241
		1Thr_VS_Unst 18.334
		1CRP_VS_Unst 4.204
		5CRP_VS_Unst 13.278
		size_degree 44.000
		size_abundance 2.957
		color "blue"
	]
	node [
		id 30
		label "AA_SN"
		category "Mediator"
		x -45.704
		y -607.291
		0_01Thr_VS_Unst 1.356
		1Thr_VS_Unst 39.867
		1CRP_VS_Unst 26.535
		5CRP_VS_Unst 84.488
		size_degree 48.000
		size_abundance 213.731
		color "blue"
	]
	node [
		id 31
		label "DHA_SN"
		category "Mediator"
		x -522.115
		y -305.885
		0_01Thr_VS_Unst 0.918
		1Thr_VS_Unst 0.907
		1CRP_VS_Unst 0.890
		5CRP_VS_Unst 1.940
		size_degree 38.000
		size_abundance 71.456
		color "blue"
	]
	node [
		id 32
		label "EPA_SN"
		category "Mediator"
		x 39.906
		y -608.343
		0_01Thr_VS_Unst 0.992
		1Thr_VS_Unst 7.094
		1CRP_VS_Unst 4.415
		5CRP_VS_Unst 12.734
		size_degree 50.000
		size_abundance 9.344
		color "blue"
	]
	node [
		id 33
		label "PGD2_SN"
		category "Mediator"
		x 13.502
		y 457.572
		0_01Thr_VS_Unst 0.921
		1Thr_VS_Unst 1.260
		1CRP_VS_Unst 1.131
		5CRP_VS_Unst 0.892
		size_degree 20.000
		size_abundance 13.641
		color "blue"
	]
	node [
		id 34
		label "PGE2_SN"
		category "Mediator"
		x 353.414
		y -523.227
		0_01Thr_VS_Unst 1.088
		1Thr_VS_Unst 2.961
		1CRP_VS_Unst 1.710
		5CRP_VS_Unst 3.585
		size_degree 50.000
		size_abundance 7.383
		color "blue"
	]
	node [
		id 35
		label "tetranor-12_HETE_SN"
		category "Mediator"
		x -589.399
		y -191.673
		0_01Thr_VS_Unst 1.141
		1Thr_VS_Unst 1.369
		1CRP_VS_Unst 12.259
		5CRP_VS_Unst 21.794
		size_degree 46.000
		size_abundance 0.058
		color "blue"
	]
	node [
		id 36
		label "TXB2_SN"
		category "Mediator"
		x 786.234
		y -114.151
		0_01Thr_VS_Unst 1.332
		1Thr_VS_Unst 107.947
		1CRP_VS_Unst 18.587
		5CRP_VS_Unst 78.959
		size_degree 40.000
		size_abundance 41.366
		color "blue"
	]
	node [
		id 37
		label "TXB3_SN"
		category "Mediator"
		x 835.313
		y 43.993
		0_01Thr_VS_Unst 1.150
		1Thr_VS_Unst 76.082
		1CRP_VS_Unst 12.163
		5CRP_VS_Unst 45.302
		size_degree 38.000
		size_abundance 0.859
		color "blue"
	]
	node [
		id 38
		label "ChE_20:4"
		category "Cholesterol"
		x -115.049
		y -476.345
		0_01Thr_VS_Unst 0.932
		1Thr_VS_Unst 0.787
		1CRP_VS_Unst 0.720
		5CRP_VS_Unst 0.624
		size_degree 40.000
		size_abundance 20587.472
		color "purple"
	]
	node [
		id 39
		label "DAG_18:0-20:4"
		category "Glycero"
		x -165.802
		y -334.128
		0_01Thr_VS_Unst 1.390
		1Thr_VS_Unst 3.070
		1CRP_VS_Unst 4.718
		5CRP_VS_Unst 4.984
		size_degree 28.000
		size_abundance 655.633
		color "orange"
	]
	node [
		id 40
		label "LPC_16:0"
		category "Glycerophospho"
		x 741.734
		y 112.603
		0_01Thr_VS_Unst 1.038
		1Thr_VS_Unst 0.854
		1CRP_VS_Unst 0.940
		5CRP_VS_Unst 0.949
		size_degree 20.000
		size_abundance 10964.237
		color "red"
	]
	node [
		id 41
		label "LPC_18:0"
		category "Glycerophospho"
		x -638.789
		y 388.967
		0_01Thr_VS_Unst 1.013
		1Thr_VS_Unst 0.946
		1CRP_VS_Unst 1.046
		5CRP_VS_Unst 1.099
		size_degree 28.000
		size_abundance 9226.803
		color "red"
	]
	node [
		id 42
		label "LPC_18:1"
		category "Glycerophospho"
		x 648.499
		y -251.678
		0_01Thr_VS_Unst 1.057
		1Thr_VS_Unst 0.834
		1CRP_VS_Unst 0.878
		5CRP_VS_Unst 0.892
		size_degree 20.000
		size_abundance 1555.687
		color "red"
	]
	node [
		id 43
		label "LPC_18:2"
		category "Glycerophospho"
		x -396.475
		y 659.824
		0_01Thr_VS_Unst 0.971
		1Thr_VS_Unst 1.113
		1CRP_VS_Unst 0.852
		5CRP_VS_Unst 0.856
		size_degree 20.000
		size_abundance 511.136
		color "red"
	]
	node [
		id 44
		label "LPC_20:4"
		category "Glycerophospho"
		x 340.713
		y 371.151
		0_01Thr_VS_Unst 0.972
		1Thr_VS_Unst 0.749
		1CRP_VS_Unst 0.866
		5CRP_VS_Unst 0.986
		size_degree 20.000
		size_abundance 355.376
		color "red"
	]
	node [
		id 45
		label "LPE_16:0"
		category "Glycerophospho"
		x -548.126
		y -346.778
		0_01Thr_VS_Unst 0.934
		1Thr_VS_Unst 1.003
		1CRP_VS_Unst 1.178
		5CRP_VS_Unst 1.525
		size_degree 46.000
		size_abundance 482.794
		color "red"
	]
	node [
		id 46
		label "LPE_18:0"
		category "Glycerophospho"
		x -350.994
		y -530.749
		0_01Thr_VS_Unst 0.922
		1Thr_VS_Unst 1.219
		1CRP_VS_Unst 1.340
		5CRP_VS_Unst 1.942
		size_degree 46.000
		size_abundance 1881.560
		color "red"
	]
	node [
		id 47
		label "LPE_18:1"
		category "Glycerophospho"
		x -682.033
		y -6.876
		0_01Thr_VS_Unst 0.929
		1Thr_VS_Unst 0.858
		1CRP_VS_Unst 0.961
		5CRP_VS_Unst 1.255
		size_degree 34.000
		size_abundance 986.026
		color "red"
	]
	node [
		id 48
		label "LPE_18:2"
		category "Glycerophospho"
		x -605.844
		y -124.141
		0_01Thr_VS_Unst 0.923
		1Thr_VS_Unst 0.897
		1CRP_VS_Unst 0.929
		5CRP_VS_Unst 1.206
		size_degree 34.000
		size_abundance 389.804
		color "red"
	]
	node [
		id 49
		label "LPE_20:4"
		category "Glycerophospho"
		x -700.744
		y -10.876
		0_01Thr_VS_Unst 0.943
		1Thr_VS_Unst 0.871
		1CRP_VS_Unst 1.004
		5CRP_VS_Unst 1.279
		size_degree 38.000
		size_abundance 11609.609
		color "red"
	]
	node [
		id 50
		label "LPE_20:5"
		category "Glycerophospho"
		x -678.284
		y 74.459
		0_01Thr_VS_Unst 0.882
		1Thr_VS_Unst 0.803
		1CRP_VS_Unst 0.980
		5CRP_VS_Unst 1.272
		size_degree 28.000
		size_abundance 159.339
		color "red"
	]
	node [
		id 51
		label "LPE_22:4"
		category "Glycerophospho"
		x -680.697
		y 114.746
		0_01Thr_VS_Unst 0.942
		1Thr_VS_Unst 0.844
		1CRP_VS_Unst 0.960
		5CRP_VS_Unst 1.218
		size_degree 26.000
		size_abundance 1912.787
		color "red"
	]
	node [
		id 52
		label "LPE_22:5"
		category "Glycerophospho"
		x -728.859
		y 117.256
		0_01Thr_VS_Unst 1.010
		1Thr_VS_Unst 0.923
		1CRP_VS_Unst 1.041
		5CRP_VS_Unst 1.203
		size_degree 34.000
		size_abundance 1353.659
		color "red"
	]
	node [
		id 53
		label "LPI_18:0"
		category "Glycerophospho"
		x 829.552
		y -84.556
		0_01Thr_VS_Unst 0.650
		1Thr_VS_Unst 70.503
		1CRP_VS_Unst 20.820
		5CRP_VS_Unst 44.719
		size_degree 42.000
		size_abundance 5.571
		color "red"
	]
	node [
		id 54
		label "PA_16:0-20:4"
		category "Glycerophospho"
		x -291.649
		y -381.355
		0_01Thr_VS_Unst 1.210
		1Thr_VS_Unst 9.942
		1CRP_VS_Unst 19.826
		5CRP_VS_Unst 25.575
		size_degree 30.000
		size_abundance 47.712
		color "red"
	]
	node [
		id 55
		label "PA_18:0-20:4"
		category "Glycerophospho"
		x 45.700
		y -522.368
		0_01Thr_VS_Unst 1.009
		1Thr_VS_Unst 11.177
		1CRP_VS_Unst 12.867
		5CRP_VS_Unst 16.790
		size_degree 38.000
		size_abundance 2338.689
		color "red"
	]
	node [
		id 56
		label "PA_18:1-20:4"
		category "Glycerophospho"
		x -70.663
		y -485.667
		0_01Thr_VS_Unst 0.999
		1Thr_VS_Unst 4.491
		1CRP_VS_Unst 5.901
		5CRP_VS_Unst 7.221
		size_degree 38.000
		size_abundance 266.434
		color "red"
	]
	node [
		id 57
		label "PC_16:0-20:4"
		category "Glycerophospho"
		x 272.983
		y 870.371
		0_01Thr_VS_Unst 1.002
		1Thr_VS_Unst 0.914
		1CRP_VS_Unst 1.070
		5CRP_VS_Unst 1.007
		size_degree 24.000
		size_abundance 74104.161
		color "red"
	]
	node [
		id 58
		label "PC_16:1-20:4"
		category "Glycerophospho"
		x 366.642
		y 862.185
		0_01Thr_VS_Unst 1.069
		1Thr_VS_Unst 0.913
		1CRP_VS_Unst 1.094
		5CRP_VS_Unst 1.027
		size_degree 24.000
		size_abundance 1420.911
		color "red"
	]
	node [
		id 59
		label "PC_18:0-20:4"
		category "Glycerophospho"
		x 535.258
		y 745.566
		0_01Thr_VS_Unst 0.993
		1Thr_VS_Unst 0.910
		1CRP_VS_Unst 1.049
		5CRP_VS_Unst 0.978
		size_degree 20.000
		size_abundance 73955.346
		color "red"
	]
	node [
		id 60
		label "PC_18:1-20:4"
		category "Glycerophospho"
		x 695.153
		y 559.910
		0_01Thr_VS_Unst 0.988
		1Thr_VS_Unst 0.881
		1CRP_VS_Unst 1.037
		5CRP_VS_Unst 0.952
		size_degree 26.000
		size_abundance 23750.129
		color "red"
	]
	node [
		id 61
		label "PC_19:0-20:4"
		category "Glycerophospho"
		x 482.216
		y 786.304
		0_01Thr_VS_Unst 1.016
		1Thr_VS_Unst 0.912
		1CRP_VS_Unst 1.048
		5CRP_VS_Unst 0.996
		size_degree 22.000
		size_abundance 728.407
		color "red"
	]
	node [
		id 62
		label "PC_20:0-20:4"
		category "Glycerophospho"
		x 530.692
		y 736.115
		0_01Thr_VS_Unst 1.013
		1Thr_VS_Unst 0.905
		1CRP_VS_Unst 1.040
		5CRP_VS_Unst 0.990
		size_degree 20.000
		size_abundance 6962.720
		color "red"
	]
	node [
		id 63
		label "PC_20:1-20:4"
		category "Glycerophospho"
		x 737.327
		y 393.821
		0_01Thr_VS_Unst 0.993
		1Thr_VS_Unst 0.894
		1CRP_VS_Unst 1.035
		5CRP_VS_Unst 0.941
		size_degree 28.000
		size_abundance 5359.817
		color "red"
	]
	node [
		id 64
		label "PC_20:2-20:4"
		category "Glycerophospho"
		x 696.294
		y 548.993
		0_01Thr_VS_Unst 1.009
		1Thr_VS_Unst 0.868
		1CRP_VS_Unst 1.054
		5CRP_VS_Unst 0.951
		size_degree 30.000
		size_abundance 2483.147
		color "red"
	]
	node [
		id 65
		label "PE_16:0-20:4"
		category "Glycerophospho"
		x -135.265
		y 863.960
		0_01Thr_VS_Unst 1.060
		1Thr_VS_Unst 0.978
		1CRP_VS_Unst 1.127
		5CRP_VS_Unst 1.069
		size_degree 20.000
		size_abundance 18310.475
		color "red"
	]
	node [
		id 66
		label "PE_16:1-20:4"
		category "Glycerophospho"
		x 43.040
		y 926.921
		0_01Thr_VS_Unst 1.093
		1Thr_VS_Unst 0.898
		1CRP_VS_Unst 1.199
		5CRP_VS_Unst 1.090
		size_degree 24.000
		size_abundance 139.835
		color "red"
	]
	node [
		id 67
		label "PE_18:0-20:4"
		category "Glycerophospho"
		x -374.563
		y 708.185
		0_01Thr_VS_Unst 1.047
		1Thr_VS_Unst 0.981
		1CRP_VS_Unst 1.083
		5CRP_VS_Unst 1.072
		size_degree 24.000
		size_abundance 99958.032
		color "red"
	]
	node [
		id 68
		label "PE_18:1-20:4"
		category "Glycerophospho"
		x -145.831
		y 876.425
		0_01Thr_VS_Unst 1.068
		1Thr_VS_Unst 0.963
		1CRP_VS_Unst 1.107
		5CRP_VS_Unst 1.072
		size_degree 24.000
		size_abundance 17762.708
		color "red"
	]
	node [
		id 69
		label "PE_20:1-20:4"
		category "Glycerophospho"
		x -53.159
		y 917.212
		0_01Thr_VS_Unst 1.049
		1Thr_VS_Unst 0.978
		1CRP_VS_Unst 1.099
		5CRP_VS_Unst 1.048
		size_degree 20.000
		size_abundance 2607.654
		color "red"
	]
	node [
		id 70
		label "PG_18:0-20:4"
		category "Glycerophospho"
		x -609.506
		y 347.259
		0_01Thr_VS_Unst 1.027
		1Thr_VS_Unst 0.971
		1CRP_VS_Unst 1.097
		5CRP_VS_Unst 1.122
		size_degree 24.000
		size_abundance 516.328
		color "red"
	]
	node [
		id 71
		label "PI_16:0-20:4"
		category "Glycerophospho"
		x 522.763
		y -448.200
		0_01Thr_VS_Unst 0.948
		1Thr_VS_Unst 0.695
		1CRP_VS_Unst 0.793
		5CRP_VS_Unst 0.711
		size_degree 46.000
		size_abundance 3806.469
		color "red"
	]
	node [
		id 72
		label "PI_17:0-20:4"
		category "Glycerophospho"
		x 391.881
		y -523.101
		0_01Thr_VS_Unst 0.972
		1Thr_VS_Unst 0.687
		1CRP_VS_Unst 0.775
		5CRP_VS_Unst 0.653
		size_degree 48.000
		size_abundance 729.850
		color "red"
	]
	node [
		id 73
		label "PI_18:0-20:4"
		category "Glycerophospho"
		x 392.667
		y -486.396
		0_01Thr_VS_Unst 0.952
		1Thr_VS_Unst 0.706
		1CRP_VS_Unst 0.767
		5CRP_VS_Unst 0.688
		size_degree 44.000
		size_abundance 122896.838
		color "red"
	]
	node [
		id 74
		label "PI_18:1-20:4"
		category "Glycerophospho"
		x 474.662
		y -486.830
		0_01Thr_VS_Unst 0.967
		1Thr_VS_Unst 0.707
		1CRP_VS_Unst 0.799
		5CRP_VS_Unst 0.704
		size_degree 48.000
		size_abundance 13107.093
		color "red"
	]
	node [
		id 75
		label "PI_20:0-20:4"
		category "Glycerophospho"
		x 414.599
		y -482.414
		0_01Thr_VS_Unst 0.992
		1Thr_VS_Unst 0.675
		1CRP_VS_Unst 0.736
		5CRP_VS_Unst 0.665
		size_degree 40.000
		size_abundance 962.004
		color "red"
	]
	node [
		id 76
		label "PI_20:1-20:4"
		category "Glycerophospho"
		x 458.064
		y -468.294
		0_01Thr_VS_Unst 0.960
		1Thr_VS_Unst 0.634
		1CRP_VS_Unst 0.721
		5CRP_VS_Unst 0.637
		size_degree 46.000
		size_abundance 1235.632
		color "red"
	]
	node [
		id 77
		label "PS_18:0-20:4"
		category "Glycerophospho"
		x -441.135
		y -44.645
		0_01Thr_VS_Unst 1.050
		1Thr_VS_Unst 1.046
		1CRP_VS_Unst 1.142
		5CRP_VS_Unst 1.157
		size_degree 20.000
		size_abundance 195997.828
		color "red"
	]
	node [
		id 78
		label "PS_18:1-20:4"
		category "Glycerophospho"
		x -437.212
		y 355.907
		0_01Thr_VS_Unst 0.993
		1Thr_VS_Unst 0.984
		1CRP_VS_Unst 1.080
		5CRP_VS_Unst 1.063
		size_degree 20.000
		size_abundance 13050.589
		color "red"
	]
	node [
		id 79
		label "PS_20:0-20:4"
		category "Glycerophospho"
		x -119.649
		y 165.384
		0_01Thr_VS_Unst 1.055
		1Thr_VS_Unst 1.080
		1CRP_VS_Unst 1.195
		5CRP_VS_Unst 1.132
		size_degree 20.000
		size_abundance 3717.576
		color "red"
	]
	node [
		id 80
		label "PS_20:1-20:4"
		category "Glycerophospho"
		x -215.173
		y 198.261
		0_01Thr_VS_Unst 1.074
		1Thr_VS_Unst 1.055
		1CRP_VS_Unst 1.088
		5CRP_VS_Unst 1.085
		size_degree 20.000
		size_abundance 2234.431
		color "red"
	]
	edge [
		source 0
		target 1
		weight 0.9223
	]
	edge [
		source 0
		target 2
		weight 0.8672
	]
	edge [
		source 0
		target 3
		weight 0.9728
	]
	edge [
		source 1
		target 2
		weight 0.9825
	]
	edge [
		source 1
		target 12
		weight 0.8533
	]
	edge [
		source 1
		target 67
		weight 0.8540
	]
	edge [
		source 1
		target 68
		weight 0.8535
	]
	edge [
		source 1
		target 80
		weight 0.8770
	]
	edge [
		source 2
		target 12
		weight 0.8989
	]
	edge [
		source 2
		target 65
		weight 0.8782
	]
	edge [
		source 2
		target 67
		weight 0.9052
	]
	edge [
		source 2
		target 68
		weight 0.8985
	]
	edge [
		source 2
		target 69
		weight 0.8692
	]
	edge [
		source 2
		target 80
		weight 0.9158
	]
	edge [
		source 3
		target 4
		weight 0.9184
	]
	edge [
		source 3
		target 6
		weight 0.9231
	]
	edge [
		source 3
		target 10
		weight 0.9181
	]
	edge [
		source 3
		target 52
		weight 0.8654
	]
	edge [
		source 4
		target 6
		weight 0.9988
	]
	edge [
		source 4
		target 7
		weight 0.8608
	]
	edge [
		source 4
		target 10
		weight 1.0000
	]
	edge [
		source 4
		target 11
		weight 0.9337
	]
	edge [
		source 4
		target 15
		weight 0.8727
	]
	edge [
		source 4
		target 18
		weight 0.9489
	]
	edge [
		source 4
		target 21
		weight 0.9518
	]
	edge [
		source 4
		target 22
		weight 0.9486
	]
	edge [
		source 4
		target 24
		weight 0.9644
	]
	edge [
		source 4
		target 27
		weight 0.8580
	]
	edge [
		source 4
		target 28
		weight 0.9478
	]
	edge [
		source 4
		target 30
		weight 0.8595
	]
	edge [
		source 4
		target 31
		weight 0.9182
	]
	edge [
		source 4
		target 35
		weight 0.9477
	]
	edge [
		source 4
		target 41
		weight 0.8749
	]
	edge [
		source 4
		target 45
		weight 0.9516
	]
	edge [
		source 4
		target 46
		weight 0.9258
	]
	edge [
		source 4
		target 47
		weight 0.8884
	]
	edge [
		source 4
		target 48
		weight 0.8566
	]
	edge [
		source 4
		target 49
		weight 0.9173
	]
	edge [
		source 4
		target 50
		weight 0.8653
	]
	edge [
		source 4
		target 51
		weight 0.8681
	]
	edge [
		source 4
		target 52
		weight 0.9425
	]
	edge [
		source 4
		target 70
		weight 0.8552
	]
	edge [
		source 5
		target 8
		weight 0.9617
	]
	edge [
		source 5
		target 11
		weight 0.8896
	]
	edge [
		source 5
		target 16
		weight 0.9806
	]
	edge [
		source 5
		target 17
		weight 0.9945
	]
	edge [
		source 5
		target 18
		weight 0.8595
	]
	edge [
		source 5
		target 19
		weight 0.9669
	]
	edge [
		source 5
		target 20
		weight 0.9047
	]
	edge [
		source 5
		target 22
		weight 0.8546
	]
	edge [
		source 5
		target 23
		weight 0.9340
	]
	edge [
		source 5
		target 26
		weight 0.9122
	]
	edge [
		source 5
		target 28
		weight 0.8550
	]
	edge [
		source 5
		target 29
		weight 0.9036
	]
	edge [
		source 5
		target 30
		weight 0.9583
	]
	edge [
		source 5
		target 32
		weight 0.9736
	]
	edge [
		source 5
		target 34
		weight 0.9978
	]
	edge [
		source 5
		target 36
		weight 0.9092
	]
	edge [
		source 5
		target 37
		weight 0.8525
	]
	edge [
		source 5
		target 38
		weight -0.8641
	]
	edge [
		source 5
		target 46
		weight 0.8582
	]
	edge [
		source 5
		target 53
		weight 0.8788
	]
	edge [
		source 5
		target 55
		weight 0.8945
	]
	edge [
		source 5
		target 56
		weight 0.8558
	]
	edge [
		source 5
		target 71
		weight -0.9328
	]
	edge [
		source 5
		target 72
		weight -0.9583
	]
	edge [
		source 5
		target 73
		weight -0.9303
	]
	edge [
		source 5
		target 74
		weight -0.9488
	]
	edge [
		source 5
		target 75
		weight -0.9183
	]
	edge [
		source 5
		target 76
		weight -0.9246
	]
	edge [
		source 6
		target 7
		weight 0.8725
	]
	edge [
		source 6
		target 10
		weight 0.9989
	]
	edge [
		source 6
		target 11
		weight 0.9327
	]
	edge [
		source 6
		target 18
		weight 0.9480
	]
	edge [
		source 6
		target 21
		weight 0.9535
	]
	edge [
		source 6
		target 22
		weight 0.9490
	]
	edge [
		source 6
		target 24
		weight 0.9671
	]
	edge [
		source 6
		target 27
		weight 0.8798
	]
	edge [
		source 6
		target 28
		weight 0.9485
	]
	edge [
		source 6
		target 30
		weight 0.8566
	]
	edge [
		source 6
		target 31
		weight 0.9298
	]
	edge [
		source 6
		target 35
		weight 0.9323
	]
	edge [
		source 6
		target 41
		weight 0.8661
	]
	edge [
		source 6
		target 45
		weight 0.9426
	]
	edge [
		source 6
		target 46
		weight 0.9171
	]
	edge [
		source 6
		target 47
		weight 0.8942
	]
	edge [
		source 6
		target 48
		weight 0.8674
	]
	edge [
		source 6
		target 49
		weight 0.9190
	]
	edge [
		source 6
		target 50
		weight 0.8651
	]
	edge [
		source 6
		target 51
		weight 0.8744
	]
	edge [
		source 6
		target 52
		weight 0.9423
	]
	edge [
		source 7
		target 10
		weight 0.8612
	]
	edge [
		source 7
		target 24
		weight 0.8547
	]
	edge [
		source 7
		target 31
		weight 0.9308
	]
	edge [
		source 7
		target 41
		weight 0.8758
	]
	edge [
		source 7
		target 47
		weight 0.9833
	]
	edge [
		source 7
		target 48
		weight 0.9674
	]
	edge [
		source 7
		target 49
		weight 0.9710
	]
	edge [
		source 7
		target 50
		weight 0.9602
	]
	edge [
		source 7
		target 51
		weight 0.9915
	]
	edge [
		source 7
		target 52
		weight 0.9578
	]
	edge [
		source 8
		target 9
		weight 0.8620
	]
	edge [
		source 8
		target 16
		weight 0.9930
	]
	edge [
		source 8
		target 17
		weight 0.9509
	]
	edge [
		source 8
		target 19
		weight 0.8803
	]
	edge [
		source 8
		target 20
		weight 0.9481
	]
	edge [
		source 8
		target 23
		weight 0.9830
	]
	edge [
		source 8
		target 25
		weight 0.8875
	]
	edge [
		source 8
		target 26
		weight 0.9746
	]
	edge [
		source 8
		target 29
		weight 0.9740
	]
	edge [
		source 8
		target 32
		weight 0.8775
	]
	edge [
		source 8
		target 34
		weight 0.9614
	]
	edge [
		source 8
		target 36
		weight 0.9738
	]
	edge [
		source 8
		target 37
		weight 0.9480
	]
	edge [
		source 8
		target 53
		weight 0.9646
	]
	edge [
		source 8
		target 71
		weight -0.9615
	]
	edge [
		source 8
		target 72
		weight -0.9504
	]
	edge [
		source 8
		target 73
		weight -0.9350
	]
	edge [
		source 8
		target 74
		weight -0.9602
	]
	edge [
		source 8
		target 75
		weight -0.9172
	]
	edge [
		source 8
		target 76
		weight -0.9378
	]
	edge [
		source 9
		target 23
		weight 0.9176
	]
	edge [
		source 9
		target 26
		weight 0.9380
	]
	edge [
		source 9
		target 29
		weight 0.9467
	]
	edge [
		source 9
		target 36
		weight 0.9411
	]
	edge [
		source 9
		target 37
		weight 0.9760
	]
	edge [
		source 9
		target 40
		weight -0.8999
	]
	edge [
		source 9
		target 53
		weight 0.9548
	]
	edge [
		source 9
		target 59
		weight -0.8638
	]
	edge [
		source 9
		target 60
		weight -0.9211
	]
	edge [
		source 9
		target 61
		weight -0.9037
	]
	edge [
		source 9
		target 62
		weight -0.9283
	]
	edge [
		source 9
		target 63
		weight -0.9047
	]
	edge [
		source 9
		target 64
		weight -0.9272
	]
	edge [
		source 10
		target 11
		weight 0.9341
	]
	edge [
		source 10
		target 15
		weight 0.8721
	]
	edge [
		source 10
		target 18
		weight 0.9493
	]
	edge [
		source 10
		target 21
		weight 0.9522
	]
	edge [
		source 10
		target 22
		weight 0.9491
	]
	edge [
		source 10
		target 24
		weight 0.9649
	]
	edge [
		source 10
		target 27
		weight 0.8590
	]
	edge [
		source 10
		target 28
		weight 0.9482
	]
	edge [
		source 10
		target 30
		weight 0.8600
	]
	edge [
		source 10
		target 31
		weight 0.9189
	]
	edge [
		source 10
		target 35
		weight 0.9473
	]
	edge [
		source 10
		target 41
		weight 0.8743
	]
	edge [
		source 10
		target 45
		weight 0.9517
	]
	edge [
		source 10
		target 46
		weight 0.9260
	]
	edge [
		source 10
		target 47
		weight 0.8888
	]
	edge [
		source 10
		target 48
		weight 0.8574
	]
	edge [
		source 10
		target 49
		weight 0.9175
	]
	edge [
		source 10
		target 50
		weight 0.8655
	]
	edge [
		source 10
		target 51
		weight 0.8684
	]
	edge [
		source 10
		target 52
		weight 0.9424
	]
	edge [
		source 10
		target 70
		weight 0.8543
	]
	edge [
		source 11
		target 17
		weight 0.8920
	]
	edge [
		source 11
		target 18
		weight 0.9980
	]
	edge [
		source 11
		target 19
		weight 0.9428
	]
	edge [
		source 11
		target 21
		weight 0.9940
	]
	edge [
		source 11
		target 22
		weight 0.9970
	]
	edge [
		source 11
		target 24
		weight 0.9829
	]
	edge [
		source 11
		target 27
		weight 0.8743
	]
	edge [
		source 11
		target 28
		weight 0.9969
	]
	edge [
		source 11
		target 30
		weight 0.9824
	]
	edge [
		source 11
		target 31
		weight 0.9173
	]
	edge [
		source 11
		target 32
		weight 0.9701
	]
	edge [
		source 11
		target 34
		weight 0.8887
	]
	edge [
		source 11
		target 35
		weight 0.8977
	]
	edge [
		source 11
		target 38
		weight -0.8746
	]
	edge [
		source 11
		target 45
		weight 0.9492
	]
	edge [
		source 11
		target 46
		weight 0.9842
	]
	edge [
		source 11
		target 54
		weight 0.8690
	]
	edge [
		source 11
		target 55
		weight 0.8512
	]
	edge [
		source 11
		target 56
		weight 0.8508
	]
	edge [
		source 12
		target 41
		weight 0.9113
	]
	edge [
		source 12
		target 43
		weight -0.9500
	]
	edge [
		source 12
		target 65
		weight 0.9214
	]
	edge [
		source 12
		target 66
		weight 0.8871
	]
	edge [
		source 12
		target 67
		weight 0.9883
	]
	edge [
		source 12
		target 68
		weight 0.9425
	]
	edge [
		source 12
		target 69
		weight 0.9005
	]
	edge [
		source 12
		target 70
		weight 0.9708
	]
	edge [
		source 12
		target 77
		weight 0.8937
	]
	edge [
		source 12
		target 78
		weight 0.8728
	]
	edge [
		source 14
		target 79
		weight 0.8768
	]
	edge [
		source 15
		target 35
		weight 0.9782
	]
	edge [
		source 15
		target 38
		weight -0.9018
	]
	edge [
		source 15
		target 39
		weight 0.9337
	]
	edge [
		source 15
		target 45
		weight 0.9299
	]
	edge [
		source 15
		target 46
		weight 0.9063
	]
	edge [
		source 15
		target 54
		weight 0.9708
	]
	edge [
		source 15
		target 55
		weight 0.8648
	]
	edge [
		source 15
		target 56
		weight 0.9071
	]
	edge [
		source 15
		target 70
		weight 0.9203
	]
	edge [
		source 15
		target 77
		weight 0.9594
	]
	edge [
		source 15
		target 78
		weight 0.9290
	]
	edge [
		source 16
		target 17
		weight 0.9755
	]
	edge [
		source 16
		target 19
		weight 0.9068
	]
	edge [
		source 16
		target 20
		weight 0.9425
	]
	edge [
		source 16
		target 23
		weight 0.9845
	]
	edge [
		source 16
		target 25
		weight 0.8617
	]
	edge [
		source 16
		target 26
		weight 0.9732
	]
	edge [
		source 16
		target 29
		weight 0.9694
	]
	edge [
		source 16
		target 30
		weight 0.8840
	]
	edge [
		source 16
		target 32
		weight 0.9107
	]
	edge [
		source 16
		target 34
		weight 0.9804
	]
	edge [
		source 16
		target 36
		weight 0.9718
	]
	edge [
		source 16
		target 37
		weight 0.9378
	]
	edge [
		source 16
		target 53
		weight 0.9537
	]
	edge [
		source 16
		target 71
		weight -0.9473
	]
	edge [
		source 16
		target 72
		weight -0.9505
	]
	edge [
		source 16
		target 73
		weight -0.9260
	]
	edge [
		source 16
		target 74
		weight -0.9542
	]
	edge [
		source 16
		target 75
		weight -0.9154
	]
	edge [
		source 16
		target 76
		weight -0.9291
	]
	edge [
		source 17
		target 18
		weight 0.8630
	]
	edge [
		source 17
		target 19
		weight 0.9469
	]
	edge [
		source 17
		target 20
		weight 0.9242
	]
	edge [
		source 17
		target 21
		weight 0.8503
	]
	edge [
		source 17
		target 22
		weight 0.8611
	]
	edge [
		source 17
		target 23
		weight 0.9366
	]
	edge [
		source 17
		target 26
		weight 0.9161
	]
	edge [
		source 17
		target 28
		weight 0.8621
	]
	edge [
		source 17
		target 29
		weight 0.9046
	]
	edge [
		source 17
		target 30
		weight 0.9552
	]
	edge [
		source 17
		target 32
		weight 0.9720
	]
	edge [
		source 17
		target 34
		weight 0.9985
	]
	edge [
		source 17
		target 36
		weight 0.9125
	]
	edge [
		source 17
		target 37
		weight 0.8536
	]
	edge [
		source 17
		target 53
		weight 0.8669
	]
	edge [
		source 17
		target 71
		weight -0.8949
	]
	edge [
		source 17
		target 72
		weight -0.9238
	]
	edge [
		source 17
		target 73
		weight -0.8878
	]
	edge [
		source 17
		target 74
		weight -0.9133
	]
	edge [
		source 17
		target 75
		weight -0.8735
	]
	edge [
		source 17
		target 76
		weight -0.8817
	]
	edge [
		source 18
		target 19
		weight 0.9241
	]
	edge [
		source 18
		target 21
		weight 0.9980
	]
	edge [
		source 18
		target 22
		weight 0.9996
	]
	edge [
		source 18
		target 24
		weight 0.9916
	]
	edge [
		source 18
		target 27
		weight 0.8782
	]
	edge [
		source 18
		target 28
		weight 0.9994
	]
	edge [
		source 18
		target 30
		weight 0.9691
	]
	edge [
		source 18
		target 31
		weight 0.9343
	]
	edge [
		source 18
		target 32
		weight 0.9534
	]
	edge [
		source 18
		target 34
		weight 0.8585
	]
	edge [
		source 18
		target 35
		weight 0.9148
	]
	edge [
		source 18
		target 38
		weight -0.8600
	]
	edge [
		source 18
		target 45
		weight 0.9639
	]
	edge [
		source 18
		target 46
		weight 0.9860
	]
	edge [
		source 18
		target 47
		weight 0.8507
	]
	edge [
		source 18
		target 48
		weight 0.8586
	]
	edge [
		source 18
		target 49
		weight 0.8699
	]
	edge [
		source 18
		target 54
		weight 0.8666
	]
	edge [
		source 19
		target 21
		weight 0.9014
	]
	edge [
		source 19
		target 22
		weight 0.9158
	]
	edge [
		source 19
		target 24
		weight 0.8671
	]
	edge [
		source 19
		target 28
		weight 0.9149
	]
	edge [
		source 19
		target 30
		weight 0.9829
	]
	edge [
		source 19
		target 32
		weight 0.9833
	]
	edge [
		source 19
		target 34
		weight 0.9533
	]
	edge [
		source 19
		target 38
		weight -0.9497
	]
	edge [
		source 19
		target 39
		weight 0.8890
	]
	edge [
		source 19
		target 45
		weight 0.8605
	]
	edge [
		source 19
		target 46
		weight 0.9460
	]
	edge [
		source 19
		target 54
		weight 0.9148
	]
	edge [
		source 19
		target 55
		weight 0.9639
	]
	edge [
		source 19
		target 56
		weight 0.9486
	]
	edge [
		source 19
		target 71
		weight -0.9080
	]
	edge [
		source 19
		target 72
		weight -0.9540
	]
	edge [
		source 19
		target 73
		weight -0.9330
	]
	edge [
		source 19
		target 74
		weight -0.9317
	]
	edge [
		source 19
		target 75
		weight -0.9276
	]
	edge [
		source 19
		target 76
		weight -0.9203
	]
	edge [
		source 20
		target 23
		weight 0.9586
	]
	edge [
		source 20
		target 26
		weight 0.9562
	]
	edge [
		source 20
		target 29
		weight 0.9486
	]
	edge [
		source 20
		target 34
		weight 0.9255
	]
	edge [
		source 20
		target 36
		weight 0.9537
	]
	edge [
		source 20
		target 37
		weight 0.9257
	]
	edge [
		source 20
		target 53
		weight 0.9005
	]
	edge [
		source 20
		target 60
		weight -0.8730
	]
	edge [
		source 20
		target 63
		weight -0.9209
	]
	edge [
		source 20
		target 64
		weight -0.8630
	]
	edge [
		source 21
		target 22
		weight 0.9993
	]
	edge [
		source 21
		target 24
		weight 0.9969
	]
	edge [
		source 21
		target 27
		weight 0.9026
	]
	edge [
		source 21
		target 28
		weight 0.9995
	]
	edge [
		source 21
		target 30
		weight 0.9577
	]
	edge [
		source 21
		target 31
		weight 0.9544
	]
	edge [
		source 21
		target 32
		weight 0.9413
	]
	edge [
		source 21
		target 35
		weight 0.9033
	]
	edge [
		source 21
		target 45
		weight 0.9592
	]
	edge [
		source 21
		target 46
		weight 0.9754
	]
	edge [
		source 21
		target 47
		weight 0.8727
	]
	edge [
		source 21
		target 48
		weight 0.8841
	]
	edge [
		source 21
		target 49
		weight 0.8865
	]
	edge [
		source 21
		target 52
		weight 0.8584
	]
	edge [
		source 22
		target 24
		weight 0.9940
	]
	edge [
		source 22
		target 27
		weight 0.8903
	]
	edge [
		source 22
		target 28
		weight 1.0000
	]
	edge [
		source 22
		target 30
		weight 0.9659
	]
	edge [
		source 22
		target 31
		weight 0.9433
	]
	edge [
		source 22
		target 32
		weight 0.9502
	]
	edge [
		source 22
		target 34
		weight 0.8553
	]
	edge [
		source 22
		target 35
		weight 0.9076
	]
	edge [
		source 22
		target 45
		weight 0.9608
	]
	edge [
		source 22
		target 46
		weight 0.9815
	]
	edge [
		source 22
		target 47
		weight 0.8588
	]
	edge [
		source 22
		target 48
		weight 0.8693
	]
	edge [
		source 22
		target 49
		weight 0.8753
	]
	edge [
		source 22
		target 54
		weight 0.8520
	]
	edge [
		source 23
		target 26
		weight 0.9984
	]
	edge [
		source 23
		target 29
		weight 0.9966
	]
	edge [
		source 23
		target 34
		weight 0.9393
	]
	edge [
		source 23
		target 36
		weight 0.9979
	]
	edge [
		source 23
		target 37
		weight 0.9820
	]
	edge [
		source 23
		target 53
		weight 0.9804
	]
	edge [
		source 23
		target 63
		weight -0.8845
	]
	edge [
		source 23
		target 64
		weight -0.8567
	]
	edge [
		source 23
		target 71
		weight -0.9071
	]
	edge [
		source 23
		target 72
		weight -0.8947
	]
	edge [
		source 23
		target 73
		weight -0.8679
	]
	edge [
		source 23
		target 74
		weight -0.9081
	]
	edge [
		source 23
		target 75
		weight -0.8581
	]
	edge [
		source 23
		target 76
		weight -0.8783
	]
	edge [
		source 24
		target 27
		weight 0.9096
	]
	edge [
		source 24
		target 28
		weight 0.9942
	]
	edge [
		source 24
		target 30
		weight 0.9324
	]
	edge [
		source 24
		target 31
		weight 0.9700
	]
	edge [
		source 24
		target 32
		weight 0.9121
	]
	edge [
		source 24
		target 35
		weight 0.9111
	]
	edge [
		source 24
		target 45
		weight 0.9644
	]
	edge [
		source 24
		target 46
		weight 0.9652
	]
	edge [
		source 24
		target 47
		weight 0.9055
	]
	edge [
		source 24
		target 48
		weight 0.9114
	]
	edge [
		source 24
		target 49
		weight 0.9175
	]
	edge [
		source 24
		target 50
		weight 0.8730
	]
	edge [
		source 24
		target 51
		weight 0.8686
	]
	edge [
		source 24
		target 52
		weight 0.8935
	]
	edge [
		source 25
		target 29
		weight 0.8524
	]
	edge [
		source 25
		target 40
		weight -0.9283
	]
	edge [
		source 25
		target 42
		weight -0.9590
	]
	edge [
		source 25
		target 53
		weight 0.9088
	]
	edge [
		source 25
		target 71
		weight -0.9589
	]
	edge [
		source 25
		target 72
		weight -0.9290
	]
	edge [
		source 25
		target 73
		weight -0.9460
	]
	edge [
		source 25
		target 74
		weight -0.9480
	]
	edge [
		source 25
		target 75
		weight -0.9552
	]
	edge [
		source 25
		target 76
		weight -0.9610
	]
	edge [
		source 26
		target 29
		weight 0.9993
	]
	edge [
		source 26
		target 34
		weight 0.9188
	]
	edge [
		source 26
		target 36
		weight 0.9999
	]
	edge [
		source 26
		target 37
		weight 0.9906
	]
	edge [
		source 26
		target 40
		weight -0.8584
	]
	edge [
		source 26
		target 53
		weight 0.9845
	]
	edge [
		source 26
		target 60
		weight -0.8685
	]
	edge [
		source 26
		target 63
		weight -0.9018
	]
	edge [
		source 26
		target 64
		weight -0.8801
	]
	edge [
		source 26
		target 71
		weight -0.8918
	]
	edge [
		source 26
		target 72
		weight -0.8735
	]
	edge [
		source 26
		target 74
		weight -0.8904
	]
	edge [
		source 26
		target 76
		weight -0.8599
	]
	edge [
		source 27
		target 28
		weight 0.8929
	]
	edge [
		source 27
		target 31
		weight 0.9421
	]
	edge [
		source 27
		target 48
		weight 0.8611
	]
	edge [
		source 28
		target 30
		weight 0.9658
	]
	edge [
		source 28
		target 31
		weight 0.9445
	]
	edge [
		source 28
		target 32
		weight 0.9504
	]
	edge [
		source 28
		target 34
		weight 0.8561
	]
	edge [
		source 28
		target 35
		weight 0.9050
	]
	edge [
		source 28
		target 45
		weight 0.9593
	]
	edge [
		source 28
		target 46
		weight 0.9804
	]
	edge [
		source 28
		target 47
		weight 0.8590
	]
	edge [
		source 28
		target 48
		weight 0.8704
	]
	edge [
		source 28
		target 49
		weight 0.8749
	]
	edge [
		source 29
		target 34
		weight 0.9088
	]
	edge [
		source 29
		target 36
		weight 0.9996
	]
	edge [
		source 29
		target 37
		weight 0.9941
	]
	edge [
		source 29
		target 40
		weight -0.8736
	]
	edge [
		source 29
		target 53
		weight 0.9900
	]
	edge [
		source 29
		target 60
		weight -0.8671
	]
	edge [
		source 29
		target 63
		weight -0.8960
	]
	edge [
		source 29
		target 64
		weight -0.8775
	]
	edge [
		source 29
		target 71
		weight -0.8969
	]
	edge [
		source 29
		target 72
		weight -0.8746
	]
	edge [
		source 29
		target 73
		weight -0.8513
	]
	edge [
		source 29
		target 74
		weight -0.8935
	]
	edge [
		source 29
		target 76
		weight -0.8651
	]
	edge [
		source 30
		target 32
		weight 0.9980
	]
	edge [
		source 30
		target 34
		weight 0.9551
	]
	edge [
		source 30
		target 38
		weight -0.9034
	]
	edge [
		source 30
		target 45
		weight 0.8938
	]
	edge [
		source 30
		target 46
		weight 0.9646
	]
	edge [
		source 30
		target 54
		weight 0.8712
	]
	edge [
		source 30
		target 55
		weight 0.9029
	]
	edge [
		source 30
		target 56
		weight 0.8883
	]
	edge [
		source 30
		target 72
		weight -0.8960
	]
	edge [
		source 30
		target 73
		weight -0.8636
	]
	edge [
		source 30
		target 74
		weight -0.8681
	]
	edge [
		source 31
		target 45
		weight 0.9071
	]
	edge [
		source 31
		target 46
		weight 0.8825
	]
	edge [
		source 31
		target 47
		weight 0.9545
	]
	edge [
		source 31
		target 48
		weight 0.9743
	]
	edge [
		source 31
		target 49
		weight 0.9444
	]
	edge [
		source 31
		target 50
		weight 0.9105
	]
	edge [
		source 31
		target 51
		weight 0.9288
	]
	edge [
		source 31
		target 52
		weight 0.9042
	]
	edge [
		source 32
		target 34
		weight 0.9717
	]
	edge [
		source 32
		target 38
		weight -0.8930
	]
	edge [
		source 32
		target 45
		weight 0.8649
	]
	edge [
		source 32
		target 46
		weight 0.9471
	]
	edge [
		source 32
		target 54
		weight 0.8503
	]
	edge [
		source 32
		target 55
		weight 0.8996
	]
	edge [
		source 32
		target 56
		weight 0.8790
	]
	edge [
		source 32
		target 71
		weight -0.8592
	]
	edge [
		source 32
		target 72
		weight -0.9100
	]
	edge [
		source 32
		target 73
		weight -0.8768
	]
	edge [
		source 32
		target 74
		weight -0.8856
	]
	edge [
		source 32
		target 75
		weight -0.8621
	]
	edge [
		source 32
		target 76
		weight -0.8607
	]
	edge [
		source 33
		target 44
		weight -0.9416
	]
	edge [
		source 34
		target 36
		weight 0.9155
	]
	edge [
		source 34
		target 37
		weight 0.8582
	]
	edge [
		source 34
		target 53
		weight 0.8760
	]
	edge [
		source 34
		target 55
		weight 0.8651
	]
	edge [
		source 34
		target 71
		weight -0.9156
	]
	edge [
		source 34
		target 72
		weight -0.9401
	]
	edge [
		source 34
		target 73
		weight -0.9089
	]
	edge [
		source 34
		target 74
		weight -0.9312
	]
	edge [
		source 34
		target 75
		weight -0.8926
	]
	edge [
		source 34
		target 76
		weight -0.9022
	]
	edge [
		source 35
		target 38
		weight -0.8668
	]
	edge [
		source 35
		target 39
		weight 0.8674
	]
	edge [
		source 35
		target 41
		weight 0.8905
	]
	edge [
		source 35
		target 45
		weight 0.9791
	]
	edge [
		source 35
		target 46
		weight 0.9450
	]
	edge [
		source 35
		target 49
		weight 0.8942
	]
	edge [
		source 35
		target 50
		weight 0.8687
	]
	edge [
		source 35
		target 52
		weight 0.9103
	]
	edge [
		source 35
		target 54
		weight 0.9349
	]
	edge [
		source 35
		target 56
		weight 0.8574
	]
	edge [
		source 35
		target 70
		weight 0.9231
	]
	edge [
		source 35
		target 77
		weight 0.9205
	]
	edge [
		source 35
		target 78
		weight 0.8650
	]
	edge [
		source 36
		target 37
		weight 0.9919
	]
	edge [
		source 36
		target 40
		weight -0.8633
	]
	edge [
		source 36
		target 53
		weight 0.9861
	]
	edge [
		source 36
		target 60
		weight -0.8689
	]
	edge [
		source 36
		target 63
		weight -0.9009
	]
	edge [
		source 36
		target 64
		weight -0.8805
	]
	edge [
		source 36
		target 71
		weight -0.8922
	]
	edge [
		source 36
		target 72
		weight -0.8729
	]
	edge [
		source 36
		target 74
		weight -0.8903
	]
	edge [
		source 36
		target 76
		weight -0.8604
	]
	edge [
		source 37
		target 40
		weight -0.8945
	]
	edge [
		source 37
		target 53
		weight 0.9905
	]
	edge [
		source 37
		target 60
		weight -0.8945
	]
	edge [
		source 37
		target 62
		weight -0.8610
	]
	edge [
		source 37
		target 63
		weight -0.9085
	]
	edge [
		source 37
		target 64
		weight -0.9039
	]
	edge [
		source 37
		target 71
		weight -0.8650
	]
	edge [
		source 37
		target 74
		weight -0.8571
	]
	edge [
		source 38
		target 39
		weight -0.9779
	]
	edge [
		source 38
		target 46
		weight -0.9049
	]
	edge [
		source 38
		target 54
		weight -0.9728
	]
	edge [
		source 38
		target 55
		weight -0.9816
	]
	edge [
		source 38
		target 56
		weight -0.9858
	]
	edge [
		source 38
		target 71
		weight 0.8873
	]
	edge [
		source 38
		target 72
		weight 0.9234
	]
	edge [
		source 38
		target 73
		weight 0.9295
	]
	edge [
		source 38
		target 74
		weight 0.9016
	]
	edge [
		source 38
		target 75
		weight 0.9179
	]
	edge [
		source 38
		target 76
		weight 0.9100
	]
	edge [
		source 38
		target 77
		weight -0.9165
	]
	edge [
		source 39
		target 46
		weight 0.8596
	]
	edge [
		source 39
		target 54
		weight 0.9845
	]
	edge [
		source 39
		target 55
		weight 0.9683
	]
	edge [
		source 39
		target 56
		weight 0.9856
	]
	edge [
		source 39
		target 72
		weight -0.8673
	]
	edge [
		source 39
		target 73
		weight -0.8821
	]
	edge [
		source 39
		target 75
		weight -0.8863
	]
	edge [
		source 39
		target 76
		weight -0.8660
	]
	edge [
		source 39
		target 77
		weight 0.9390
	]
	edge [
		source 39
		target 79
		weight 0.9129
	]
	edge [
		source 40
		target 42
		weight 0.9458
	]
	edge [
		source 40
		target 44
		weight 0.8626
	]
	edge [
		source 40
		target 53
		weight -0.9295
	]
	edge [
		source 41
		target 43
		weight -0.9394
	]
	edge [
		source 41
		target 47
		weight 0.8767
	]
	edge [
		source 41
		target 49
		weight 0.9120
	]
	edge [
		source 41
		target 50
		weight 0.9037
	]
	edge [
		source 41
		target 51
		weight 0.8967
	]
	edge [
		source 41
		target 52
		weight 0.9642
	]
	edge [
		source 41
		target 67
		weight 0.8712
	]
	edge [
		source 41
		target 70
		weight 0.9597
	]
	edge [
		source 42
		target 53
		weight -0.8715
	]
	edge [
		source 42
		target 55
		weight -0.8527
	]
	edge [
		source 42
		target 71
		weight 0.9026
	]
	edge [
		source 42
		target 72
		weight 0.8983
	]
	edge [
		source 42
		target 73
		weight 0.9004
	]
	edge [
		source 42
		target 74
		weight 0.9078
	]
	edge [
		source 42
		target 75
		weight 0.9381
	]
	edge [
		source 42
		target 76
		weight 0.9234
	]
	edge [
		source 43
		target 57
		weight -0.8857
	]
	edge [
		source 43
		target 65
		weight -0.9008
	]
	edge [
		source 43
		target 66
		weight -0.9131
	]
	edge [
		source 43
		target 67
		weight -0.9556
	]
	edge [
		source 43
		target 68
		weight -0.9235
	]
	edge [
		source 43
		target 69
		weight -0.8868
	]
	edge [
		source 43
		target 70
		weight -0.9638
	]
	edge [
		source 43
		target 78
		weight -0.9096
	]
	edge [
		source 45
		target 46
		weight 0.9785
	]
	edge [
		source 45
		target 47
		weight 0.9011
	]
	edge [
		source 45
		target 48
		weight 0.8772
	]
	edge [
		source 45
		target 49
		weight 0.9306
	]
	edge [
		source 45
		target 50
		weight 0.9070
	]
	edge [
		source 45
		target 51
		weight 0.8696
	]
	edge [
		source 45
		target 52
		weight 0.9129
	]
	edge [
		source 45
		target 54
		weight 0.9029
	]
	edge [
		source 46
		target 49
		weight 0.8507
	]
	edge [
		source 46
		target 54
		weight 0.9291
	]
	edge [
		source 46
		target 55
		weight 0.8918
	]
	edge [
		source 46
		target 56
		weight 0.9020
	]
	edge [
		source 47
		target 48
		weight 0.9874
	]
	edge [
		source 47
		target 49
		weight 0.9947
	]
	edge [
		source 47
		target 50
		weight 0.9894
	]
	edge [
		source 47
		target 51
		weight 0.9956
	]
	edge [
		source 47
		target 52
		weight 0.9641
	]
	edge [
		source 48
		target 49
		weight 0.9698
	]
	edge [
		source 48
		target 50
		weight 0.9621
	]
	edge [
		source 48
		target 51
		weight 0.9743
	]
	edge [
		source 48
		target 52
		weight 0.9162
	]
	edge [
		source 49
		target 50
		weight 0.9921
	]
	edge [
		source 49
		target 51
		weight 0.9898
	]
	edge [
		source 49
		target 52
		weight 0.9815
	]
	edge [
		source 50
		target 51
		weight 0.9883
	]
	edge [
		source 50
		target 52
		weight 0.9625
	]
	edge [
		source 51
		target 52
		weight 0.9683
	]
	edge [
		source 52
		target 70
		weight 0.8879
	]
	edge [
		source 53
		target 71
		weight -0.9180
	]
	edge [
		source 53
		target 72
		weight -0.8886
	]
	edge [
		source 53
		target 73
		weight -0.8746
	]
	edge [
		source 53
		target 74
		weight -0.9113
	]
	edge [
		source 53
		target 75
		weight -0.8738
	]
	edge [
		source 53
		target 76
		weight -0.8929
	]
	edge [
		source 54
		target 55
		weight 0.9600
	]
	edge [
		source 54
		target 56
		weight 0.9814
	]
	edge [
		source 54
		target 77
		weight 0.9416
	]
	edge [
		source 55
		target 56
		weight 0.9953
	]
	edge [
		source 55
		target 71
		weight -0.9209
	]
	edge [
		source 55
		target 72
		weight -0.9572
	]
	edge [
		source 55
		target 73
		weight -0.9567
	]
	edge [
		source 55
		target 74
		weight -0.9387
	]
	edge [
		source 55
		target 75
		weight -0.9625
	]
	edge [
		source 55
		target 76
		weight -0.9479
	]
	edge [
		source 56
		target 71
		weight -0.8818
	]
	edge [
		source 56
		target 72
		weight -0.9253
	]
	edge [
		source 56
		target 73
		weight -0.9272
	]
	edge [
		source 56
		target 74
		weight -0.9021
	]
	edge [
		source 56
		target 75
		weight -0.9342
	]
	edge [
		source 56
		target 76
		weight -0.9153
	]
	edge [
		source 56
		target 77
		weight 0.8865
	]
	edge [
		source 57
		target 58
		weight 0.9304
	]
	edge [
		source 57
		target 59
		weight 0.9791
	]
	edge [
		source 57
		target 60
		weight 0.9354
	]
	edge [
		source 57
		target 61
		weight 0.9735
	]
	edge [
		source 57
		target 62
		weight 0.9617
	]
	edge [
		source 57
		target 63
		weight 0.8890
	]
	edge [
		source 57
		target 64
		weight 0.9297
	]
	edge [
		source 57
		target 65
		weight 0.8904
	]
	edge [
		source 57
		target 66
		weight 0.9522
	]
	edge [
		source 57
		target 68
		weight 0.8896
	]
	edge [
		source 57
		target 69
		weight 0.9048
	]
	edge [
		source 58
		target 59
		weight 0.9072
	]
	edge [
		source 58
		target 60
		weight 0.8825
	]
	edge [
		source 58
		target 61
		weight 0.9690
	]
	edge [
		source 58
		target 62
		weight 0.9591
	]
	edge [
		source 58
		target 63
		weight 0.8506
	]
	edge [
		source 58
		target 64
		weight 0.9186
	]
	edge [
		source 58
		target 65
		weight 0.9019
	]
	edge [
		source 58
		target 66
		weight 0.9647
	]
	edge [
		source 58
		target 67
		weight 0.8665
	]
	edge [
		source 58
		target 68
		weight 0.9425
	]
	edge [
		source 58
		target 69
		weight 0.9263
	]
	edge [
		source 59
		target 60
		weight 0.9857
	]
	edge [
		source 59
		target 61
		weight 0.9750
	]
	edge [
		source 59
		target 62
		weight 0.9713
	]
	edge [
		source 59
		target 63
		weight 0.9619
	]
	edge [
		source 59
		target 64
		weight 0.9772
	]
	edge [
		source 59
		target 66
		weight 0.8922
	]
	edge [
		source 60
		target 61
		weight 0.9628
	]
	edge [
		source 60
		target 62
		weight 0.9684
	]
	edge [
		source 60
		target 63
		weight 0.9895
	]
	edge [
		source 60
		target 64
		weight 0.9930
	]
	edge [
		source 61
		target 62
		weight 0.9980
	]
	edge [
		source 61
		target 63
		weight 0.9279
	]
	edge [
		source 61
		target 64
		weight 0.9724
	]
	edge [
		source 61
		target 66
		weight 0.9319
	]
	edge [
		source 61
		target 68
		weight 0.8752
	]
	edge [
		source 61
		target 69
		weight 0.8671
	]
	edge [
		source 62
		target 63
		weight 0.9345
	]
	edge [
		source 62
		target 64
		weight 0.9764
	]
	edge [
		source 62
		target 66
		weight 0.9087
	]
	edge [
		source 63
		target 64
		weight 0.9880
	]
	edge [
		source 64
		target 66
		weight 0.8504
	]
	edge [
		source 65
		target 66
		weight 0.9790
	]
	edge [
		source 65
		target 67
		weight 0.9654
	]
	edge [
		source 65
		target 68
		weight 0.9792
	]
	edge [
		source 65
		target 69
		weight 0.9975
	]
	edge [
		source 66
		target 67
		weight 0.9464
	]
	edge [
		source 66
		target 68
		weight 0.9834
	]
	edge [
		source 66
		target 69
		weight 0.9871
	]
	edge [
		source 67
		target 68
		weight 0.9815
	]
	edge [
		source 67
		target 69
		weight 0.9538
	]
	edge [
		source 67
		target 70
		weight 0.9398
	]
	edge [
		source 67
		target 78
		weight 0.8618
	]
	edge [
		source 68
		target 69
		weight 0.9809
	]
	edge [
		source 68
		target 70
		weight 0.8636
	]
	edge [
		source 70
		target 77
		weight 0.9120
	]
	edge [
		source 70
		target 78
		weight 0.9286
	]
	edge [
		source 71
		target 72
		weight 0.9909
	]
	edge [
		source 71
		target 73
		weight 0.9941
	]
	edge [
		source 71
		target 74
		weight 0.9975
	]
	edge [
		source 71
		target 75
		weight 0.9853
	]
	edge [
		source 71
		target 76
		weight 0.9955
	]
	edge [
		source 72
		target 73
		weight 0.9956
	]
	edge [
		source 72
		target 74
		weight 0.9976
	]
	edge [
		source 72
		target 75
		weight 0.9917
	]
	edge [
		source 72
		target 76
		weight 0.9942
	]
	edge [
		source 73
		target 74
		weight 0.9960
	]
	edge [
		source 73
		target 75
		weight 0.9939
	]
	edge [
		source 73
		target 76
		weight 0.9982
	]
	edge [
		source 74
		target 75
		weight 0.9910
	]
	edge [
		source 74
		target 76
		weight 0.9970
	]
	edge [
		source 75
		target 76
		weight 0.9968
	]
	edge [
		source 77
		target 78
		weight 0.8953
	]
	edge [
		source 77
		target 79
		weight 0.9125
	]
]
