# Supplementary material for: LipidCreator workbench to probe the lipidomic landscape
Source: Nat Commun. 2020 Apr 28;11:2057. doi: 10.1038/s41467-020-15960-z (PMC7188904; doi:10.1038/s41467-020-15960-z)
Supplement: Supplementary file 10 — Supplementary Data 7 [file 41467_2020_15960_MOESM10_ESM.zip › Scripts/Figure 7 - Lipid Network/network-data.csv]

		Unst	0.01Thr	1Thr	1CRP	5CRP
Mediator	10-HDoHE_Pellet	0.240992475	25.80956909	4.337454062	15.31072954	31.0488326
Mediator	11-HDoHE_Pellet	0.045374175	4.423436627	0.922704698	3.650949694	3.874045621
Mediator	11-HETE_Pellet	85.33638542	188.5640767	111.1925873	194.8637625	183.8098192
Mediator	12-HEPE_Pellet	0.792485943	28.84748577	5.993626945	20.91274088	48.51517618
Mediator	12-HETE_Pellet	6.863623845	460.3796403	187.0844635	745.946095	2180.271478
Mediator	12-HHTrE_Pellet	1.251850618	2.861880343	98.08622108	43.51324696	128.3076887
Mediator	12-OxoETE_Pellet	0.092890965	0.619122181	0.283253015	0.815096462	2.497940364
Mediator	13-HODE_Pellet	6.634393239	5.964032406	2.579305883	5.083509649	12.7035539
Mediator	15-HETE_Pellet	0.781212546	1.854781657	8.168120593	3.63801652	7.527074008
Mediator	16-HDoHE_Pellet	0.065784473	0.061689007	0.441207692	0.094427896	0.203482295
Mediator	8-HETE_Pellet	4.005299339	244.8260352	100.1070233	395.890642	1162.529066
Mediator	9-HODE_Pellet	2.495962061	2.625311215	4.463002449	4.232049215	9.202463705
Mediator	AA_Pellet	1083.005494	1551.225672	963.5516432	1908.627964	1961.269478
Mediator	DHA_Pellet	39.15768606	57.49831422	43.37699379	43.05571196	35.73846801
Mediator	EPA_Pellet	22.22631218	31.67342173	39.924509	49.90771973	32.94398783
Mediator	tetranor-12 HETE_Pellet	0.082387083	0.073844761	0.38990353	2.320747539	3.004468118
Mediator	TXB2_Pellet	3.933877425	8.992460051	205.5996542	71.46258199	204.412932
Mediator	TXB3_Pellet	0.871449762	0.821979122	3.395376047	1.611646049	4.308691059
Mediator	10-HDoHE_SN	0.491915207	0.572268089	4.641578962	4.92968164	18.57705992
Mediator	11-HDoHE_SN	0.059876797	0.048237304	0.590282396	0.490387777	0.98532527
Mediator	11-HETE_SN	2.968684378	4.139885916	7.551665929	3.417700726	7.298049261
Mediator	12-HEPE_SN	0.778003375	0.905601112	12.42343588	12.22285747	61.67520957
Mediator	12-HETE_SN	7.748689438	12.03046962	625.7125791	624.8245539	2853.695717
Mediator	12-HHTrE_SN	10.85085389	14.34059174	1095.760027	218.8184638	881.559012
Mediator	12-OxoETE_SN	0.115441214	0.315201313	5.565768471	7.782715934	47.30397011
Mediator	13-HODE_SN	4.975206969	5.616628146	13.38609882	11.06000045	10.61388956
Mediator	15-HETE_SN	1.06182356	1.468046038	96.20669969	16.37463478	71.46382778
Mediator	16-HDoHE_SN	0.163798819	0.241413495	0.229970522	0.115858907	0.52545018
Mediator	8-HETE_SN	4.140259203	6.309599835	333.3979545	323.285191	1518.03759
Mediator	9-HODE_SN	2.957492422	3.671591144	54.22185692	12.43406374	39.26939878
Mediator	AA_SN	213.7305647	289.9202396	8520.76021	5671.255849	18057.66827
Mediator	DHA_SN	71.45589428	65.62705168	64.82479084	63.56359524	138.6412806
Mediator	EPA_SN	9.344284566	9.268693352	66.29204997	41.25915904	118.9886748
Mediator	PGD2_SN	13.64122791	12.5627138	17.19435815	15.43453269	12.1637806
Mediator	PGE2_SN	7.383495583	8.035550879	21.86620068	12.62360096	26.4678117
Mediator	tetranor-12 HETE_SN	0.057802281	0.065942004	0.079113519	0.708612942	1.259716814
Mediator	TXB2_SN	41.36584048	55.09714125	4465.299035	768.8559603	3266.217537
Mediator	TXB3_SN	0.859465367	0.988343489	65.38941984	10.45397589	38.93572209
Cholesterol	ChE 20:4	20587.47165	19196.02886	16197.02924	14831.41285	12838.13616
Glycero	DAG 18:0-20:4	655.6332466	911.4560736	2012.582854	3093.417511	3267.679121
Glycerophospho	LPC 16:0	10964.23741	11383.19768	9367.06265	10311.09514	10401.69982
Glycerophospho	LPC 18:0	9226.803043	9349.783505	8727.749685	9654.528707	10143.03825
Glycerophospho	LPC 18:1	1555.68693	1644.982583	1296.735893	1366.338662	1387.10258
Glycerophospho	LPC 18:2	511.1361015	496.061467	568.8850041	435.4528195	437.5934509
Glycerophospho	LPC 20:4	355.375903	345.5371764	266.2147534	307.7083602	350.3336317
Glycerophospho	LPE 16:0	482.7939636	450.7111731	484.1436214	568.8051508	736.2496567
Glycerophospho	LPE 18:0	1881.559962	1733.953468	2293.209061	2522.046669	3653.789974
Glycerophospho	LPE 18:1	986.0263483	915.8703785	846.2984372	947.5782562	1237.475442
Glycerophospho	LPE 18:2	389.8041115	359.8645805	349.7256026	362.2037829	470.0794898
Glycerophospho	LPE 20:4	11609.60858	10945.85877	10106.40337	11657.47115	14849.18098
Glycerophospho	LPE 20:5	159.3392575	140.5069367	127.9071953	156.2062091	202.7325578
Glycerophospho	LPE 22:4	1912.78711	1801.837663	1615.224865	1835.804441	2330.722698
Glycerophospho	LPE 22:5	1353.658526	1366.743617	1249.523231	1408.657665	1629.103868
Glycerophospho	LPI 18:0	5.570993599	3.623852588	392.7731941	115.9868091	249.1286529
Glycerophospho	PA 16:0-20:4	47.71181315	57.73626718	474.3566726	945.9226958	1220.214514
Glycerophospho	PA 18:0-20:4	2338.689199	2360.639606	26139.44073	30091.65355	39265.92274
Glycerophospho	PA 18:1-20:4	266.4339343	266.0862072	1196.48883	1572.218916	1923.927023
Glycerophospho	PC 16:0-20:4	74104.1612	74245.05224	67757.60999	79260.87426	74633.89665
Glycerophospho	PC 16:1-20:4	1420.911265	1519.142146	1296.784568	1554.8781	1459.258576
Glycerophospho	PC 18:0-20:4	73955.34628	73418.9146	67334.14821	77592.43673	72345.01405
Glycerophospho	PC 18:1-20:4	23750.1288	23470.63125	20920.33645	24639.58966	22615.48241
Glycerophospho	PC 19:0-20:4	728.406863	739.8023234	664.4256244	763.4888111	725.5627044
Glycerophospho	PC 20:0-20:4	6962.720343	7050.296165	6301.422278	7243.425559	6896.138759
Glycerophospho	PC 20:1-20:4	5359.81683	5320.467707	4793.468038	5546.829516	5041.737447
Glycerophospho	PC 20:2-20:4	2483.146751	2505.945041	2156.201418	2616.867574	2360.802263
Glycerophospho	PE 16:0-20:4	18310.47485	19405.58398	17906.37517	20640.90532	19582.71436
Glycerophospho	PE 16:1-20:4	139.8350425	152.8677252	125.609295	167.6663777	152.4410911
Glycerophospho	PE 18:0-20:4	99958.0317	104609.7485	98028.17066	108275.104	107166.6498
Glycerophospho	PE 18:1-20:4	17762.7076	18968.27259	17102.61713	19670.02269	19050.35862
Glycerophospho	PE 20:1-20:4	2607.653783	2735.232497	2549.883447	2865.377786	2733.776434
Glycerophospho	PG 18:0-20:4	516.3281735	530.4970181	501.3823832	566.4308301	579.1371098
Glycerophospho	PI 16:0-20:4	3806.469207	3607.513744	2647.293616	3017.86242	2707.397806
Glycerophospho	PI 17:0-20:4	729.8501497	709.6505754	501.1685671	565.2849487	476.9014555
Glycerophospho	PI 18:0-20:4	122896.8383	117026.6616	86726.35059	94273.41751	84613.27374
Glycerophospho	PI 18:1-20:4	13107.09291	12672.77977	9262.776844	10476.70724	9225.128091
Glycerophospho	PI 20:0-20:4	962.0042386	954.1543094	649.4881915	707.9622089	639.6621753
Glycerophospho	PI 20:1-20:4	1235.631801	1185.604956	783.2014061	891.0425423	786.8561261
Glycerophospho	PS 18:0-20:4	195997.8275	205855.141	205084.3242	223807.5444	226849.8631
Glycerophospho	PS 18:1-20:4	13050.58899	12959.43193	12840.82609	14096.50375	13875.6752
Glycerophospho	PS 20:0-20:4	3717.576119	3923.431257	4015.624061	4441.552398	4209.440871
Glycerophospho	PS 20:1-20:4	2234.430612	2399.44845	2356.577238	2430.987459	2424.383136
