# Supplementary material for: LipidCreator workbench to probe the lipidomic landscape
Source: Nat Commun. 2020 Apr 28;11:2057. doi: 10.1038/s41467-020-15960-z (PMC7188904; doi:10.1038/s41467-020-15960-z)
Supplement: Supplementary file 10 — Supplementary Data 7 [file 41467_2020_15960_MOESM10_ESM.zip › Scripts/Figure 7 - Lipid Network/README.txt]

Requirements:
 - Python 3
 - matplotlib (for Python 3)
 - numpy (for Python 3)
 - scipy (for Python 3)
 - Cytoscape v3.0 or higher
 - yFiles plugin in Cytoscape (Apps -> Install Apps -> yFiles (select) -> Install)
 
 
Run the script:
 1) Open a console or the Python prompt
 2) Change into this directory
 3) Run the script with:
  - on Windows: python3.exe network-analysis.py
  - on Linux or OS X: python3 network-analysis.py
  
 4) The graph output file 'network-graph.gml' is stored in the 'Figures and Output' folder
 5) Run Cytoscape
 6) Import from file, select 'network-graph.gml'
 7) Go on Style tab
 8) Check 'Look node width and height' on the bottom
 9) Set Shape to 'Ellipse'
 10) Set Size to (Column -> size_degree, Mapping Type -> Passthrough Mapping)
 11) Set 'Fill Color' to (Column -> color, Mapping Type -> Passthrough Mapping)
 12) Go on Menu -> Layout -> yFiles Organic Layout

 13) For convenience, we pre-created two Cytoscape project files showing the two main network types of the figure, namely 5CRP.cys and classes_based.cys and stored them in the folder 'Figures and Output'
 
 
