# Supplementary material for: LipidCreator workbench to probe the lipidomic landscape
Source: Nat Commun. 2020 Apr 28;11:2057. doi: 10.1038/s41467-020-15960-z (PMC7188904; doi:10.1038/s41467-020-15960-z)
Supplement: Supplementary file 10 — Supplementary Data 7 [file 41467_2020_15960_MOESM10_ESM.zip › Scripts/Figure 7f - Lipid Mediators/figure7-f-mean-sd.csv]

MoleculeName	Condition	Pellet.or.SN	Mean	Sd	n
10-HDoHE	0.01Thr	Pellet	10.7520579	0.659074469264814	3
10-HDoHE	0.01Thr	SN	NA	NA	0
10-HDoHE	1CRP	Pellet	9.969552434	0.549595369005198	3
10-HDoHE	1CRP	SN	NA	NA	0
10-HDoHE	1Thr	Pellet	4.844240528	0.340914564609679	3
10-HDoHE	1Thr	SN	NA	NA	0
10-HDoHE	5CRP	Pellet	24.19388242	0.921986204693	3
10-HDoHE	5CRP	SN	24.35192292	0.776757670737636	3
10-HDoHE	Unst	Pellet	NA	NA	0
10-HDoHE	Unst	SN	NA	NA	0
11-HDoHE	0.01Thr	Pellet	2.86994357466667	0.181533129268195	3
11-HDoHE	0.01Thr	SN	NA	NA	0
11-HDoHE	1CRP	Pellet	0.818095074	0.0668097184015064	3
11-HDoHE	1CRP	SN	NA	NA	0
11-HDoHE	1Thr	Pellet	0.60683307	0.0837761654926299	3
11-HDoHE	1Thr	SN	NA	NA	0
11-HDoHE	5CRP	Pellet	1.76016974566667	0.176381551127265	3
11-HDoHE	5CRP	SN	1.17515673533333	0.0335210304315152	3
11-HDoHE	Unst	Pellet	NA	NA	0
11-HDoHE	Unst	SN	NA	NA	0
11-HETE	0.01Thr	Pellet	249.193087733333	10.233141900847	3
11-HETE	0.01Thr	SN	NA	NA	0
11-HETE	1CRP	Pellet	81.7210134633333	2.23507498571895	3
11-HETE	1CRP	SN	NA	NA	0
11-HETE	1Thr	Pellet	71.1839407566667	5.88604787972545	3
11-HETE	1Thr	SN	NA	NA	0
11-HETE	5CRP	Pellet	79.27485979	5.49009673495916	3
11-HETE	5CRP	SN	6.938700564	1.02058302270171	3
11-HETE	Unst	Pellet	60.7825052766667	5.77115944685906	3
11-HETE	Unst	SN	NA	NA	0
12-HEPE	0.01Thr	Pellet	17.2116599133333	0.692495896389205	3
12-HEPE	0.01Thr	SN	NA	NA	0
12-HEPE	1CRP	Pellet	17.4570519766667	0.917490657275046	3
12-HEPE	1CRP	SN	NA	NA	0
12-HEPE	1Thr	Pellet	9.59556911133333	0.297319565515688	3
12-HEPE	1Thr	SN	NA	NA	0
12-HEPE	5CRP	Pellet	53.54209962	1.09681888961819	3
12-HEPE	5CRP	SN	96.2171624433333	2.07802161453603	3
12-HEPE	Unst	Pellet	1.21642821166667	0.0936014990109598	3
12-HEPE	Unst	SN	NA	NA	0
12-HETE	0.01Thr	Pellet	147.7994183	16.2483598407606	3
12-HETE	0.01Thr	SN	26.6701552066667	3.33476799229349	3
12-HETE	1CRP	Pellet	837.9089767	80.9662642425513	3
12-HETE	1CRP	SN	880.4778725	69.6160854731585	3
12-HETE	1Thr	Pellet	353.410283566667	27.4979682754474	3
12-HETE	1Thr	SN	819.6432926	72.0852688111227	2
12-HETE	5CRP	Pellet	2796.078804	34.1200807572565	3
12-HETE	5CRP	SN	3957.09200266667	357.576467355555	3
12-HETE	Unst	Pellet	15.4740729966667	2.28264387245331	3
12-HETE	Unst	SN	13.7313849566667	2.32361330142035	3
12-HHTrE	0.01Thr	Pellet	3.077258804	0.171772516361011	3
12-HHTrE	0.01Thr	SN	24.1008701766667	1.19388156193686	3
12-HHTrE	1CRP	Pellet	48.09498051	3.82589877907013	3
12-HHTrE	1CRP	SN	238.458381733333	8.55072786301067	3
12-HHTrE	1Thr	Pellet	108.390240733333	4.79333469675952	3
12-HHTrE	1Thr	SN	851.8362461	7.88823053095358	2
12-HHTrE	5CRP	Pellet	177.610612733333	0.891806206779912	3
12-HHTrE	5CRP	SN	1025.13401133333	9.66660238096042	3
12-HHTrE	Unst	Pellet	1.81489472666667	0.10255169291171	3
12-HHTrE	Unst	SN	13.65089158	1.02626874701226	3
12-OxoETE	0.01Thr	Pellet	0.361052278	0.0737741361341069	3
12-OxoETE	0.01Thr	SN	0.514543194	0.0994562075489106	3
12-OxoETE	1CRP	Pellet	0.664520350333333	0.251408243371792	3
12-OxoETE	1CRP	SN	8.39788357066667	0.927440932256472	3
12-OxoETE	1Thr	Pellet	0.385022043666667	0.113688850518542	3
12-OxoETE	1Thr	SN	9.6794242715	0.58587924698562	2
12-OxoETE	5CRP	Pellet	3.36040306366667	0.362153899284445	3
12-OxoETE	5CRP	SN	64.8411166733333	2.46414223274915	3
12-OxoETE	Unst	Pellet	NA	NA	0
12-OxoETE	Unst	SN	NA	NA	0
13-HODE	0.01Thr	Pellet	NA	NA	0
13-HODE	0.01Thr	SN	NA	NA	0
13-HODE	1CRP	Pellet	1.342021716	0.407266938182588	3
13-HODE	1CRP	SN	NA	NA	0
13-HODE	1Thr	Pellet	2.00234440133333	0.338500566144862	3
13-HODE	1Thr	SN	11.57460618	0.395691792872489	2
13-HODE	5CRP	Pellet	10.84756825	0.300685612563562	3
13-HODE	5CRP	SN	11.63020276	1.84484538666657	3
13-HODE	Unst	Pellet	NA	NA	0
13-HODE	Unst	SN	NA	NA	0
15-HETE	0.01Thr	Pellet	1.80821249233333	0.266685243519624	3
15-HETE	0.01Thr	SN	2.34515287866667	0.359373471002136	3
15-HETE	1CRP	Pellet	3.11371986533333	0.385939793063218	3
15-HETE	1CRP	SN	17.9361418	1.04854028173733	3
15-HETE	1Thr	Pellet	8.20258198333333	0.513954016375009	3
15-HETE	1Thr	SN	120.824096	2.51912815347483	2
15-HETE	5CRP	Pellet	7.94706380533333	0.345963631879311	3
15-HETE	5CRP	SN	79.3805361966667	14.1674618073769	3
15-HETE	Unst	Pellet	0.766492475333333	0.0728266415724477	3
15-HETE	Unst	SN	1.32453488333333	0.11729784229154	3
9-HODE	0.01Thr	Pellet	NA	NA	0
9-HODE	0.01Thr	SN	NA	NA	0
9-HODE	1CRP	Pellet	NA	NA	0
9-HODE	1CRP	SN	NA	NA	0
9-HODE	1Thr	Pellet	NA	NA	0
9-HODE	1Thr	SN	NA	NA	0
9-HODE	5CRP	Pellet	9.62485651166667	0.710550038343103	3
9-HODE	5CRP	SN	44.0663433533333	2.00196307119543	3
9-HODE	Unst	Pellet	NA	NA	0
9-HODE	Unst	SN	NA	NA	0
AA	0.01Thr	Pellet	1935.48088033333	65.9337565143757	3
AA	0.01Thr	SN	430.8256009	30.9994103135024	3
AA	1CRP	Pellet	1505.33771833333	108.264436710544	3
AA	1CRP	SN	6954.417536	201.032409692886	3
AA	1Thr	Pellet	866.131905533333	54.0056211016334	3
AA	1Thr	SN	11018.31198	412.264721193635	2
AA	5CRP	Pellet	2396.38830166667	90.9438398356308	3
AA	5CRP	SN	20421.84587	1042.36206198244	3
AA	Unst	Pellet	1227.37223633333	38.6093461803411	3
AA	Unst	SN	187.2348956	17.2053577806264	3
DHA	0.01Thr	Pellet	94.5019371533333	2.45874533247632	3
DHA	0.01Thr	SN	66.4224206833333	3.69843266449197	3
DHA	1CRP	Pellet	31.9163871	0.802851423363613	3
DHA	1CRP	SN	49.4503218966667	21.6261566799937	3
DHA	1Thr	Pellet	36.2874767033333	1.70229480847758	3
DHA	1Thr	SN	68.490221535	1.29961085008681	2
DHA	5CRP	Pellet	35.8293366633333	8.98341477063833	3
DHA	5CRP	SN	105.320619383333	8.7232647007251	3
DHA	Unst	Pellet	50.8806608766667	3.6410927206106	3
DHA	Unst	SN	42.1811197366667	2.9631855544	3
EPA	0.01Thr	Pellet	48.4195297433333	4.31446551895418	3
EPA	0.01Thr	SN	14.4682802166667	6.10499700788312	3
EPA	1CRP	Pellet	59.8811393833333	3.33565432962835	3
EPA	1CRP	SN	47.2518076233333	2.21735336343264	3
EPA	1Thr	Pellet	40.3437317966667	2.46178144687016	3
EPA	1Thr	SN	86.205073785	1.80912119503846	2
EPA	5CRP	Pellet	32.3230485033333	1.93378973977389	3
EPA	5CRP	SN	143.900361266667	13.2257342909861	3
EPA	Unst	Pellet	25.1434844233333	1.4380496959961	3
EPA	Unst	SN	8.648064088	1.90169031176242	3
PGD2	0.01Thr	Pellet	NA	NA	0
PGD2	0.01Thr	SN	NA	NA	0
PGD2	1CRP	Pellet	NA	NA	0
PGD2	1CRP	SN	NA	NA	0
PGD2	1Thr	Pellet	NA	NA	0
PGD2	1Thr	SN	NA	NA	0
PGD2	5CRP	Pellet	NA	NA	0
PGD2	5CRP	SN	18.5124109966667	5.05252997546468	3
PGD2	Unst	Pellet	NA	NA	0
PGD2	Unst	SN	NA	NA	0
PGE2	0.01Thr	Pellet	NA	NA	0
PGE2	0.01Thr	SN	NA	NA	0
PGE2	1CRP	Pellet	NA	NA	0
PGE2	1CRP	SN	NA	NA	0
PGE2	1Thr	Pellet	NA	NA	0
PGE2	1Thr	SN	NA	NA	0
PGE2	5CRP	Pellet	NA	NA	0
PGE2	5CRP	SN	32.17776125	1.08878025059104	3
PGE2	Unst	Pellet	NA	NA	0
PGE2	Unst	SN	NA	NA	0
tetranor-12 HETE	0.01Thr	Pellet	NA	NA	0
tetranor-12 HETE	0.01Thr	SN	NA	NA	0
tetranor-12 HETE	1CRP	Pellet	3.53418932266667	0.249675828743399	3
tetranor-12 HETE	1CRP	SN	1.50165928266667	0.0460619709331295	3
tetranor-12 HETE	1Thr	Pellet	0.487855271	0.0685563176549825	3
tetranor-12 HETE	1Thr	SN	0.1107937395	0.0075367959151194	2
tetranor-12 HETE	5CRP	Pellet	5.176932435	0.0732125753254304	3
tetranor-12 HETE	5CRP	SN	2.198065981	0.0926526760036022	3
tetranor-12 HETE	Unst	Pellet	NA	NA	0
tetranor-12 HETE	Unst	SN	NA	NA	0
TXB2	0.01Thr	Pellet	9.18912482266667	2.34181846272927	3
TXB2	0.01Thr	SN	84.7147530333333	7.6542723116612	3
TXB2	1CRP	Pellet	72.40870182	3.69886095430843	3
TXB2	1CRP	SN	857.310994366667	31.8587630960563	3
TXB2	1Thr	Pellet	200.6689462	11.8715232964754	3
TXB2	1Thr	SN	5076.8865175	310.23772411274	2
TXB2	5CRP	Pellet	236.698291066667	2.28594727012197	3
TXB2	5CRP	SN	3435.66649	315.122637310392	3
TXB2	Unst	Pellet	4.91944838	0.8018960989748	3
TXB2	Unst	SN	47.7740348566667	0.453271868075563	3
