# Supplementary material for: LipidCreator workbench to probe the lipidomic landscape
Source: Nat Commun. 2020 Apr 28;11:2057. doi: 10.1038/s41467-020-15960-z (PMC7188904; doi:10.1038/s41467-020-15960-z)
Supplement: Supplementary file 10 — Supplementary Data 7 [file 41467_2020_15960_MOESM10_ESM.zip › Scripts/Figure 7f - Lipid Mediators/figure7-f.R]

require(tidyverse)
hu_pl_med_data<-read.csv(file = "Mediator_HuPl3.csv",header = TRUE)
# group by molecule name, condition and origin (pellet or supernatant)
# calculate mean, sd and number of replicates per group combination
hu_pl_med_dataByRep <-
  hu_pl_med_data %>% mutate(Condition=ReplicateName) %>%
  group_by(MoleculeName, Condition, Pellet.or.SN, .drop=FALSE) %>% 
  summarise(
    Mean = mean(pmol.mgProtein),
    Sd = sd(pmol.mgProtein),
    n = n(),
  )

write.csv(hu_pl_med_dataByRep, file = "figure7-f-mean-sd.csv", quote = TRUE, row.names = FALSE)

# define the order of the condition levels
conditionLevels <- c("Unst", "0.01Thr", "1Thr", "1CRP", "5CRP")
# make this a proper factor so that ggplot maintains the right order for plotting from the levels
hu_pl_med_data <- hu_pl_med_data %>% mutate(Condition=factor(hu_pl_med_data$ReplicateName, levels=conditionLevels))
hu_pl_med_dataByRep$Condition <- factor(hu_pl_med_dataByRep$Condition, levels=conditionLevels)

hu_pl_med_data.SN <- hu_pl_med_data %>% filter(`Pellet.or.SN`=="SN")
hu_pl_med_dataByRep.SN <- hu_pl_med_dataByRep %>% filter(`Pellet.or.SN`=="SN")

# create a bar blot with overlaid points for supernatant
snLipidsVsConditions <- ggplot(data=hu_pl_med_dataByRep.SN, aes(x=Condition, y=Mean, fill=Condition)) +
  geom_bar(stat="identity",position="dodge",colour="black") +
  # use free_y to leave the y axis scale individual for each panel
  facet_wrap( ~ MoleculeName, scale="free_y") + 
  geom_errorbar(aes(ymax = Mean + Sd, ymin= Mean - Sd), position=position_dodge(), width=0.5) +
  geom_point(aes(x=Condition, y=pmol.mgProtein), data=hu_pl_med_data.SN, size = 2, position=position_jitter(seed = 8712,width =.25)) +
  xlab("Condition") + ylab(bquote(paste(pmol, ~mg^-1), " protein"))+ 
  scale_x_discrete(limits=c("Unst", "0.01Thr", "1Thr", "1CRP", "5CRP"))+ 
  theme(panel.grid.major = element_blank(), panel.grid.minor = element_blank(),
        panel.background = element_blank(), axis.line = element_line(colour = "black"))+
  theme(axis.text = element_text(size = 15, colour= "black"), axis.ticks.x=element_blank(), 
        axis.text.x=element_blank(),axis.title= element_text(size=15, colour="black"), 
        plot.title = element_text(size=20, colour="black")) +
  labs(caption = bquote("Sample origin: Supernatant, Error bars: " ~ mu %+-% sigma ~ ", n=3 independent experimental replicates")) +
  annotate("segment", x=-Inf, xend=Inf, y=-Inf, yend=-Inf) +
  annotate("segment", x=-Inf, xend=-Inf, y=-Inf, yend=Inf)
ggsave("figure7-f-supernatant.png", snLipidsVsConditions, width=16, height=10)
ggsave("figure7-f-supernatant.pdf", snLipidsVsConditions, width=16, height=10, useDingbats=FALSE)

# create a bar blot with overlaid points for pellet
hu_pl_med_data.Pellet <- hu_pl_med_data %>% filter(`Pellet.or.SN`=="Pellet")
hu_pl_med_dataByRep.Pellet <- hu_pl_med_dataByRep %>% filter(`Pellet.or.SN`=="Pellet")
pelletLipidsVsConditions <- ggplot(data=hu_pl_med_dataByRep.Pellet, aes(x=Condition, y=Mean, fill=Condition)) +
  geom_bar(stat="identity",position="dodge",colour="black") +
  # use free_y to leave the y axis scale individual for each panel
  facet_wrap( ~ MoleculeName, scale="free_y") + 
  geom_errorbar(aes(ymax = Mean + Sd, ymin= Mean - Sd), position=position_dodge(), width=0.5) +
  geom_point(aes(x=Condition, y=pmol.mgProtein), data=hu_pl_med_data.Pellet, size = 2, position=position_jitter(seed = 8712,width =.25)) +
  xlab("Condition") + ylab(bquote(paste(pmol, ~mg^-1), " protein"))+ 
  scale_x_discrete(limits=c("Unst", "0.01Thr", "1Thr", "1CRP", "5CRP"))+ 
  theme(panel.grid.major = element_blank(), panel.grid.minor = element_blank(),
        panel.background = element_blank(), axis.line = element_line(colour = "black"))+
  theme(axis.text = element_text(size = 15, colour= "black"), axis.ticks.x=element_blank(), 
        axis.text.x=element_blank(),axis.title= element_text(size=15, colour="black"), 
        plot.title = element_text(size=20, colour="black")) + 
  labs(caption = bquote("Sample origin: Pellet, Error bars: " ~ mu %+-% sigma ~ ", n=3 independent experimental replicates")) + 
  annotate("segment", x=-Inf, xend=Inf, y=-Inf, yend=-Inf) +
  annotate("segment", x=-Inf, xend=-Inf, y=-Inf, yend=Inf)
ggsave("figure7-f-pellet.png", pelletLipidsVsConditions, width=16, height=10)
ggsave("figure7-f-pellet.pdf", pelletLipidsVsConditions, width=16, height=10, useDingbats=FALSE)
