# Supplementary material for: LipidCreator workbench to probe the lipidomic landscape
Source: Nat Commun. 2020 Apr 28;11:2057. doi: 10.1038/s41467-020-15960-z (PMC7188904; doi:10.1038/s41467-020-15960-z)
Supplement: Supplementary file 10 — Supplementary Data 7 [file 41467_2020_15960_MOESM10_ESM.zip › Scripts/Figure 7f - Lipid Mediators/Mediator_HuPl3.csv]

MoleculeName	ReplicateName	Pellet or SN	pmol.mgProtein
10-HDoHE	0.01Thr	Pellet	10.04008682
10-HDoHE	0.01Thr	Pellet	11.34085676
10-HDoHE	0.01Thr	Pellet	10.87523012
10-HDoHE	1CRP	Pellet	10.2673679
10-HDoHE	1CRP	Pellet	9.335325702
10-HDoHE	1CRP	Pellet	10.3059637
10-HDoHE	1Thr	Pellet	4.866490548
10-HDoHE	1Thr	Pellet	5.173485086
10-HDoHE	1Thr	Pellet	4.49274595
10-HDoHE	5CRP	Pellet	25.22751263
10-HDoHE	5CRP	Pellet	23.89789531
10-HDoHE	5CRP	Pellet	23.45623932
10-HDoHE	5CRP	SN	24.20255771
10-HDoHE	5CRP	SN	23.6606943
10-HDoHE	5CRP	SN	25.19251675
11-HDoHE	0.01Thr	Pellet	2.785459791
11-HDoHE	0.01Thr	Pellet	2.746049544
11-HDoHE	0.01Thr	Pellet	3.078321389
11-HDoHE	1CRP	Pellet	0.855047014
11-HDoHE	1CRP	Pellet	0.740972245
11-HDoHE	1CRP	Pellet	0.858265963
11-HDoHE	1Thr	Pellet	0.528912724
11-HDoHE	1Thr	Pellet	0.596146887
11-HDoHE	1Thr	Pellet	0.695439599
11-HDoHE	5CRP	Pellet	1.558575934
11-HDoHE	5CRP	Pellet	1.886074477
11-HDoHE	5CRP	Pellet	1.835858826
11-HDoHE	5CRP	SN	1.201043531
11-HDoHE	5CRP	SN	1.18713451
11-HDoHE	5CRP	SN	1.137292165
11-HETE	0.01Thr	Pellet	260.5678268
11-HETE	0.01Thr	Pellet	246.2767607
11-HETE	0.01Thr	Pellet	240.7346757
11-HETE	1CRP	Pellet	83.11059108
11-HETE	1CRP	Pellet	79.14277948
11-HETE	1CRP	Pellet	82.90966983
11-HETE	1Thr	Pellet	77.90470397
11-HETE	1Thr	Pellet	68.70052324
11-HETE	1Thr	Pellet	66.94659506
11-HETE	5CRP	Pellet	81.74725377
11-HETE	5CRP	Pellet	83.0940177
11-HETE	5CRP	Pellet	72.9833079
11-HETE	5CRP	SN	8.083131118
11-HETE	5CRP	SN	6.609998606
11-HETE	5CRP	SN	6.122971968
11-HETE	Unst	Pellet	59.19539832
11-HETE	Unst	Pellet	67.18115465
11-HETE	Unst	Pellet	55.97096286
12-HEPE	0.01Thr	Pellet	17.72751149
12-HEPE	0.01Thr	Pellet	16.42460897
12-HEPE	0.01Thr	Pellet	17.48285928
12-HEPE	1CRP	Pellet	16.4242001
12-HEPE	1CRP	Pellet	17.76926759
12-HEPE	1CRP	Pellet	18.17768824
12-HEPE	1Thr	Pellet	9.792095145
12-HEPE	1Thr	Pellet	9.741093015
12-HEPE	1Thr	Pellet	9.253519174
12-HEPE	5CRP	Pellet	54.77570239
12-HEPE	5CRP	Pellet	53.17365248
12-HEPE	5CRP	Pellet	52.67694399
12-HEPE	5CRP	SN	98.04438378
12-HEPE	5CRP	SN	93.95665888
12-HEPE	5CRP	SN	96.65044467
12-HEPE	Unst	Pellet	1.29212943
12-HEPE	Unst	Pellet	1.245385048
12-HEPE	Unst	Pellet	1.111770157
12-HETE	0.01Thr	Pellet	166.4979452
12-HETE	0.01Thr	Pellet	139.7854512
12-HETE	0.01Thr	Pellet	137.1148585
12-HETE	0.01Thr	SN	30.17305822
12-HETE	0.01Thr	SN	23.53381005
12-HETE	0.01Thr	SN	26.30359735
12-HETE	1CRP	Pellet	749.5476419
12-HETE	1CRP	Pellet	855.6370104
12-HETE	1CRP	Pellet	908.5422778
12-HETE	1CRP	SN	814.4171098
12-HETE	1CRP	SN	873.8423859
12-HETE	1CRP	SN	953.1741218
12-HETE	1Thr	Pellet	377.565455
12-HETE	1Thr	Pellet	359.1802195
12-HETE	1Thr	Pellet	323.4851762
12-HETE	1Thr	SN	768.6713102
12-HETE	1Thr	SN	870.615275
12-HETE	5CRP	Pellet	2804.824071
12-HETE	5CRP	Pellet	2824.975077
12-HETE	5CRP	Pellet	2758.437264
12-HETE	5CRP	SN	3736.509817
12-HETE	5CRP	SN	4369.655414
12-HETE	5CRP	SN	3765.110777
12-HETE	Unst	Pellet	14.25238253
12-HETE	Unst	Pellet	18.10755694
12-HETE	Unst	Pellet	14.06227952
12-HETE	Unst	SN	12.69327476
12-HETE	Unst	SN	12.10779585
12-HETE	Unst	SN	16.39308426
12-HHTrE	0.01Thr	Pellet	3.011747582
12-HHTrE	0.01Thr	Pellet	3.272147099
12-HHTrE	0.01Thr	Pellet	2.947881731
12-HHTrE	0.01Thr	SN	25.4183859
12-HHTrE	0.01Thr	SN	23.090733
12-HHTrE	0.01Thr	SN	23.79349163
12-HHTrE	1CRP	Pellet	43.74956756
12-HHTrE	1CRP	Pellet	50.95728193
12-HHTrE	1CRP	Pellet	49.57809204
12-HHTrE	1CRP	SN	242.0373924
12-HHTrE	1CRP	SN	244.6380645
12-HHTrE	1CRP	SN	228.6996883
12-HHTrE	1Thr	Pellet	113.4281949
12-HHTrE	1Thr	Pellet	107.8562878
12-HHTrE	1Thr	Pellet	103.8862395
12-HHTrE	1Thr	SN	846.2584248
12-HHTrE	1Thr	SN	857.4140674
12-HHTrE	5CRP	Pellet	178.2532607
12-HHTrE	5CRP	Pellet	177.986118
12-HHTrE	5CRP	Pellet	176.5924595
12-HHTrE	5CRP	SN	1035.990618
12-HHTrE	5CRP	SN	1017.459874
12-HHTrE	5CRP	SN	1021.951542
12-HHTrE	Unst	Pellet	1.716937898
12-HHTrE	Unst	Pellet	1.92149427
12-HHTrE	Unst	Pellet	1.806252012
12-HHTrE	Unst	SN	12.76763324
12-HHTrE	Unst	SN	13.40832884
12-HHTrE	Unst	SN	14.77671266
12-OxoETE	0.01Thr	Pellet	0.282864066
12-OxoETE	0.01Thr	Pellet	0.429430779
12-OxoETE	0.01Thr	Pellet	0.370861989
12-OxoETE	0.01Thr	SN	0.596416916
12-OxoETE	0.01Thr	SN	0.403863538
12-OxoETE	0.01Thr	SN	0.543349128
12-OxoETE	1CRP	Pellet	0.948728581
12-OxoETE	1CRP	Pellet	0.471177909
12-OxoETE	1CRP	Pellet	0.573654561
12-OxoETE	1CRP	SN	8.906203675
12-OxoETE	1CRP	SN	8.960029029
12-OxoETE	1CRP	SN	7.327418008
12-OxoETE	1Thr	Pellet	0.50837943
12-OxoETE	1Thr	Pellet	0.284454134
12-OxoETE	1Thr	Pellet	0.362232567
12-OxoETE	1Thr	SN	10.09370346
12-OxoETE	1Thr	SN	9.265145083
12-OxoETE	5CRP	Pellet	3.519136104
12-OxoETE	5CRP	Pellet	3.616086261
12-OxoETE	5CRP	Pellet	2.945986826
12-OxoETE	5CRP	SN	66.02188893
12-OxoETE	5CRP	SN	66.49267827
12-OxoETE	5CRP	SN	62.00878282
13-HODE	1CRP	Pellet	1.79953759
13-HODE	1CRP	Pellet	1.019052433
13-HODE	1CRP	Pellet	1.207475125
13-HODE	1Thr	Pellet	1.988128586
13-HODE	1Thr	Pellet	2.347728921
13-HODE	1Thr	Pellet	1.671175697
13-HODE	1Thr	SN	11.29480983
13-HODE	1Thr	SN	11.85440253
13-HODE	5CRP	Pellet	11.07142383
13-HODE	5CRP	Pellet	10.50579628
13-HODE	5CRP	Pellet	10.96548464
13-HODE	5CRP	SN	10.75241215
13-HODE	5CRP	SN	13.75004043
13-HODE	5CRP	SN	10.3881557
15-HETE	0.01Thr	Pellet	1.635485027
15-HETE	0.01Thr	Pellet	1.673793671
15-HETE	0.01Thr	Pellet	2.115358779
15-HETE	0.01Thr	SN	2.108179923
15-HETE	0.01Thr	SN	2.168627229
15-HETE	0.01Thr	SN	2.758651484
15-HETE	1CRP	Pellet	3.378957576
15-HETE	1CRP	Pellet	3.291240078
15-HETE	1CRP	Pellet	2.670961942
15-HETE	1CRP	SN	16.73618795
15-HETE	1CRP	SN	18.39640548
15-HETE	1CRP	SN	18.67583197
15-HETE	1Thr	Pellet	7.884746051
15-HETE	1Thr	Pellet	8.795532173
15-HETE	1Thr	Pellet	7.927467726
15-HETE	1Thr	SN	119.0428034
15-HETE	1Thr	SN	122.6053886
15-HETE	5CRP	Pellet	7.737803115
15-HETE	5CRP	Pellet	7.756993782
15-HETE	5CRP	Pellet	8.346394519
15-HETE	5CRP	SN	70.3213197
15-HETE	5CRP	SN	95.70696272
15-HETE	5CRP	SN	72.11332617
15-HETE	Unst	Pellet	0.850580764
15-HETE	Unst	Pellet	0.723680539
15-HETE	Unst	Pellet	0.725216123
15-HETE	Unst	SN	1.427653657
15-HETE	Unst	SN	1.196925035
15-HETE	Unst	SN	1.349025958
9-HODE	5CRP	Pellet	9.010777032
9-HODE	5CRP	Pellet	10.4031299
9-HODE	5CRP	Pellet	9.460662603
9-HODE	5CRP	SN	45.99179597
9-HODE	5CRP	SN	41.99576764
9-HODE	5CRP	SN	44.21146645
AA	0.01Thr	Pellet	1985.071616
AA	0.01Thr	Pellet	1860.657226
AA	0.01Thr	Pellet	1960.713799
AA	0.01Thr	SN	425.4455922
AA	0.01Thr	SN	402.8683367
AA	0.01Thr	SN	464.1628738
AA	1CRP	Pellet	1457.327283
AA	1CRP	Pellet	1629.305113
AA	1CRP	Pellet	1429.380759
AA	1CRP	SN	6965.383003
AA	1CRP	SN	6748.126813
AA	1CRP	SN	7149.742792
AA	1Thr	Pellet	927.7956123
AA	1Thr	Pellet	843.3497454
AA	1Thr	Pellet	827.2503589
AA	1Thr	SN	10726.7968
AA	1Thr	SN	11309.82716
AA	5CRP	Pellet	2438.562916
AA	5CRP	Pellet	2292.01379
AA	5CRP	Pellet	2458.588199
AA	5CRP	SN	20381.97919
AA	5CRP	SN	21483.56933
AA	5CRP	SN	19399.98909
AA	Unst	Pellet	1184.995045
AA	Unst	Pellet	1260.55299
AA	Unst	Pellet	1236.568674
AA	Unst	SN	194.5201623
AA	Unst	SN	167.5854511
AA	Unst	SN	199.5990734
DHA	0.01Thr	Pellet	92.26274341
DHA	0.01Thr	Pellet	94.10993317
DHA	0.01Thr	Pellet	97.13313488
DHA	0.01Thr	SN	67.87085796
DHA	0.01Thr	SN	69.1774155
DHA	0.01Thr	SN	62.21898859
DHA	1CRP	Pellet	31.61988247
DHA	1CRP	Pellet	31.30395935
DHA	1CRP	Pellet	32.82531948
DHA	1CRP	SN	74.41091202
DHA	1CRP	SN	36.32399412
DHA	1CRP	SN	37.61605955
DHA	1Thr	Pellet	34.34551372
DHA	1Thr	Pellet	37.52188265
DHA	1Thr	Pellet	36.99503374
DHA	1Thr	SN	67.57125789
DHA	1Thr	SN	69.40918518
DHA	5CRP	Pellet	34.36322764
DHA	5CRP	Pellet	27.66915587
DHA	5CRP	Pellet	45.45562648
DHA	5CRP	SN	115.324987
DHA	5CRP	SN	101.3332353
DHA	5CRP	SN	99.30363585
DHA	Unst	Pellet	46.77231346
DHA	Unst	Pellet	52.16109863
DHA	Unst	Pellet	53.70857054
DHA	Unst	SN	43.2502465
DHA	Unst	SN	44.46137333
DHA	Unst	SN	38.83173938
EPA	0.01Thr	Pellet	44.26599083
EPA	0.01Thr	Pellet	52.87867167
EPA	0.01Thr	Pellet	48.11392673
EPA	0.01Thr	SN	10.85574505
EPA	0.01Thr	SN	11.03210746
EPA	0.01Thr	SN	21.51698814
EPA	1CRP	Pellet	60.74010926
EPA	1CRP	Pellet	62.70330293
EPA	1CRP	Pellet	56.20000596
EPA	1CRP	SN	47.53571248
EPA	1CRP	SN	49.31353495
EPA	1CRP	SN	44.90617544
EPA	1Thr	Pellet	41.32710059
EPA	1Thr	Pellet	42.16183251
EPA	1Thr	Pellet	37.54226229
EPA	1Thr	SN	87.48431565
EPA	1Thr	SN	84.92583192
EPA	5CRP	Pellet	33.61617794
EPA	5CRP	Pellet	30.09996707
EPA	5CRP	Pellet	33.2530005
EPA	5CRP	SN	142.7547418
EPA	5CRP	SN	131.284702
EPA	5CRP	SN	157.66164
EPA	Unst	Pellet	24.15549696
EPA	Unst	Pellet	24.48166783
EPA	Unst	Pellet	26.79328848
EPA	Unst	SN	7.499866708
EPA	Unst	SN	7.601157496
EPA	Unst	SN	10.84316806
tetranor-12 HETE	1CRP	Pellet	3.310815649
tetranor-12 HETE	1CRP	Pellet	3.48802759
tetranor-12 HETE	1CRP	Pellet	3.803724729
tetranor-12 HETE	1CRP	SN	1.533388737
tetranor-12 HETE	1CRP	SN	1.522762602
tetranor-12 HETE	1CRP	SN	1.448826509
tetranor-12 HETE	1Thr	Pellet	0.565130158
tetranor-12 HETE	1Thr	Pellet	0.464097766
tetranor-12 HETE	1Thr	Pellet	0.434337889
tetranor-12 HETE	1Thr	SN	0.10546442
tetranor-12 HETE	1Thr	SN	0.116123059
tetranor-12 HETE	5CRP	Pellet	5.099188124
tetranor-12 HETE	5CRP	Pellet	5.24456129
tetranor-12 HETE	5CRP	Pellet	5.187047891
tetranor-12 HETE	5CRP	SN	2.216383797
tetranor-12 HETE	5CRP	SN	2.097622564
tetranor-12 HETE	5CRP	SN	2.280191582
TXB2	0.01Thr	Pellet	8.529390934
TXB2	0.01Thr	Pellet	7.247939784
TXB2	0.01Thr	Pellet	11.79004375
TXB2	0.01Thr	SN	75.89075682
TXB2	0.01Thr	SN	89.56344639
TXB2	0.01Thr	SN	88.69005589
TXB2	1CRP	Pellet	68.13989807
TXB2	1CRP	Pellet	74.42244605
TXB2	1CRP	Pellet	74.66376134
TXB2	1CRP	SN	841.7645774
TXB2	1CRP	SN	836.2101232
TXB2	1CRP	SN	893.9582825
TXB2	1Thr	Pellet	187.0215848
TXB2	1Thr	Pellet	208.6085169
TXB2	1Thr	Pellet	206.3767369
TXB2	1Thr	SN	4857.515319
TXB2	1Thr	SN	5296.257716
TXB2	5CRP	Pellet	238.9563246
TXB2	5CRP	Pellet	234.3854169
TXB2	5CRP	Pellet	236.7531317
TXB2	5CRP	SN	3420.727091
TXB2	5CRP	SN	3128.279258
TXB2	5CRP	SN	3757.993121
TXB2	Unst	Pellet	4.944659249
TXB2	Unst	Pellet	5.708441762
TXB2	Unst	Pellet	4.105244129
TXB2	Unst	SN	47.34413998
TXB2	Unst	SN	47.73043214
TXB2	Unst	SN	48.24753245
PGD2	5CRP	SN	24.34122687
PGD2	5CRP	SN	15.38181266
PGD2	5CRP	SN	15.81419346
PGE2	5CRP	SN	31.42003358
PGE2	5CRP	SN	33.42543405
PGE2	5CRP	SN	31.68781612
