# Supplementary material for: LipidCreator workbench to probe the lipidomic landscape
Source: Nat Commun. 2020 Apr 28;11:2057. doi: 10.1038/s41467-020-15960-z (PMC7188904; doi:10.1038/s41467-020-15960-z)
Supplement: Supplementary file 10 — Supplementary Data 7 [file 41467_2020_15960_MOESM10_ESM.zip › Scripts/Figure 7f - Lipid Mediators/README.txt]

Requirements:
 - R v3.5 or higher
 - if you run on linux, install
   - libcurl4-openssl-dev
   - libxml2-dev
   - xml2
   - libssl-dev
 - tidyverse (package for R)

Run the script:
 1) Open a console or the R prompt or Rstudio
 2) Change into this directory
 3) Run the script with:
  - on Windows: Rscript.exe figure7-f.R
  - on Linux or OS X: Rscript figure7-f.R

 4) The script creates four plots in total within this directory:
    two for Figure 7f for supernatant and pellet, respectively (pdf and png version).
 5) The script creates the table figure7-f-mean-sd.csv which contains the mean and sd    values used in Figure 7f.

The script uses one file: 

 1) "Mediator_HuPl3.csv", which is a list of absolute quantities from the Human platelet samples which 
    were submitted to MetaboLights as study MTBLS1381.
