# Supplementary material for: LipidCreator workbench to probe the lipidomic landscape
Source: Nat Commun. 2020 Apr 28;11:2057. doi: 10.1038/s41467-020-15960-z (PMC7188904; doi:10.1038/s41467-020-15960-z)
Supplement: Supplementary file 10 — Supplementary Data 7 [file 41467_2020_15960_MOESM10_ESM.zip › Scripts/Supplementary Figure 2 - Calibration curves/create-calibration-curves.py]

import matplotlib.pyplot as plt
import numpy as np
from math import sqrt, log
from matplotlib.ticker import ScalarFormatter

    
    
    
def calibration_curves():
    plt.rcParams['svg.fonttype'] = 'none'
    
    data = {}
    lipids = {}
    with open("Material/Cali-Curve-Data.csv") as infile:
        line = infile.readline()
        for line in infile:
            tokens = line.strip().split(",")

            if tokens[0] not in data:
                data[tokens[0]] = [[], [], [], []] # x, y, std err, correction
                lipids[tokens[0]] = tokens[1]
                
            data[tokens[0]][0].append(float(tokens[2]))
            data[tokens[0]][1].append(float(tokens[3]))
            data[tokens[0]][2].append(float(tokens[4]))
            data[tokens[0]][3].append(tokens[5])
            
            
    fig, ((ax1, ax2, ax3), (ax4, ax5, ax6)) = plt.subplots(2, 3)
    ax_set = [ax1, ax2, ax3, ax4, ax5, ax6]
    r = 14
    fig.set_size_inches(r * 1.41, r)
    
    for lipid, ax in zip(sorted(data.keys()), ax_set):
        print(lipid)
        
        x = data[lipid][0]
        y = data[lipid][1]
        yerr = data[lipid][2]
        num = len(x)
        
        
        x_corr = [xx for xx, corr in zip(data[lipid][0], data[lipid][3]) if corr != "-1"]
        y_corr = [yy * float(corr) for yy, corr in zip(data[lipid][1], data[lipid][3]) if corr != "-1"]
        yerr_corr = [err * float(corr) for err, corr in zip(data[lipid][2], data[lipid][3]) if corr != "-1"]
        num_corr = len(x_corr)


        X = np.zeros((num, 2), dtype = np.double)
        Y = np.zeros((num,), dtype = np.double)
        
        X_corr = np.zeros((num_corr, 2), dtype = np.double)
        Y_corr = np.zeros((num_corr,), dtype = np.double)
        
        for i, (xx, yy) in enumerate(zip(x, y)):
            X[i, 1] = 1
            X[i, 0] = xx
            Y[i] = yy
        
        for i, (xx, yy) in enumerate(zip(x_corr, y_corr)):
            X_corr[i, 1] = 1
            X_corr[i, 0] = xx
            Y_corr[i] = yy
            

        Xp = np.matmul(X.transpose(), X)
        Xp = np.linalg.inv(Xp)
        X = np.matmul(np.matmul(Xp, X.transpose()), Y)
        
        
        Xp_corr = np.matmul(X_corr.transpose(), X_corr)
        Xp_corr = np.linalg.inv(Xp_corr)
        X_corr = np.matmul(np.matmul(Xp_corr, X_corr.transpose()), Y_corr)

        l = [X[0] * xx + X[1] for xx in x]
        l_corr = [X_corr[0] * xx + X_corr[1] for xx in x_corr]
        
        y_mean = sum(Y) / num
        s_tot = sum((yy - y_mean)**2 for yy in y)
        s_reg = sum((f - yy)**2 for f, yy in zip(l, y))
        rsq = 1. - s_reg / s_tot
        
        y_mean_corr = sum(Y_corr) / num
        s_tot_corr = sum((yy - y_mean_corr)**2 for yy in y_corr)
        s_reg_corr = sum((f - yy)**2 for f, yy in zip(l_corr, y_corr))
        rsq_corr = 1. - s_reg_corr / s_tot_corr
        
        
        
        l3 = ax.errorbar(x_corr, y_corr, yerr = yerr_corr, color = "black", label = "%s" % lipids[lipid], marker = 'o', markersize = 12, capsize = 0, linestyle = 'None')
        l4, = ax.plot(x_corr, l_corr, color = "darkblue", label = 'f(x) = %0.1E * x + %0.1E\nR² = %0.4f' % (X_corr[0], X_corr[1], rsq_corr))

        
        class ScalarFormatterForceFormat(ScalarFormatter):
            def _set_format(self,vmin,vmax):  # Override function that finds format to use.
                self.format = "%1.1f"  # Give format here
        
        
        ax.set_ylabel("Peak area [a.u.]", fontsize=18)
        ax.set_xlabel("Amount [pmol]", fontsize=18)
        ax.set_title(lipids[lipid], fontsize=18)
        ax.tick_params(axis='both', which='major', labelsize=18)
        ax.ticklabel_format(axis='y', style='sci', scilimits=(0,0))
        
        yfmt = ScalarFormatterForceFormat()
        yfmt.set_powerlimits((0,0))
        ax.yaxis.set_major_formatter(yfmt)
        
        lim = ax.get_xlim()
        percent = 0.2
        p1y = (1 - percent) * (X_corr[0] * 0 + X_corr[1])
        p2y = (1 - percent) * (X_corr[0] * lim[1] + X_corr[1])
        p3y = (1 + percent) * (X_corr[0] * lim[1] + X_corr[1])
        p4y = (1 + percent) * (X_corr[0] * 0 + X_corr[1])
        
        l5, = ax.fill([0, lim[1], lim[1], 0], [p1y, p2y, p3y, p4y], color = '#dae9f5', label = "Confidence interval: %i%%" % (percent * 100))
        ax.plot([0, lim[1]], [p1y, p2y], color = "grey", linestyle = "--")
        ax.plot([0, lim[1]], [p4y, p3y], color = "grey", linestyle = "--")
        lines = [l5, l4]
        ax.legend(lines, [line.get_label() for line in lines], loc='lower right', frameon=False)
        ax.xaxis.set_major_locator(plt.MaxNLocator(3))
        
    plt.tight_layout()
    plt.savefig("Calibration-curves.pdf", dpi = 300)
    plt.savefig("Calibration-curves.svg", dpi = 300)


def main():
    calibration_curves()

if __name__ == "__main__":
    main()
