# Supplementary material for: LipidCreator workbench to probe the lipidomic landscape
Source: Nat Commun. 2020 Apr 28;11:2057. doi: 10.1038/s41467-020-15960-z (PMC7188904; doi:10.1038/s41467-020-15960-z)
Supplement: Supplementary file 10 — Supplementary Data 7 [file 41467_2020_15960_MOESM10_ESM.zip › Scripts/Supplementary Figure 2 - Calibration curves/Material/Cali-Curve-Data.csv]

Lipid1	Lipid2	Concentration (pmol)	in Matrix1	sd	Ratio (PL/SPLASH)
PC 15:0-18:1-d7	PC 18:0-20:4	26.5743262	1243934.778	239559.5442	0.52319005
PC 15:0-18:1-d7	PC 18:0-20:4	53.1486524	2531164.556	232368.1736	0.522444988
PC 15:0-18:1-d7	PC 18:0-20:4	106.2973048	5675524	291399.6907	0.734193138
PC 15:0-18:1-d7	PC 18:0-20:4	212.5946096	13103562.33	958444.6282	0.812271418
PC 15:0-18:1-d7	PC 18:0-20:4	425.1892192	35746386.56	1489037.831	0.71910485
PC 15:0-18:1-d7	PC 18:0-20:4	850.3784383	71838649.33	7474711.426	0.747270345
PC 15:0-18:1-d7	PC 18:0-20:4	1700.756877	148264577.8	15180514.42	0.764071996
PC 15:0-18:1-d7	PC 18:0-20:4	3401.513753	295730720.9	17415360.92	0.727752729
PC 15:0-18:1-d7	PC 18:0-20:4	6803.027507	613220914	27885181.21	0.783645614
PE 15:0-18:1-d7	PE 18:0-20:4	0.879589045	50365.5	13207.03885	-1
PE 15:0-18:1-d7	PE 18:0-20:4	1.759178089	112834	44684.63159	0.18892075
PE 15:0-18:1-d7	PE 18:0-20:4	3.518356179	345021.25	37096.72184	0.443813685
PE 15:0-18:1-d7	PE 18:0-20:4	7.036712358	1005724.667	102145.6425	0.578844687
PE 15:0-18:1-d7	PE 18:0-20:4	14.07342472	2924439.667	61003.5268	0.51040322
PE 15:0-18:1-d7	PE 18:0-20:4	28.14684943	6392169.778	422619.7619	0.555059757
PE 15:0-18:1-d7	PE 18:0-20:4	56.29369886	12974227	1968154.78	0.582210131
PE 15:0-18:1-d7	PE 18:0-20:4	112.5873977	27310991.11	2096232.768	0.554797354
PE 15:0-18:1-d7	PE 18:0-20:4	225.1747955	55196079.5	3177552.389	0.551788734
PG 15:0-18:1-d7	PG 18:0-20:4	5.056950023	270718.8889	59091.17806	0.509851588
PG 15:0-18:1-d7	PG 18:0-20:4	10.11390005	654689.2222	87211.56636	0.53813795
PG 15:0-18:1-d7	PG 18:0-20:4	20.22780009	1422389.125	100347.94	0.767195546
PG 15:0-18:1-d7	PG 18:0-20:4	40.45560018	3442446.111	289625.3701	0.903875606
PG 15:0-18:1-d7	PG 18:0-20:4	80.91120036	10047430.56	440337.5534	0.849856548
PG 15:0-18:1-d7	PG 18:0-20:4	161.8224007	21772816	1359132.608	0.896877341
PG 15:0-18:1-d7	PG 18:0-20:4	323.6448014	44143612.67	5120638.851	0.931296283
PG 15:0-18:1-d7	PG 18:0-20:4	647.2896029	94087477.33	4201184.654	1.02701101
PG 15:0-18:1-d7	PG 18:0-20:4	1294.579206	194983561	16606571.85	1.174059931
PI 15:0-18:1-d7	PI 18:0-20:4	6.027220374	64807.25	17154.54206	-1
PI 15:0-18:1-d7	PI 18:0-20:4	12.05444075	313128	42347.66852	0.205498375
PI 15:0-18:1-d7	PI 18:0-20:4	24.10888149	998570.4444	34437.38474	0.204854245
PI 15:0-18:1-d7	PI 18:0-20:4	48.21776299	2340871.667	127400.7495	0.243054337
PI 15:0-18:1-d7	PI 18:0-20:4	96.43552598	4780578.778	258954.5762	0.268125169
PI 15:0-18:1-d7	PI 18:0-20:4	192.871052	9891883.222	398912.9206	0.248054358
PI 15:0-18:1-d7	PI 18:0-20:4	385.7421039	20775241.63	1820788.315	0.264786452
DAG 15:0-18:1-d7	DAG 15:0-18:1-d7	2.127474892	3934787.333	1465523.129	1
DAG 15:0-18:1-d7	DAG 15:0-18:1-d7	4.254949783	5397556.222	1043939.358	1
DAG 15:0-18:1-d7	DAG 15:0-18:1-d7	8.509899566	11746286.88	1406913.383	1
DAG 15:0-18:1-d7	DAG 15:0-18:1-d7	17.01979913	23223170	5242967.483	1
DAG 15:0-18:1-d7	DAG 15:0-18:1-d7	34.03959826	63630855.33	15151609.71	1
DAG 15:0-18:1-d7	DAG 15:0-18:1-d7	68.07919653	120922074.2	20228308.34	1
DAG 15:0-18:1-d7	DAG 15:0-18:1-d7	136.1583931	279258824	27335521.19	1
DAG 15:0-18:1-d7	DAG 15:0-18:1-d7	272.3167861	508261182.2	104191687.6	1
DAG 15:0-18:1-d7	DAG 15:0-18:1-d7	544.6335722	1066867240	206701970.8	1
ChE 18:1-d7	ChE 18:1-d7	66.52535414	33115452	4476397.825	1
ChE 18:1-d7	ChE 18:1-d7	133.0507083	57035548	6499834.861	1
ChE 18:1-d7	ChE 18:1-d7	266.1014166	105707101	4802542.554	1
ChE 18:1-d7	ChE 18:1-d7	532.2028331	226127841.8	12696086.68	1
ChE 18:1-d7	ChE 18:1-d7	1064.405666	547078065.8	15665694.36	1
ChE 18:1-d7	ChE 18:1-d7	2128.811333	1053096860	38830677.05	1
ChE 18:1-d7	ChE 18:1-d7	4257.622665	1906168576	83192407.46	1
ChE 18:1-d7	ChE 18:1-d7	8515.24533	3137793593	74105803.51	1
ChE 18:1-d7	ChE 18:1-d7	17030.49066	5031651968	152997242.2	1
