# Supplementary material for: LipidCreator workbench to probe the lipidomic landscape
Source: Nat Commun. 2020 Apr 28;11:2057. doi: 10.1038/s41467-020-15960-z (PMC7188904; doi:10.1038/s41467-020-15960-z)
Supplement: Supplementary file 10 — Supplementary Data 7 [file 41467_2020_15960_MOESM10_ESM.zip › Scripts/Supplementary Figure 2 - Calibration curves/README.txt]

Requirements:
 - Python 3
 - matplotlib (for Python 3)
 - numpy (for Python 3)
 
 
Run the script:
 1) Open a console or the Python prompt
 2) Change into this directory
 3) Run the script with:
  - on Windows: python3.exe create-calibration-curves.py
  - on Linux or OS X: python3 create-calibration-curves.py
  
 4) The script creates a pdf and svg into the current directory
