# Supplementary material for: LipidCreator workbench to probe the lipidomic landscape
Source: Nat Commun. 2020 Apr 28;11:2057. doi: 10.1038/s41467-020-15960-z (PMC7188904; doi:10.1038/s41467-020-15960-z)
Supplement: Supplementary file 11 — Supplementary Software [file 41467_2020_15960_MOESM11_ESM.zip]

Archive with 2 entries (2 files):
- LipidCreator.zip
- README.txt
