# Supplementary material for: LipidCreator workbench to probe the lipidomic landscape
Source: Nat Commun. 2020 Apr 28;11:2057. doi: 10.1038/s41467-020-15960-z (PMC7188904; doi:10.1038/s41467-020-15960-z)
Supplement: Supplementary file 11 — Supplementary Software [file 41467_2020_15960_MOESM11_ESM.zip › README.txt]

Installation

System Requirements:
 - either Windows Vista / 7 / 8 / 10 (only 64 bit) with .NET framwork 4.5.1 or higher
 - or Ubuntu 16.04 or higher* (with 'mono-complete' package installed, only 64 bit)
 - at least 256MB main memory or higher
 
* LipidCreator has been tested on Ubuntu 16.04 and 18.04, as well as on
  Debian 10 (Buster). Other Linux distributions should also work, but have not
  been tested.

Note: If you install Skyline first, all necessary .NET framework libraries will be installed
automatically! Later versions of Windows 8 and 10 already ship with up-to-date versions of .NET
installed. These also do not require additional installation.

Installation for standalone mode:

Windows:
No installation required, please unzip LipidCreator.zip and click on 'LipidCreator.exe' to run the software.

Linux:
No installation required, please unzip LipidCreator.zip and run 'mono LipidCreator.exe' from the command line to run the software.

Installation as external program in Skyline:
 1) Open Skyline with a blank document
 2) Go in the menu on 'Tools' -> 'External Tools...'
 3) Click on 'Add' -> 'From File'
 4) Browse to the 'LipidCreator.zip' archive and select it
 5) Confirm your selection two times
 6) To run LipidCreator, go to the menu on 'Tools' -> 'LipidCreator'

Installation from the Skyline Tool Store:
 1) Open Skyline with a blank document
 2) Go in the menu on 'Tools' -> 'Tool Store...'
 3) Select 'LipidCreator' in the tools list.
 4) Click 'Install' and wait for the download and installation to complete.
 5) To run LipidCreator, go to the menu on 'Tool' -> 'LipidCreator'

Demo
 
LipidCreator provides several predefined data sets for a number of organisms
and tissues.
 1) Start LipidCreator
 2) Click in the menu on 'File' -> 'Import Predefined' -> 'Yeast' -> 'Lipidome'
 3) After loading, click on 'Review Lipids'. The new window shows 406 precursors.
 4) Click on 'Continue' to get the final list containing 5674 transitions for the
    yeast lipidome which can be used / stored for further method development.
This demo can be performed in few seconds.


Tutorials

After LipidCreator has been started, four interactive tutorials can be started
from the 'Home' tab, namely:
 - PRM tutorial
 - SRM tutorial
 - heavy labeled isotope tutorial
 - collision energy tutorial

Additionally, a text version (pdf) is available in LipidCreator, please click
on 'Help' -> 'Documentation' within LipidCreator's menu.

Help & Support

If you experience any issues with LipidCreator, we kindly ask you to report them
using our support form at https://lifs.isas.de/support with the support category
'Lipid Creator'. Please include your Operating System, Skyline version (if
applicable), and the full LipidCreator version, which is available from the
'Help' -> 'About' menu dialog.

Source Code

LipidCreator's source code is available at https://github.com/lifs-tools/lipidcreator.
