# Supplementary material for: LipidCreator workbench to probe the lipidomic landscape
Source: Nat Commun. 2020 Apr 28;11:2057. doi: 10.1038/s41467-020-15960-z (PMC7188904; doi:10.1038/s41467-020-15960-z)
Supplement: Supplementary file 13 — Source Data [file 41467_2020_15960_MOESM13_ESM.xlsx]

## Sheet: Figure 4
Data for Figures 4a-j
Human plasma			Human platelet			Mouse heart			Mouse platelet			Mouse brain			Yeast			Zebrafish			Drosophila			Arabidopsis			E. coli
Lipid class	# lipids		Lipid class	# lipids		Lipid class	# lipids		Lipid class	# lipids		Lipid class	# lipids		Lipid class	# lipids		Lipid class	# lipids		Lipid class	# lipids		Lipid class	# lipids		Lipid class	# lipids
Cer	10		LM	18		ChE	29		LM	18		HexCer	1		Cer	21		ChE	29		PE	67		MGDG	9		PE	23
ChE	17		Cer	39		Cer	47		Cer	28		PC	23		CL	14		Cer	12		PC	55		DGDG	12		PG	29
Ch	1		ChE	11		DAG	20		ChE	6		PC O	2		DAG	12		DAG	27		PI	39		SQDG	5		PA	4
DAG	18		Ch	1		Hex2Cer	6		Ch	1		PE	26		IPC	27		GM3	5		PS	29		PG	4		PS	1
HexCer	6		CL	18		GM3	6		CL	23		PE O	21		LCB	6		LPC	18		Cer	63		PC	12		CL	15
LCBP	3		DAG	15		LPC	66		DAG	34		PG	21		LCBP	6		LPC O	8		HexCer	44		PE	8		CDPDAG	4
LPC	21		Hex2Cer	11		LPE	18		Hex2Cer	1		PI	32		LPA	13		LPE	9		EPC	94		PI	2		Others	24
LPC O	9		HexCer	11		LPI	8		HexCer	8		PS	64		LPC	8		LPI	2		PA	18		DAG	8
LPE	6		TAG	130		HexCer	6		LCB	2		PA	39		LPE	11		PC	46		PG	17		TAG	7		sum	100
PC	50		LCB	2		SHexCer	6		LCBP	2		LPA	1		LPI	10		PC O	36		CL	13
PE	17		LCBP	2		TAG	47		LPC	10		LPC	3		LPS	8		PE	21		Hex2Cer	9		sum	67
PI	15		LPA	2		GB3	6		LPE	4		LPE	2		M(IP)2C	27		PE O	22		Sterol	3
SM	21		LPC	5		PC	68		LPI	1		LPI	2		MIPC	27		PG	3		Sterol Ester	3
TAG	37		LPE	9		PC O	46		PA	9		SHexCer	8		Sterol	3		PI	16		TAG	61
PE O	21		LPI	3		PE	36		PC	31					PA	12		PS	7
PC O	31		PA	10		PE O	70		PE	27		sum	245		PC	16		SM	17		sum	515
GB3	1		PC	45		PG	4		PG	8					PE	12		HexCer	6
GM3	1		PE	46		PI	32		PI	11					PG	6		Hex2Cer	5
			PG	5		PS	7		PS	24					PI	23		Hex3Cer	1
sum	285		PI	10		SM	35		SM	18					PS	12		TAG	43
			PS	33		Others	23		TAG	90					TAG	69
			SM	15					LSM	2								sum	333
			PE O	19		sum	586		PE O	13					sum	343
			PC O	8					PC O	6
			sum	468					sum	377

## Sheet: Figure 5a-d
Data for Figures a - d
a)	low						high					b)	low						high
No. of frag	PL	GL	SL	ST		No. of frag	PL	GL	SL	ST		No. of frag	PL	GL	SL	ST		No. of frag	PL	GL	SL	ST
0	107	0	32	0		0	136	0	44	0		0	82	80	11	2		0	140	85	22	3
1	28	0	14	0		1	5	0	3	0		1	69	10	11	1		1	14	7	2	0
2	0	0	1	0		2	0	0	0	0		2	0	2	0	0		2	0	0	0	0
3	2	0	0	0		3	0	0	0	0		3	0	0	2	0		3	0	0	0	0
4	2	0	0	0		4	0	0	0	0		4	0	0	0	0		4	0	0	0	0
5	2	0	0	0		5	0	0	0	0		5	0	0	0	0		5	0	0	0	0
c)												d)
No. of frag	low	high										No. of frag	low	high
0	74	96										0	64	92
1	96	100										1	97	100
2	97	100										2	98	100
3	98	100										3	99	100
4	99	100										4	99	100
5	100	100										5	99	100
Raw data for Figures a - d
Yeast transition list positive precursors / fragments												Yeast transition list negative precursors / fragments
MoleculeGroup	PrecursorName	PrecursorFormula	PrecursorAdduct	PrecursorMz	PrecursorCharge	ProductName	ProductFormula	ProductAdduct	ProductMz	ProductCharge		MoleculeGroup	PrecursorName	PrecursorFormula	PrecursorAdduct	PrecursorMz	PrecursorCharge	ProductName	ProductFormula	ProductAdduct	ProductMz	ProductCharge
Cer	Cer 16:0;3/18:0	C34H69NO4	[M+H]1+	556.5299	+1	-(H2O,18)	C34H67NO3	[M+H]1+	538.5194	+1		Cer	Cer 16:0;3/18:0	C34H69NO4	[M-H]1-	554.5154	-1	LCB 16:0;3(-H6NO)	C16H30O2	[M-H]1-	253.2173	-1
Cer	Cer 16:0;3/18:0	C34H69NO4	[M+H]1+	556.5299	+1	LCB 16:0;3(-HO)	C16H33NO2	[M+H]1+	272.2584	+1		Cer	Cer 16:0;3/18:0	C34H69NO4	[M-H]1-	554.5154	-1	LCB 16:0;3(-CH3O)	C15H33NO2	[M-H]1-	258.2439	-1
Cer	Cer 16:0;3/18:0	C34H69NO4	[M+H]1+	556.5299	+1	LCB 16:0;3(-H3O2)	C16H31NO	[M+H]1+	254.2478	+1		Cer	Cer 16:0;3/18:0	C34H69NO4	[M-H]1-	554.5154	-1	LCB 16:0;3(-C2H8NO)	C14H28O2	[M-H]1-	227.2017	-1
Cer	Cer 16:0;3/18:0	C34H69NO4	[M+H]1+	556.5299	+1	LCB 16:0;3(-CH3O2)	C15H31NO	[M+H]1+	242.2478	+1		Cer	Cer 16:0;3/18:0	C34H69NO4	[M-H]1-	554.5154	-1	FA 18:0(+C2H3N)	C20H39NO	[M-H]1-	308.2959	-1
Cer	Cer 18:0;2/26:0;1	C44H89NO4	[M+H]1+	696.6864	+1	-(H2O,18)	C44H87NO3	[M+H]1+	678.6759	+1		Cer	Cer 16:0;3/18:0	C34H69NO4	[M-H]1-	554.5154	-1	FA 18:0(+HN)	C18H37NO	[M-H]1-	282.2802	-1
Cer	Cer 18:0;2/26:0;1	C44H89NO4	[M+H]1+	696.6864	+1	LCB 18:0;2(-HO)	C18H37NO	[M+H]1+	284.2948	+1		Cer	Cer 16:0;3/18:0	C34H69NO4	[M-H]1-	554.5154	-1	FA 18:0(+C2H3NO)	C20H39NO2	[M-H]1-	324.2908	-1
Cer	Cer 18:0;2/26:0;1	C44H89NO4	[M+H]1+	696.6864	+1	LCB 18:0;2(-H3O2)	C18H35N	[M+H]1+	266.2842	+1		Cer	Cer 16:0;3/18:0	C34H69NO4	[M+HCOO]1-	600.5209	-1	-(+HCOO)	C34H69NO4	[M-H]1-	554.5154	-1
Cer	Cer 18:0;2/26:0;1	C44H89NO4	[M+H]1+	696.6864	+1	LCB 18:0;2(-CH3O2)	C17H35N	[M+H]1+	254.2842	+1		Cer	Cer 16:0;3/18:0	C34H69NO4	[M+HCOO]1-	600.5209	-1	LCB 16:0;3(-H6NO)	C16H30O2	[M-H]1-	253.2173	-1
Cer	Cer 18:0;3/18:0;1	C36H73NO5	[M+H]1+	600.5562	+1	-(H2O,18)	C36H71NO4	[M+H]1+	582.5456	+1		Cer	Cer 16:0;3/18:0	C34H69NO4	[M+HCOO]1-	600.5209	-1	LCB 16:0;3(-CH3O)	C15H33NO2	[M-H]1-	258.2439	-1
Cer	Cer 18:0;3/18:0;1	C36H73NO5	[M+H]1+	600.5562	+1	LCB 18:0;3(-HO)	C18H37NO2	[M+H]1+	300.2897	+1		Cer	Cer 16:0;3/18:0	C34H69NO4	[M+HCOO]1-	600.5209	-1	LCB 16:0;3(-C2H8NO)	C14H28O2	[M-H]1-	227.2017	-1
Cer	Cer 18:0;3/18:0;1	C36H73NO5	[M+H]1+	600.5562	+1	LCB 18:0;3(-H3O2)	C18H35NO	[M+H]1+	282.2791	+1		Cer	Cer 16:0;3/18:0	C34H69NO4	[M+HCOO]1-	600.5209	-1	FA 18:0(+C2H3N)	C20H39NO	[M-H]1-	308.2959	-1
Cer	Cer 18:0;3/18:0;1	C36H73NO5	[M+H]1+	600.5562	+1	LCB 18:0;3(-CH3O2)	C17H35NO	[M+H]1+	270.2791	+1		Cer	Cer 16:0;3/18:0	C34H69NO4	[M+HCOO]1-	600.5209	-1	FA 18:0(+HN)	C18H37NO	[M-H]1-	282.2802	-1
Cer	Cer 18:0;3/18:0	C36H73NO4	[M+H]1+	584.5612	+1	-(H2O,18)	C36H71NO3	[M+H]1+	566.5507	+1		Cer	Cer 16:0;3/18:0	C34H69NO4	[M+HCOO]1-	600.5209	-1	FA 18:0(+C2H3NO)	C20H39NO2	[M-H]1-	324.2908	-1
Cer	Cer 18:0;3/18:0	C36H73NO4	[M+H]1+	584.5612	+1	LCB 18:0;3(-HO)	C18H37NO2	[M+H]1+	300.2897	+1		Cer	Cer 18:0;2/26:0;1	C44H89NO4	[M-H]1-	694.6719	-1	LCB 18:0;2(-H6NO)	C18H34O	[M-H]1-	265.2537	-1
Cer	Cer 18:0;3/18:0	C36H73NO4	[M+H]1+	584.5612	+1	LCB 18:0;3(-H3O2)	C18H35NO	[M+H]1+	282.2791	+1		Cer	Cer 18:0;2/26:0;1	C44H89NO4	[M-H]1-	694.6719	-1	LCB 18:0;2(-CH3O)	C17H37NO	[M-H]1-	270.2802	-1
Cer	Cer 18:0;3/18:0	C36H73NO4	[M+H]1+	584.5612	+1	LCB 18:0;3(-CH3O2)	C17H35NO	[M+H]1+	270.2791	+1		Cer	Cer 18:0;2/26:0;1	C44H89NO4	[M-H]1-	694.6719	-1	LCB 18:0;2(-C2H8NO)	C16H32O	[M-H]1-	239.2380	-1
Cer	Cer 18:0;3/20:0;1	C38H77NO5	[M+H]1+	628.5875	+1	-(H2O,18)	C38H75NO4	[M+H]1+	610.5769	+1		Cer	Cer 18:0;2/26:0;1	C44H89NO4	[M-H]1-	694.6719	-1	FA 26:0(+C2H3N)	C28H55NO2	[M-H]1-	436.4160	-1
Cer	Cer 18:0;3/20:0;1	C38H77NO5	[M+H]1+	628.5875	+1	LCB 18:0;3(-HO)	C18H37NO2	[M+H]1+	300.2897	+1		Cer	Cer 18:0;2/26:0;1	C44H89NO4	[M-H]1-	694.6719	-1	FA 26:0(-CH2O)	C25H50O	[M-H]1-	365.3789	-1
Cer	Cer 18:0;3/20:0;1	C38H77NO5	[M+H]1+	628.5875	+1	LCB 18:0;3(-H3O2)	C18H35NO	[M+H]1+	282.2791	+1		Cer	Cer 18:0;2/26:0;1	C44H89NO4	[M-H]1-	694.6719	-1	FA 26:0(+HN)	C26H53NO2	[M-H]1-	410.4004	-1
Cer	Cer 18:0;3/20:0;1	C38H77NO5	[M+H]1+	628.5875	+1	LCB 18:0;3(-CH3O2)	C17H35NO	[M+H]1+	270.2791	+1		Cer	Cer 18:0;2/26:0;1	C44H89NO4	[M-H]1-	694.6719	-1	FA 26:0(+C2H3NO)	C28H55NO3	[M-H]1-	452.4109	-1
Cer	Cer 18:0;3/22:0;1	C40H81NO5	[M+H]1+	656.6188	+1	-(H2O,18)	C40H79NO4	[M+H]1+	638.6082	+1		Cer	Cer 18:0;2/26:0;1	C44H89NO4	[M+HCOO]1-	740.6774	-1	-(+HCOO)	C44H89NO4	[M-H]1-	694.6719	-1
Cer	Cer 18:0;3/22:0;1	C40H81NO5	[M+H]1+	656.6188	+1	LCB 18:0;3(-HO)	C18H37NO2	[M+H]1+	300.2897	+1		Cer	Cer 18:0;2/26:0;1	C44H89NO4	[M+HCOO]1-	740.6774	-1	LCB 18:0;2(-H6NO)	C18H34O	[M-H]1-	265.2537	-1
Cer	Cer 18:0;3/22:0;1	C40H81NO5	[M+H]1+	656.6188	+1	LCB 18:0;3(-H3O2)	C18H35NO	[M+H]1+	282.2791	+1		Cer	Cer 18:0;2/26:0;1	C44H89NO4	[M+HCOO]1-	740.6774	-1	LCB 18:0;2(-CH3O)	C17H37NO	[M-H]1-	270.2802	-1
Cer	Cer 18:0;3/22:0;1	C40H81NO5	[M+H]1+	656.6188	+1	LCB 18:0;3(-CH3O2)	C17H35NO	[M+H]1+	270.2791	+1		Cer	Cer 18:0;2/26:0;1	C44H89NO4	[M+HCOO]1-	740.6774	-1	LCB 18:0;2(-C2H8NO)	C16H32O	[M-H]1-	239.2380	-1
Cer	Cer 18:0;3/24:0;1	C42H85NO5	[M+H]1+	684.6501	+1	-(H2O,18)	C42H83NO4	[M+H]1+	666.6395	+1		Cer	Cer 18:0;2/26:0;1	C44H89NO4	[M+HCOO]1-	740.6774	-1	FA 26:0(+C2H3N)	C28H55NO2	[M-H]1-	436.4160	-1
Cer	Cer 18:0;3/24:0;1	C42H85NO5	[M+H]1+	684.6501	+1	LCB 18:0;3(-HO)	C18H37NO2	[M+H]1+	300.2897	+1		Cer	Cer 18:0;2/26:0;1	C44H89NO4	[M+HCOO]1-	740.6774	-1	FA 26:0(-CH2O)	C25H50O	[M-H]1-	365.3789	-1
Cer	Cer 18:0;3/24:0;1	C42H85NO5	[M+H]1+	684.6501	+1	LCB 18:0;3(-H3O2)	C18H35NO	[M+H]1+	282.2791	+1		Cer	Cer 18:0;2/26:0;1	C44H89NO4	[M+HCOO]1-	740.6774	-1	FA 26:0(+HN)	C26H53NO2	[M-H]1-	410.4004	-1
Cer	Cer 18:0;3/24:0;1	C42H85NO5	[M+H]1+	684.6501	+1	LCB 18:0;3(-CH3O2)	C17H35NO	[M+H]1+	270.2791	+1		Cer	Cer 18:0;2/26:0;1	C44H89NO4	[M+HCOO]1-	740.6774	-1	FA 26:0(+C2H3NO)	C28H55NO3	[M-H]1-	452.4109	-1
Cer	Cer 18:0;3/26:0;1	C44H89NO5	[M+H]1+	712.6814	+1	-(H2O,18)	C44H87NO4	[M+H]1+	694.6708	+1		Cer	Cer 18:0;3/18:0;1	C36H73NO5	[M-H]1-	598.5416	-1	LCB 18:0;3(-H6NO)	C18H34O2	[M-H]1-	281.2486	-1
Cer	Cer 18:0;3/26:0;1	C44H89NO5	[M+H]1+	712.6814	+1	LCB 18:0;3(-HO)	C18H37NO2	[M+H]1+	300.2897	+1		Cer	Cer 18:0;3/18:0;1	C36H73NO5	[M-H]1-	598.5416	-1	LCB 18:0;3(-CH3O)	C17H37NO2	[M-H]1-	286.2752	-1
Cer	Cer 18:0;3/26:0;1	C44H89NO5	[M+H]1+	712.6814	+1	LCB 18:0;3(-H3O2)	C18H35NO	[M+H]1+	282.2791	+1		Cer	Cer 18:0;3/18:0;1	C36H73NO5	[M-H]1-	598.5416	-1	LCB 18:0;3(-C2H8NO)	C16H32O2	[M-H]1-	255.2330	-1
Cer	Cer 18:0;3/26:0;1	C44H89NO5	[M+H]1+	712.6814	+1	LCB 18:0;3(-CH3O2)	C17H35NO	[M+H]1+	270.2791	+1		Cer	Cer 18:0;3/18:0;1	C36H73NO5	[M-H]1-	598.5416	-1	FA 18:0(+C2H3N)	C20H39NO2	[M-H]1-	324.2908	-1
Cer	Cer 20:0;2/16:0;1	C36H73NO4	[M+H]1+	584.5612	+1	-(H2O,18)	C36H71NO3	[M+H]1+	566.5507	+1		Cer	Cer 18:0;3/18:0;1	C36H73NO5	[M-H]1-	598.5416	-1	FA 18:0(-CH2O)	C17H34O	[M-H]1-	253.2537	-1
Cer	Cer 20:0;2/16:0;1	C36H73NO4	[M+H]1+	584.5612	+1	LCB 20:0;2(-HO)	C20H41NO	[M+H]1+	312.3261	+1		Cer	Cer 18:0;3/18:0;1	C36H73NO5	[M-H]1-	598.5416	-1	FA 18:0(+HN)	C18H37NO2	[M-H]1-	298.2752	-1
Cer	Cer 20:0;2/16:0;1	C36H73NO4	[M+H]1+	584.5612	+1	LCB 20:0;2(-H3O2)	C20H39N	[M+H]1+	294.3155	+1		Cer	Cer 18:0;3/18:0;1	C36H73NO5	[M-H]1-	598.5416	-1	FA 18:0(+C2H3NO)	C20H39NO3	[M-H]1-	340.2857	-1
Cer	Cer 20:0;2/16:0;1	C36H73NO4	[M+H]1+	584.5612	+1	LCB 20:0;2(-CH3O2)	C19H39N	[M+H]1+	282.3155	+1		Cer	Cer 18:0;3/18:0;1	C36H73NO5	[M+HCOO]1-	644.5471	-1	-(+HCOO)	C36H73NO5	[M-H]1-	598.5416	-1
Cer	Cer 20:0;2/18:0;1	C38H77NO4	[M+H]1+	612.5925	+1	-(H2O,18)	C38H75NO3	[M+H]1+	594.5820	+1		Cer	Cer 18:0;3/18:0;1	C36H73NO5	[M+HCOO]1-	644.5471	-1	LCB 18:0;3(-H6NO)	C18H34O2	[M-H]1-	281.2486	-1
Cer	Cer 20:0;2/18:0;1	C38H77NO4	[M+H]1+	612.5925	+1	LCB 20:0;2(-HO)	C20H41NO	[M+H]1+	312.3261	+1		Cer	Cer 18:0;3/18:0;1	C36H73NO5	[M+HCOO]1-	644.5471	-1	LCB 18:0;3(-CH3O)	C17H37NO2	[M-H]1-	286.2752	-1
Cer	Cer 20:0;2/18:0;1	C38H77NO4	[M+H]1+	612.5925	+1	LCB 20:0;2(-H3O2)	C20H39N	[M+H]1+	294.3155	+1		Cer	Cer 18:0;3/18:0;1	C36H73NO5	[M+HCOO]1-	644.5471	-1	LCB 18:0;3(-C2H8NO)	C16H32O2	[M-H]1-	255.2330	-1
Cer	Cer 20:0;2/18:0;1	C38H77NO4	[M+H]1+	612.5925	+1	LCB 20:0;2(-CH3O2)	C19H39N	[M+H]1+	282.3155	+1		Cer	Cer 18:0;3/18:0;1	C36H73NO5	[M+HCOO]1-	644.5471	-1	FA 18:0(+C2H3N)	C20H39NO2	[M-H]1-	324.2908	-1
Cer	Cer 20:0;3/26:0;1	C46H93NO5	[M+H]1+	740.7127	+1	-(H2O,18)	C46H91NO4	[M+H]1+	722.7021	+1		Cer	Cer 18:0;3/18:0;1	C36H73NO5	[M+HCOO]1-	644.5471	-1	FA 18:0(-CH2O)	C17H34O	[M-H]1-	253.2537	-1
Cer	Cer 20:0;3/26:0;1	C46H93NO5	[M+H]1+	740.7127	+1	LCB 20:0;3(-HO)	C20H41NO2	[M+H]1+	328.3210	+1		Cer	Cer 18:0;3/18:0;1	C36H73NO5	[M+HCOO]1-	644.5471	-1	FA 18:0(+HN)	C18H37NO2	[M-H]1-	298.2752	-1
Cer	Cer 20:0;3/26:0;1	C46H93NO5	[M+H]1+	740.7127	+1	LCB 20:0;3(-H3O2)	C20H39NO	[M+H]1+	310.3104	+1		Cer	Cer 18:0;3/18:0;1	C36H73NO5	[M+HCOO]1-	644.5471	-1	FA 18:0(+C2H3NO)	C20H39NO3	[M-H]1-	340.2857	-1
Cer	Cer 20:0;3/26:0;1	C46H93NO5	[M+H]1+	740.7127	+1	LCB 20:0;3(-CH3O2)	C19H39NO	[M+H]1+	298.3104	+1		Cer	Cer 18:0;3/18:0	C36H73NO4	[M-H]1-	582.5467	-1	LCB 18:0;3(-H6NO)	C18H34O2	[M-H]1-	281.2486	-1
Cer	Cer 22:0;3/18:0	C40H81NO4	[M+H]1+	640.6238	+1	-(H2O,18)	C40H79NO3	[M+H]1+	622.6133	+1		Cer	Cer 18:0;3/18:0	C36H73NO4	[M-H]1-	582.5467	-1	LCB 18:0;3(-CH3O)	C17H37NO2	[M-H]1-	286.2752	-1
Cer	Cer 22:0;3/18:0	C40H81NO4	[M+H]1+	640.6238	+1	LCB 22:0;3(-HO)	C22H45NO2	[M+H]1+	356.3523	+1		Cer	Cer 18:0;3/18:0	C36H73NO4	[M-H]1-	582.5467	-1	LCB 18:0;3(-C2H8NO)	C16H32O2	[M-H]1-	255.2330	-1
Cer	Cer 22:0;3/18:0	C40H81NO4	[M+H]1+	640.6238	+1	LCB 22:0;3(-H3O2)	C22H43NO	[M+H]1+	338.3417	+1		Cer	Cer 18:0;3/18:0	C36H73NO4	[M-H]1-	582.5467	-1	FA 18:0(+C2H3N)	C20H39NO	[M-H]1-	308.2959	-1
Cer	Cer 22:0;3/18:0	C40H81NO4	[M+H]1+	640.6238	+1	LCB 22:0;3(-CH3O2)	C21H43NO	[M+H]1+	326.3417	+1		Cer	Cer 18:0;3/18:0	C36H73NO4	[M-H]1-	582.5467	-1	FA 18:0(+HN)	C18H37NO	[M-H]1-	282.2802	-1
DAG	DAG 12:0-14:0	C29H56O5	[M+H]1+	485.4201	+1	-(H2O+NH3,35)	C29H54O4	[M+H]1+	467.4095	+1		Cer	Cer 18:0;3/18:0	C36H73NO4	[M-H]1-	582.5467	-1	FA 18:0(+C2H3NO)	C20H39NO2	[M-H]1-	324.2908	-1
DAG	DAG 12:0-14:0	C29H56O5	[M+H]1+	485.4201	+1	-FA 12:0(-H)-(H2O+NH3)	C17H32O3	[M+H]1+	285.2424	+1		Cer	Cer 18:0;3/18:0	C36H73NO4	[M+HCOO]1-	628.5522	-1	-(+HCOO)	C36H73NO4	[M-H]1-	582.5467	-1
DAG	DAG 12:0-14:0	C29H56O5	[M+H]1+	485.4201	+1	-FA 14:0(-H)-(H2O+NH3)	C15H28O3	[M+H]1+	257.2111	+1		Cer	Cer 18:0;3/18:0	C36H73NO4	[M+HCOO]1-	628.5522	-1	LCB 18:0;3(-H6NO)	C18H34O2	[M-H]1-	281.2486	-1
DAG	DAG 12:0-14:0	C29H56O5	[M+NH4]1+	502.4466	+1	-(H2O+NH3,35)	C29H54O4	[M+H]1+	467.4095	+1		Cer	Cer 18:0;3/18:0	C36H73NO4	[M+HCOO]1-	628.5522	-1	LCB 18:0;3(-CH3O)	C17H37NO2	[M-H]1-	286.2752	-1
DAG	DAG 12:0-14:0	C29H56O5	[M+NH4]1+	502.4466	+1	-FA 12:0(-H)-(H2O+NH3)	C17H32O3	[M+H]1+	285.2424	+1		Cer	Cer 18:0;3/18:0	C36H73NO4	[M+HCOO]1-	628.5522	-1	LCB 18:0;3(-C2H8NO)	C16H32O2	[M-H]1-	255.2330	-1
DAG	DAG 12:0-14:0	C29H56O5	[M+NH4]1+	502.4466	+1	-FA 14:0(-H)-(H2O+NH3)	C15H28O3	[M+H]1+	257.2111	+1		Cer	Cer 18:0;3/18:0	C36H73NO4	[M+HCOO]1-	628.5522	-1	FA 18:0(+C2H3N)	C20H39NO	[M-H]1-	308.2959	-1
DAG	DAG 12:0-16:0	C31H60O5	[M+H]1+	513.4514	+1	-(H2O+NH3,35)	C31H58O4	[M+H]1+	495.4408	+1		Cer	Cer 18:0;3/18:0	C36H73NO4	[M+HCOO]1-	628.5522	-1	FA 18:0(+HN)	C18H37NO	[M-H]1-	282.2802	-1
DAG	DAG 12:0-16:0	C31H60O5	[M+H]1+	513.4514	+1	-FA 12:0(-H)-(H2O+NH3)	C19H36O3	[M+H]1+	313.2737	+1		Cer	Cer 18:0;3/18:0	C36H73NO4	[M+HCOO]1-	628.5522	-1	FA 18:0(+C2H3NO)	C20H39NO2	[M-H]1-	324.2908	-1
DAG	DAG 12:0-16:0	C31H60O5	[M+H]1+	513.4514	+1	-FA 16:0(-H)-(H2O+NH3)	C15H28O3	[M+H]1+	257.2111	+1		Cer	Cer 18:0;3/20:0;1	C38H77NO5	[M-H]1-	626.5729	-1	LCB 18:0;3(-H6NO)	C18H34O2	[M-H]1-	281.2486	-1
DAG	DAG 12:0-16:0	C31H60O5	[M+NH4]1+	530.4779	+1	-(H2O+NH3,35)	C31H58O4	[M+H]1+	495.4408	+1		Cer	Cer 18:0;3/20:0;1	C38H77NO5	[M-H]1-	626.5729	-1	LCB 18:0;3(-CH3O)	C17H37NO2	[M-H]1-	286.2752	-1
DAG	DAG 12:0-16:0	C31H60O5	[M+NH4]1+	530.4779	+1	-FA 12:0(-H)-(H2O+NH3)	C19H36O3	[M+H]1+	313.2737	+1		Cer	Cer 18:0;3/20:0;1	C38H77NO5	[M-H]1-	626.5729	-1	LCB 18:0;3(-C2H8NO)	C16H32O2	[M-H]1-	255.2330	-1
DAG	DAG 12:0-16:0	C31H60O5	[M+NH4]1+	530.4779	+1	-FA 16:0(-H)-(H2O+NH3)	C15H28O3	[M+H]1+	257.2111	+1		Cer	Cer 18:0;3/20:0;1	C38H77NO5	[M-H]1-	626.5729	-1	FA 20:0(+C2H3N)	C22H43NO2	[M-H]1-	352.3221	-1
DAG	DAG 12:0-16:1	C31H58O5	[M+H]1+	511.4357	+1	-(H2O+NH3,35)	C31H56O4	[M+H]1+	493.4251	+1		Cer	Cer 18:0;3/20:0;1	C38H77NO5	[M-H]1-	626.5729	-1	FA 20:0(-CH2O)	C19H38O	[M-H]1-	281.2850	-1
DAG	DAG 12:0-16:1	C31H58O5	[M+H]1+	511.4357	+1	-FA 12:0(-H)-(H2O+NH3)	C19H34O3	[M+H]1+	311.2581	+1		Cer	Cer 18:0;3/20:0;1	C38H77NO5	[M-H]1-	626.5729	-1	FA 20:0(+HN)	C20H41NO2	[M-H]1-	326.3065	-1
DAG	DAG 12:0-16:1	C31H58O5	[M+H]1+	511.4357	+1	-FA 16:1(-H)-(H2O+NH3)	C15H28O3	[M+H]1+	257.2111	+1		Cer	Cer 18:0;3/20:0;1	C38H77NO5	[M-H]1-	626.5729	-1	FA 20:0(+C2H3NO)	C22H43NO3	[M-H]1-	368.3170	-1
DAG	DAG 12:0-16:1	C31H58O5	[M+NH4]1+	528.4623	+1	-(H2O+NH3,35)	C31H56O4	[M+H]1+	493.4251	+1		Cer	Cer 18:0;3/20:0;1	C38H77NO5	[M+HCOO]1-	672.5784	-1	-(+HCOO)	C38H77NO5	[M-H]1-	626.5729	-1
DAG	DAG 12:0-16:1	C31H58O5	[M+NH4]1+	528.4623	+1	-FA 12:0(-H)-(H2O+NH3)	C19H34O3	[M+H]1+	311.2581	+1		Cer	Cer 18:0;3/20:0;1	C38H77NO5	[M+HCOO]1-	672.5784	-1	LCB 18:0;3(-H6NO)	C18H34O2	[M-H]1-	281.2486	-1
DAG	DAG 12:0-16:1	C31H58O5	[M+NH4]1+	528.4623	+1	-FA 16:1(-H)-(H2O+NH3)	C15H28O3	[M+H]1+	257.2111	+1		Cer	Cer 18:0;3/20:0;1	C38H77NO5	[M+HCOO]1-	672.5784	-1	LCB 18:0;3(-CH3O)	C17H37NO2	[M-H]1-	286.2752	-1
DAG	DAG 12:0-18:0	C33H64O5	[M+H]1+	541.4827	+1	-(H2O+NH3,35)	C33H62O4	[M+H]1+	523.4721	+1		Cer	Cer 18:0;3/20:0;1	C38H77NO5	[M+HCOO]1-	672.5784	-1	LCB 18:0;3(-C2H8NO)	C16H32O2	[M-H]1-	255.2330	-1
DAG	DAG 12:0-18:0	C33H64O5	[M+H]1+	541.4827	+1	-FA 12:0(-H)-(H2O+NH3)	C21H40O3	[M+H]1+	341.3050	+1		Cer	Cer 18:0;3/20:0;1	C38H77NO5	[M+HCOO]1-	672.5784	-1	FA 20:0(+C2H3N)	C22H43NO2	[M-H]1-	352.3221	-1
DAG	DAG 12:0-18:0	C33H64O5	[M+H]1+	541.4827	+1	-FA 18:0(-H)-(H2O+NH3)	C15H28O3	[M+H]1+	257.2111	+1		Cer	Cer 18:0;3/20:0;1	C38H77NO5	[M+HCOO]1-	672.5784	-1	FA 20:0(-CH2O)	C19H38O	[M-H]1-	281.2850	-1
DAG	DAG 12:0-18:0	C33H64O5	[M+NH4]1+	558.5092	+1	-(H2O+NH3,35)	C33H62O4	[M+H]1+	523.4721	+1		Cer	Cer 18:0;3/20:0;1	C38H77NO5	[M+HCOO]1-	672.5784	-1	FA 20:0(+HN)	C20H41NO2	[M-H]1-	326.3065	-1
DAG	DAG 12:0-18:0	C33H64O5	[M+NH4]1+	558.5092	+1	-FA 12:0(-H)-(H2O+NH3)	C21H40O3	[M+H]1+	341.3050	+1		Cer	Cer 18:0;3/20:0;1	C38H77NO5	[M+HCOO]1-	672.5784	-1	FA 20:0(+C2H3NO)	C22H43NO3	[M-H]1-	368.3170	-1
DAG	DAG 12:0-18:0	C33H64O5	[M+NH4]1+	558.5092	+1	-FA 18:0(-H)-(H2O+NH3)	C15H28O3	[M+H]1+	257.2111	+1		Cer	Cer 18:0;3/22:0;1	C40H81NO5	[M-H]1-	654.6042	-1	LCB 18:0;3(-H6NO)	C18H34O2	[M-H]1-	281.2486	-1
DAG	DAG 12:0-18:1	C33H62O5	[M+H]1+	539.4670	+1	-(H2O+NH3,35)	C33H60O4	[M+H]1+	521.4564	+1		Cer	Cer 18:0;3/22:0;1	C40H81NO5	[M-H]1-	654.6042	-1	LCB 18:0;3(-CH3O)	C17H37NO2	[M-H]1-	286.2752	-1
DAG	DAG 12:0-18:1	C33H62O5	[M+H]1+	539.4670	+1	-FA 12:0(-H)-(H2O+NH3)	C21H38O3	[M+H]1+	339.2894	+1		Cer	Cer 18:0;3/22:0;1	C40H81NO5	[M-H]1-	654.6042	-1	LCB 18:0;3(-C2H8NO)	C16H32O2	[M-H]1-	255.2330	-1
DAG	DAG 12:0-18:1	C33H62O5	[M+H]1+	539.4670	+1	-FA 18:1(-H)-(H2O+NH3)	C15H28O3	[M+H]1+	257.2111	+1		Cer	Cer 18:0;3/22:0;1	C40H81NO5	[M-H]1-	654.6042	-1	FA 22:0(+C2H3N)	C24H47NO2	[M-H]1-	380.3534	-1
DAG	DAG 12:0-18:1	C33H62O5	[M+NH4]1+	556.4936	+1	-(H2O+NH3,35)	C33H60O4	[M+H]1+	521.4564	+1		Cer	Cer 18:0;3/22:0;1	C40H81NO5	[M-H]1-	654.6042	-1	FA 22:0(-CH2O)	C21H42O	[M-H]1-	309.3163	-1
DAG	DAG 12:0-18:1	C33H62O5	[M+NH4]1+	556.4936	+1	-FA 12:0(-H)-(H2O+NH3)	C21H38O3	[M+H]1+	339.2894	+1		Cer	Cer 18:0;3/22:0;1	C40H81NO5	[M-H]1-	654.6042	-1	FA 22:0(+HN)	C22H45NO2	[M-H]1-	354.3378	-1
DAG	DAG 12:0-18:1	C33H62O5	[M+NH4]1+	556.4936	+1	-FA 18:1(-H)-(H2O+NH3)	C15H28O3	[M+H]1+	257.2111	+1		Cer	Cer 18:0;3/22:0;1	C40H81NO5	[M-H]1-	654.6042	-1	FA 22:0(+C2H3NO)	C24H47NO3	[M-H]1-	396.3483	-1
DAG	DAG 14:0-18:0	C35H68O5	[M+H]1+	569.5140	+1	-(H2O+NH3,35)	C35H66O4	[M+H]1+	551.5034	+1		Cer	Cer 18:0;3/22:0;1	C40H81NO5	[M+HCOO]1-	700.6097	-1	-(+HCOO)	C40H81NO5	[M-H]1-	654.6042	-1
DAG	DAG 14:0-18:0	C35H68O5	[M+H]1+	569.5140	+1	-FA 14:0(-H)-(H2O+NH3)	C21H40O3	[M+H]1+	341.3050	+1		Cer	Cer 18:0;3/22:0;1	C40H81NO5	[M+HCOO]1-	700.6097	-1	LCB 18:0;3(-H6NO)	C18H34O2	[M-H]1-	281.2486	-1
DAG	DAG 14:0-18:0	C35H68O5	[M+H]1+	569.5140	+1	-FA 18:0(-H)-(H2O+NH3)	C17H32O3	[M+H]1+	285.2424	+1		Cer	Cer 18:0;3/22:0;1	C40H81NO5	[M+HCOO]1-	700.6097	-1	LCB 18:0;3(-CH3O)	C17H37NO2	[M-H]1-	286.2752	-1
DAG	DAG 14:0-18:0	C35H68O5	[M+NH4]1+	586.5405	+1	-(H2O+NH3,35)	C35H66O4	[M+H]1+	551.5034	+1		Cer	Cer 18:0;3/22:0;1	C40H81NO5	[M+HCOO]1-	700.6097	-1	LCB 18:0;3(-C2H8NO)	C16H32O2	[M-H]1-	255.2330	-1
DAG	DAG 14:0-18:0	C35H68O5	[M+NH4]1+	586.5405	+1	-FA 14:0(-H)-(H2O+NH3)	C21H40O3	[M+H]1+	341.3050	+1		Cer	Cer 18:0;3/22:0;1	C40H81NO5	[M+HCOO]1-	700.6097	-1	FA 22:0(+C2H3N)	C24H47NO2	[M-H]1-	380.3534	-1
DAG	DAG 14:0-18:0	C35H68O5	[M+NH4]1+	586.5405	+1	-FA 18:0(-H)-(H2O+NH3)	C17H32O3	[M+H]1+	285.2424	+1		Cer	Cer 18:0;3/22:0;1	C40H81NO5	[M+HCOO]1-	700.6097	-1	FA 22:0(-CH2O)	C21H42O	[M-H]1-	309.3163	-1
DAG	DAG 14:0-18:1	C35H66O5	[M+H]1+	567.4983	+1	-(H2O+NH3,35)	C35H64O4	[M+H]1+	549.4877	+1		Cer	Cer 18:0;3/22:0;1	C40H81NO5	[M+HCOO]1-	700.6097	-1	FA 22:0(+HN)	C22H45NO2	[M-H]1-	354.3378	-1
DAG	DAG 14:0-18:1	C35H66O5	[M+H]1+	567.4983	+1	-FA 14:0(-H)-(H2O+NH3)	C21H38O3	[M+H]1+	339.2894	+1		Cer	Cer 18:0;3/22:0;1	C40H81NO5	[M+HCOO]1-	700.6097	-1	FA 22:0(+C2H3NO)	C24H47NO3	[M-H]1-	396.3483	-1
DAG	DAG 14:0-18:1	C35H66O5	[M+H]1+	567.4983	+1	-FA 18:1(-H)-(H2O+NH3)	C17H32O3	[M+H]1+	285.2424	+1		Cer	Cer 18:0;3/24:0;1	C42H85NO5	[M-H]1-	682.6355	-1	LCB 18:0;3(-H6NO)	C18H34O2	[M-H]1-	281.2486	-1
DAG	DAG 14:0-18:1	C35H66O5	[M+NH4]1+	584.5249	+1	-(H2O+NH3,35)	C35H64O4	[M+H]1+	549.4877	+1		Cer	Cer 18:0;3/24:0;1	C42H85NO5	[M-H]1-	682.6355	-1	LCB 18:0;3(-CH3O)	C17H37NO2	[M-H]1-	286.2752	-1
DAG	DAG 14:0-18:1	C35H66O5	[M+NH4]1+	584.5249	+1	-FA 14:0(-H)-(H2O+NH3)	C21H38O3	[M+H]1+	339.2894	+1		Cer	Cer 18:0;3/24:0;1	C42H85NO5	[M-H]1-	682.6355	-1	LCB 18:0;3(-C2H8NO)	C16H32O2	[M-H]1-	255.2330	-1
DAG	DAG 14:0-18:1	C35H66O5	[M+NH4]1+	584.5249	+1	-FA 18:1(-H)-(H2O+NH3)	C17H32O3	[M+H]1+	285.2424	+1		Cer	Cer 18:0;3/24:0;1	C42H85NO5	[M-H]1-	682.6355	-1	FA 24:0(+C2H3N)	C26H51NO2	[M-H]1-	408.3847	-1
DAG	DAG 14:1-16:1	C33H60O5	[M+H]1+	537.4514	+1	-(H2O+NH3,35)	C33H58O4	[M+H]1+	519.4408	+1		Cer	Cer 18:0;3/24:0;1	C42H85NO5	[M-H]1-	682.6355	-1	FA 24:0(-CH2O)	C23H46O	[M-H]1-	337.3476	-1
DAG	DAG 14:1-16:1	C33H60O5	[M+H]1+	537.4514	+1	-FA 14:1(-H)-(H2O+NH3)	C19H34O3	[M+H]1+	311.2581	+1		Cer	Cer 18:0;3/24:0;1	C42H85NO5	[M-H]1-	682.6355	-1	FA 24:0(+HN)	C24H49NO2	[M-H]1-	382.3691	-1
DAG	DAG 14:1-16:1	C33H60O5	[M+H]1+	537.4514	+1	-FA 16:1(-H)-(H2O+NH3)	C17H30O3	[M+H]1+	283.2268	+1		Cer	Cer 18:0;3/24:0;1	C42H85NO5	[M-H]1-	682.6355	-1	FA 24:0(+C2H3NO)	C26H51NO3	[M-H]1-	424.3796	-1
DAG	DAG 14:1-16:1	C33H60O5	[M+NH4]1+	554.4779	+1	-(H2O+NH3,35)	C33H58O4	[M+H]1+	519.4408	+1		Cer	Cer 18:0;3/24:0;1	C42H85NO5	[M+HCOO]1-	728.6410	-1	-(+HCOO)	C42H85NO5	[M-H]1-	682.6355	-1
DAG	DAG 14:1-16:1	C33H60O5	[M+NH4]1+	554.4779	+1	-FA 14:1(-H)-(H2O+NH3)	C19H34O3	[M+H]1+	311.2581	+1		Cer	Cer 18:0;3/24:0;1	C42H85NO5	[M+HCOO]1-	728.6410	-1	LCB 18:0;3(-H6NO)	C18H34O2	[M-H]1-	281.2486	-1
DAG	DAG 14:1-16:1	C33H60O5	[M+NH4]1+	554.4779	+1	-FA 16:1(-H)-(H2O+NH3)	C17H30O3	[M+H]1+	283.2268	+1		Cer	Cer 18:0;3/24:0;1	C42H85NO5	[M+HCOO]1-	728.6410	-1	LCB 18:0;3(-CH3O)	C17H37NO2	[M-H]1-	286.2752	-1
DAG	DAG 14:1-18:1	C35H64O5	[M+H]1+	565.4827	+1	-(H2O+NH3,35)	C35H62O4	[M+H]1+	547.4721	+1		Cer	Cer 18:0;3/24:0;1	C42H85NO5	[M+HCOO]1-	728.6410	-1	LCB 18:0;3(-C2H8NO)	C16H32O2	[M-H]1-	255.2330	-1
DAG	DAG 14:1-18:1	C35H64O5	[M+H]1+	565.4827	+1	-FA 14:1(-H)-(H2O+NH3)	C21H38O3	[M+H]1+	339.2894	+1		Cer	Cer 18:0;3/24:0;1	C42H85NO5	[M+HCOO]1-	728.6410	-1	FA 24:0(+C2H3N)	C26H51NO2	[M-H]1-	408.3847	-1
DAG	DAG 14:1-18:1	C35H64O5	[M+H]1+	565.4827	+1	-FA 18:1(-H)-(H2O+NH3)	C17H30O3	[M+H]1+	283.2268	+1		Cer	Cer 18:0;3/24:0;1	C42H85NO5	[M+HCOO]1-	728.6410	-1	FA 24:0(-CH2O)	C23H46O	[M-H]1-	337.3476	-1
DAG	DAG 14:1-18:1	C35H64O5	[M+NH4]1+	582.5092	+1	-(H2O+NH3,35)	C35H62O4	[M+H]1+	547.4721	+1		Cer	Cer 18:0;3/24:0;1	C42H85NO5	[M+HCOO]1-	728.6410	-1	FA 24:0(+HN)	C24H49NO2	[M-H]1-	382.3691	-1
DAG	DAG 14:1-18:1	C35H64O5	[M+NH4]1+	582.5092	+1	-FA 14:1(-H)-(H2O+NH3)	C21H38O3	[M+H]1+	339.2894	+1		Cer	Cer 18:0;3/24:0;1	C42H85NO5	[M+HCOO]1-	728.6410	-1	FA 24:0(+C2H3NO)	C26H51NO3	[M-H]1-	424.3796	-1
DAG	DAG 14:1-18:1	C35H64O5	[M+NH4]1+	582.5092	+1	-FA 18:1(-H)-(H2O+NH3)	C17H30O3	[M+H]1+	283.2268	+1		Cer	Cer 18:0;3/26:0;1	C44H89NO5	[M-H]1-	710.6668	-1	LCB 18:0;3(-H6NO)	C18H34O2	[M-H]1-	281.2486	-1
DAG	DAG 16:0-18:1	C37H70O5	[M+H]1+	595.5296	+1	-(H2O+NH3,35)	C37H68O4	[M+H]1+	577.5190	+1		Cer	Cer 18:0;3/26:0;1	C44H89NO5	[M-H]1-	710.6668	-1	LCB 18:0;3(-CH3O)	C17H37NO2	[M-H]1-	286.2752	-1
DAG	DAG 16:0-18:1	C37H70O5	[M+H]1+	595.5296	+1	-FA 16:0(-H)-(H2O+NH3)	C21H38O3	[M+H]1+	339.2894	+1		Cer	Cer 18:0;3/26:0;1	C44H89NO5	[M-H]1-	710.6668	-1	LCB 18:0;3(-C2H8NO)	C16H32O2	[M-H]1-	255.2330	-1
DAG	DAG 16:0-18:1	C37H70O5	[M+H]1+	595.5296	+1	-FA 18:1(-H)-(H2O+NH3)	C19H36O3	[M+H]1+	313.2737	+1		Cer	Cer 18:0;3/26:0;1	C44H89NO5	[M-H]1-	710.6668	-1	FA 26:0(+C2H3N)	C28H55NO2	[M-H]1-	436.4160	-1
DAG	DAG 16:0-18:1	C37H70O5	[M+NH4]1+	612.5562	+1	-(H2O+NH3,35)	C37H68O4	[M+H]1+	577.5190	+1		Cer	Cer 18:0;3/26:0;1	C44H89NO5	[M-H]1-	710.6668	-1	FA 26:0(-CH2O)	C25H50O	[M-H]1-	365.3789	-1
DAG	DAG 16:0-18:1	C37H70O5	[M+NH4]1+	612.5562	+1	-FA 16:0(-H)-(H2O+NH3)	C21H38O3	[M+H]1+	339.2894	+1		Cer	Cer 18:0;3/26:0;1	C44H89NO5	[M-H]1-	710.6668	-1	FA 26:0(+HN)	C26H53NO2	[M-H]1-	410.4004	-1
DAG	DAG 16:0-18:1	C37H70O5	[M+NH4]1+	612.5562	+1	-FA 18:1(-H)-(H2O+NH3)	C19H36O3	[M+H]1+	313.2737	+1		Cer	Cer 18:0;3/26:0;1	C44H89NO5	[M-H]1-	710.6668	-1	FA 26:0(+C2H3NO)	C28H55NO3	[M-H]1-	452.4109	-1
DAG	DAG 16:1-18:1	C37H68O5	[M+H]1+	593.5140	+1	-(H2O+NH3,35)	C37H66O4	[M+H]1+	575.5034	+1		Cer	Cer 18:0;3/26:0;1	C44H89NO5	[M+HCOO]1-	756.6723	-1	-(+HCOO)	C44H89NO5	[M-H]1-	710.6668	-1
DAG	DAG 16:1-18:1	C37H68O5	[M+H]1+	593.5140	+1	-FA 16:1(-H)-(H2O+NH3)	C21H38O3	[M+H]1+	339.2894	+1		Cer	Cer 18:0;3/26:0;1	C44H89NO5	[M+HCOO]1-	756.6723	-1	LCB 18:0;3(-H6NO)	C18H34O2	[M-H]1-	281.2486	-1
DAG	DAG 16:1-18:1	C37H68O5	[M+H]1+	593.5140	+1	-FA 18:1(-H)-(H2O+NH3)	C19H34O3	[M+H]1+	311.2581	+1		Cer	Cer 18:0;3/26:0;1	C44H89NO5	[M+HCOO]1-	756.6723	-1	LCB 18:0;3(-CH3O)	C17H37NO2	[M-H]1-	286.2752	-1
DAG	DAG 16:1-18:1	C37H68O5	[M+NH4]1+	610.5405	+1	-(H2O+NH3,35)	C37H66O4	[M+H]1+	575.5034	+1		Cer	Cer 18:0;3/26:0;1	C44H89NO5	[M+HCOO]1-	756.6723	-1	LCB 18:0;3(-C2H8NO)	C16H32O2	[M-H]1-	255.2330	-1
DAG	DAG 16:1-18:1	C37H68O5	[M+NH4]1+	610.5405	+1	-FA 16:1(-H)-(H2O+NH3)	C21H38O3	[M+H]1+	339.2894	+1		Cer	Cer 18:0;3/26:0;1	C44H89NO5	[M+HCOO]1-	756.6723	-1	FA 26:0(+C2H3N)	C28H55NO2	[M-H]1-	436.4160	-1
DAG	DAG 16:1-18:1	C37H68O5	[M+NH4]1+	610.5405	+1	-FA 18:1(-H)-(H2O+NH3)	C19H34O3	[M+H]1+	311.2581	+1		Cer	Cer 18:0;3/26:0;1	C44H89NO5	[M+HCOO]1-	756.6723	-1	FA 26:0(-CH2O)	C25H50O	[M-H]1-	365.3789	-1
DAG	DAG 18:0-18:0	C39H76O5	[M+H]1+	625.5766	+1	-(H2O+NH3,35)	C39H74O4	[M+H]1+	607.5660	+1		Cer	Cer 18:0;3/26:0;1	C44H89NO5	[M+HCOO]1-	756.6723	-1	FA 26:0(+HN)	C26H53NO2	[M-H]1-	410.4004	-1
DAG	DAG 18:0-18:0	C39H76O5	[M+H]1+	625.5766	+1	-FA 18:0(-H)-(H2O+NH3)	C21H40O3	[M+H]1+	341.3050	+1		Cer	Cer 18:0;3/26:0;1	C44H89NO5	[M+HCOO]1-	756.6723	-1	FA 26:0(+C2H3NO)	C28H55NO3	[M-H]1-	452.4109	-1
DAG	DAG 18:0-18:0	C39H76O5	[M+NH4]1+	642.6031	+1	-(H2O+NH3,35)	C39H74O4	[M+H]1+	607.5660	+1		Cer	Cer 20:0;2/16:0;1	C36H73NO4	[M-H]1-	582.5467	-1	LCB 20:0;2(-H6NO)	C20H38O	[M-H]1-	293.2850	-1
DAG	DAG 18:0-18:0	C39H76O5	[M+NH4]1+	642.6031	+1	-FA 18:0(-H)-(H2O+NH3)	C21H40O3	[M+H]1+	341.3050	+1		Cer	Cer 20:0;2/16:0;1	C36H73NO4	[M-H]1-	582.5467	-1	LCB 20:0;2(-CH3O)	C19H41NO	[M-H]1-	298.3115	-1
DAG	DAG 18:0-18:1	C39H74O5	[M+H]1+	623.5609	+1	-(H2O+NH3,35)	C39H72O4	[M+H]1+	605.5503	+1		Cer	Cer 20:0;2/16:0;1	C36H73NO4	[M-H]1-	582.5467	-1	LCB 20:0;2(-C2H8NO)	C18H36O	[M-H]1-	267.2693	-1
DAG	DAG 18:0-18:1	C39H74O5	[M+H]1+	623.5609	+1	-FA 18:0(-H)-(H2O+NH3)	C21H38O3	[M+H]1+	339.2894	+1		Cer	Cer 20:0;2/16:0;1	C36H73NO4	[M-H]1-	582.5467	-1	FA 16:0(+C2H3N)	C18H35NO2	[M-H]1-	296.2595	-1
DAG	DAG 18:0-18:1	C39H74O5	[M+H]1+	623.5609	+1	-FA 18:1(-H)-(H2O+NH3)	C21H40O3	[M+H]1+	341.3050	+1		Cer	Cer 20:0;2/16:0;1	C36H73NO4	[M-H]1-	582.5467	-1	FA 16:0(-CH2O)	C15H30O	[M-H]1-	225.2224	-1
DAG	DAG 18:0-18:1	C39H74O5	[M+NH4]1+	640.5875	+1	-(H2O+NH3,35)	C39H72O4	[M+H]1+	605.5503	+1		Cer	Cer 20:0;2/16:0;1	C36H73NO4	[M-H]1-	582.5467	-1	FA 16:0(+HN)	C16H33NO2	[M-H]1-	270.2439	-1
DAG	DAG 18:0-18:1	C39H74O5	[M+NH4]1+	640.5875	+1	-FA 18:0(-H)-(H2O+NH3)	C21H38O3	[M+H]1+	339.2894	+1		Cer	Cer 20:0;2/16:0;1	C36H73NO4	[M-H]1-	582.5467	-1	FA 16:0(+C2H3NO)	C18H35NO3	[M-H]1-	312.2544	-1
DAG	DAG 18:0-18:1	C39H74O5	[M+NH4]1+	640.5875	+1	-FA 18:1(-H)-(H2O+NH3)	C21H40O3	[M+H]1+	341.3050	+1		Cer	Cer 20:0;2/16:0;1	C36H73NO4	[M+HCOO]1-	628.5522	-1	-(+HCOO)	C36H73NO4	[M-H]1-	582.5467	-1
DAG	DAG 18:1-18:1	C39H72O5	[M+H]1+	621.5453	+1	-(H2O+NH3,35)	C39H70O4	[M+H]1+	603.5347	+1		Cer	Cer 20:0;2/16:0;1	C36H73NO4	[M+HCOO]1-	628.5522	-1	LCB 20:0;2(-H6NO)	C20H38O	[M-H]1-	293.2850	-1
DAG	DAG 18:1-18:1	C39H72O5	[M+H]1+	621.5453	+1	-FA 18:1(-H)-(H2O+NH3)	C21H38O3	[M+H]1+	339.2894	+1		Cer	Cer 20:0;2/16:0;1	C36H73NO4	[M+HCOO]1-	628.5522	-1	LCB 20:0;2(-CH3O)	C19H41NO	[M-H]1-	298.3115	-1
DAG	DAG 18:1-18:1	C39H72O5	[M+NH4]1+	638.5718	+1	-(H2O+NH3,35)	C39H70O4	[M+H]1+	603.5347	+1		Cer	Cer 20:0;2/16:0;1	C36H73NO4	[M+HCOO]1-	628.5522	-1	LCB 20:0;2(-C2H8NO)	C18H36O	[M-H]1-	267.2693	-1
DAG	DAG 18:1-18:1	C39H72O5	[M+NH4]1+	638.5718	+1	-FA 18:1(-H)-(H2O+NH3)	C21H38O3	[M+H]1+	339.2894	+1		Cer	Cer 20:0;2/16:0;1	C36H73NO4	[M+HCOO]1-	628.5522	-1	FA 16:0(+C2H3N)	C18H35NO2	[M-H]1-	296.2595	-1
DMPE	DMPE 12:0-14:1	C33H64NO8P	[M+H]1+	634.4442	+1	HG(DMPE,170)	C4H12NO4P	[M+H]1+	170.0577	+1		Cer	Cer 20:0;2/16:0;1	C36H73NO4	[M+HCOO]1-	628.5522	-1	FA 16:0(-CH2O)	C15H30O	[M-H]1-	225.2224	-1
DMPE	DMPE 12:0-14:1	C33H64NO8P	[M+H]1+	634.4442	+1	-HG(DMPE,169)	C29H52O4	[M+H]1+	465.3938	+1		Cer	Cer 20:0;2/16:0;1	C36H73NO4	[M+HCOO]1-	628.5522	-1	FA 16:0(+HN)	C16H33NO2	[M-H]1-	270.2439	-1
DMPE	DMPE 12:0-14:1	C33H64NO8P	[M+H]1+	634.4442	+1	FA 12:0	C12H22O	[M+H]1+	183.1743	+1		Cer	Cer 20:0;2/16:0;1	C36H73NO4	[M+HCOO]1-	628.5522	-1	FA 16:0(+C2H3NO)	C18H35NO3	[M-H]1-	312.2544	-1
DMPE	DMPE 12:0-14:1	C33H64NO8P	[M+H]1+	634.4442	+1	FA 14:1	C14H24O	[M+H]1+	209.1900	+1		Cer	Cer 20:0;2/18:0;1	C38H77NO4	[M-H]1-	610.5780	-1	LCB 20:0;2(-H6NO)	C20H38O	[M-H]1-	293.2850	-1
DMPE	DMPE 12:0-14:1	C33H64NO8P	[M+H]1+	634.4442	+1	FA 14:1(+C3H4O) + HG(DMPE)	C21H40NO6P	[M+H]1+	434.2666	+1		Cer	Cer 20:0;2/18:0;1	C38H77NO4	[M-H]1-	610.5780	-1	LCB 20:0;2(-CH3O)	C19H41NO	[M-H]1-	298.3115	-1
DMPE	DMPE 12:0-14:1	C33H64NO8P	[M+H]1+	634.4442	+1	FA 12:0(+C3H4O) + HG(DMPE)	C19H38NO6P	[M+H]1+	408.2510	+1		Cer	Cer 20:0;2/18:0;1	C38H77NO4	[M-H]1-	610.5780	-1	LCB 20:0;2(-C2H8NO)	C18H36O	[M-H]1-	267.2693	-1
DMPE	DMPE 12:0-14:1	C33H64NO8P	[M+H]1+	634.4442	+1	FA 14:1(+C3H6O2) + HG(DMPE)	C21H42NO7P	[M+H]1+	452.2772	+1		Cer	Cer 20:0;2/18:0;1	C38H77NO4	[M-H]1-	610.5780	-1	FA 18:0(+C2H3N)	C20H39NO2	[M-H]1-	324.2908	-1
DMPE	DMPE 12:0-14:1	C33H64NO8P	[M+H]1+	634.4442	+1	FA 12:0(+C3H6O2) + HG(DMPE)	C19H40NO7P	[M+H]1+	426.2615	+1		Cer	Cer 20:0;2/18:0;1	C38H77NO4	[M-H]1-	610.5780	-1	FA 18:0(-CH2O)	C17H34O	[M-H]1-	253.2537	-1
DMPE	DMPE 12:0-14:1	C33H64NO8P	[M+H]1+	634.4442	+1	FA 12:0(+C3H6O2)	C15H28O3	[M+H]1+	257.2111	+1		Cer	Cer 20:0;2/18:0;1	C38H77NO4	[M-H]1-	610.5780	-1	FA 18:0(+HN)	C18H37NO2	[M-H]1-	298.2752	-1
DMPE	DMPE 12:0-14:1	C33H64NO8P	[M+H]1+	634.4442	+1	FA 14:1(+C3H6O2)	C17H30O3	[M+H]1+	283.2268	+1		Cer	Cer 20:0;2/18:0;1	C38H77NO4	[M-H]1-	610.5780	-1	FA 18:0(+C2H3NO)	C20H39NO3	[M-H]1-	340.2857	-1
DMPE	DMPE 12:0-14:1	C33H64NO8P	[M+H]1+	634.4442	+1	FA 12:0(+C3H4O)	C15H26O2	[M+H]1+	239.2006	+1		Cer	Cer 20:0;2/18:0;1	C38H77NO4	[M+HCOO]1-	656.5835	-1	-(+HCOO)	C38H77NO4	[M-H]1-	610.5780	-1
DMPE	DMPE 12:0-14:1	C33H64NO8P	[M+H]1+	634.4442	+1	FA 14:1(+C3H4O)	C17H28O2	[M+H]1+	265.2162	+1		Cer	Cer 20:0;2/18:0;1	C38H77NO4	[M+HCOO]1-	656.5835	-1	LCB 20:0;2(-H6NO)	C20H38O	[M-H]1-	293.2850	-1
DMPE	DMPE 12:0-16:1	C35H68NO8P	[M+H]1+	662.4755	+1	HG(DMPE,170)	C4H12NO4P	[M+H]1+	170.0577	+1		Cer	Cer 20:0;2/18:0;1	C38H77NO4	[M+HCOO]1-	656.5835	-1	LCB 20:0;2(-CH3O)	C19H41NO	[M-H]1-	298.3115	-1
DMPE	DMPE 12:0-16:1	C35H68NO8P	[M+H]1+	662.4755	+1	-HG(DMPE,169)	C31H56O4	[M+H]1+	493.4251	+1		Cer	Cer 20:0;2/18:0;1	C38H77NO4	[M+HCOO]1-	656.5835	-1	LCB 20:0;2(-C2H8NO)	C18H36O	[M-H]1-	267.2693	-1
DMPE	DMPE 12:0-16:1	C35H68NO8P	[M+H]1+	662.4755	+1	FA 12:0	C12H22O	[M+H]1+	183.1743	+1		Cer	Cer 20:0;2/18:0;1	C38H77NO4	[M+HCOO]1-	656.5835	-1	FA 18:0(+C2H3N)	C20H39NO2	[M-H]1-	324.2908	-1
DMPE	DMPE 12:0-16:1	C35H68NO8P	[M+H]1+	662.4755	+1	FA 16:1	C16H28O	[M+H]1+	237.2213	+1		Cer	Cer 20:0;2/18:0;1	C38H77NO4	[M+HCOO]1-	656.5835	-1	FA 18:0(-CH2O)	C17H34O	[M-H]1-	253.2537	-1
DMPE	DMPE 12:0-16:1	C35H68NO8P	[M+H]1+	662.4755	+1	FA 16:1(+C3H4O) + HG(DMPE)	C23H44NO6P	[M+H]1+	462.2979	+1		Cer	Cer 20:0;2/18:0;1	C38H77NO4	[M+HCOO]1-	656.5835	-1	FA 18:0(+HN)	C18H37NO2	[M-H]1-	298.2752	-1
DMPE	DMPE 12:0-16:1	C35H68NO8P	[M+H]1+	662.4755	+1	FA 12:0(+C3H4O) + HG(DMPE)	C19H38NO6P	[M+H]1+	408.2510	+1		Cer	Cer 20:0;2/18:0;1	C38H77NO4	[M+HCOO]1-	656.5835	-1	FA 18:0(+C2H3NO)	C20H39NO3	[M-H]1-	340.2857	-1
DMPE	DMPE 12:0-16:1	C35H68NO8P	[M+H]1+	662.4755	+1	FA 16:1(+C3H6O2) + HG(DMPE)	C23H46NO7P	[M+H]1+	480.3085	+1		Cer	Cer 20:0;3/26:0;1	C46H93NO5	[M-H]1-	738.6981	-1	LCB 20:0;3(-H6NO)	C20H38O2	[M-H]1-	309.2799	-1
DMPE	DMPE 12:0-16:1	C35H68NO8P	[M+H]1+	662.4755	+1	FA 12:0(+C3H6O2) + HG(DMPE)	C19H40NO7P	[M+H]1+	426.2615	+1		Cer	Cer 20:0;3/26:0;1	C46H93NO5	[M-H]1-	738.6981	-1	LCB 20:0;3(-CH3O)	C19H41NO2	[M-H]1-	314.3065	-1
DMPE	DMPE 12:0-16:1	C35H68NO8P	[M+H]1+	662.4755	+1	FA 12:0(+C3H6O2)	C15H28O3	[M+H]1+	257.2111	+1		Cer	Cer 20:0;3/26:0;1	C46H93NO5	[M-H]1-	738.6981	-1	LCB 20:0;3(-C2H8NO)	C18H36O2	[M-H]1-	283.2643	-1
DMPE	DMPE 12:0-16:1	C35H68NO8P	[M+H]1+	662.4755	+1	FA 16:1(+C3H6O2)	C19H34O3	[M+H]1+	311.2581	+1		Cer	Cer 20:0;3/26:0;1	C46H93NO5	[M-H]1-	738.6981	-1	FA 26:0(+C2H3N)	C28H55NO2	[M-H]1-	436.4160	-1
DMPE	DMPE 12:0-16:1	C35H68NO8P	[M+H]1+	662.4755	+1	FA 12:0(+C3H4O)	C15H26O2	[M+H]1+	239.2006	+1		Cer	Cer 20:0;3/26:0;1	C46H93NO5	[M-H]1-	738.6981	-1	FA 26:0(-CH2O)	C25H50O	[M-H]1-	365.3789	-1
DMPE	DMPE 12:0-16:1	C35H68NO8P	[M+H]1+	662.4755	+1	FA 16:1(+C3H4O)	C19H32O2	[M+H]1+	293.2475	+1		Cer	Cer 20:0;3/26:0;1	C46H93NO5	[M-H]1-	738.6981	-1	FA 26:0(+HN)	C26H53NO2	[M-H]1-	410.4004	-1
DMPE	DMPE 14:0-16:1	C37H72NO8P	[M+H]1+	690.5068	+1	HG(DMPE,170)	C4H12NO4P	[M+H]1+	170.0577	+1		Cer	Cer 20:0;3/26:0;1	C46H93NO5	[M-H]1-	738.6981	-1	FA 26:0(+C2H3NO)	C28H55NO3	[M-H]1-	452.4109	-1
DMPE	DMPE 14:0-16:1	C37H72NO8P	[M+H]1+	690.5068	+1	-HG(DMPE,169)	C33H60O4	[M+H]1+	521.4564	+1		Cer	Cer 20:0;3/26:0;1	C46H93NO5	[M+HCOO]1-	784.7036	-1	-(+HCOO)	C46H93NO5	[M-H]1-	738.6981	-1
DMPE	DMPE 14:0-16:1	C37H72NO8P	[M+H]1+	690.5068	+1	FA 14:0	C14H26O	[M+H]1+	211.2056	+1		Cer	Cer 20:0;3/26:0;1	C46H93NO5	[M+HCOO]1-	784.7036	-1	LCB 20:0;3(-H6NO)	C20H38O2	[M-H]1-	309.2799	-1
DMPE	DMPE 14:0-16:1	C37H72NO8P	[M+H]1+	690.5068	+1	FA 16:1	C16H28O	[M+H]1+	237.2213	+1		Cer	Cer 20:0;3/26:0;1	C46H93NO5	[M+HCOO]1-	784.7036	-1	LCB 20:0;3(-CH3O)	C19H41NO2	[M-H]1-	314.3065	-1
DMPE	DMPE 14:0-16:1	C37H72NO8P	[M+H]1+	690.5068	+1	FA 16:1(+C3H4O) + HG(DMPE)	C23H44NO6P	[M+H]1+	462.2979	+1		Cer	Cer 20:0;3/26:0;1	C46H93NO5	[M+HCOO]1-	784.7036	-1	LCB 20:0;3(-C2H8NO)	C18H36O2	[M-H]1-	283.2643	-1
DMPE	DMPE 14:0-16:1	C37H72NO8P	[M+H]1+	690.5068	+1	FA 14:0(+C3H4O) + HG(DMPE)	C21H42NO6P	[M+H]1+	436.2823	+1		Cer	Cer 20:0;3/26:0;1	C46H93NO5	[M+HCOO]1-	784.7036	-1	FA 26:0(+C2H3N)	C28H55NO2	[M-H]1-	436.4160	-1
DMPE	DMPE 14:0-16:1	C37H72NO8P	[M+H]1+	690.5068	+1	FA 16:1(+C3H6O2) + HG(DMPE)	C23H46NO7P	[M+H]1+	480.3085	+1		Cer	Cer 20:0;3/26:0;1	C46H93NO5	[M+HCOO]1-	784.7036	-1	FA 26:0(-CH2O)	C25H50O	[M-H]1-	365.3789	-1
DMPE	DMPE 14:0-16:1	C37H72NO8P	[M+H]1+	690.5068	+1	FA 14:0(+C3H6O2) + HG(DMPE)	C21H44NO7P	[M+H]1+	454.2928	+1		Cer	Cer 20:0;3/26:0;1	C46H93NO5	[M+HCOO]1-	784.7036	-1	FA 26:0(+HN)	C26H53NO2	[M-H]1-	410.4004	-1
DMPE	DMPE 14:0-16:1	C37H72NO8P	[M+H]1+	690.5068	+1	FA 14:0(+C3H6O2)	C17H32O3	[M+H]1+	285.2424	+1		Cer	Cer 20:0;3/26:0;1	C46H93NO5	[M+HCOO]1-	784.7036	-1	FA 26:0(+C2H3NO)	C28H55NO3	[M-H]1-	452.4109	-1
DMPE	DMPE 14:0-16:1	C37H72NO8P	[M+H]1+	690.5068	+1	FA 16:1(+C3H6O2)	C19H34O3	[M+H]1+	311.2581	+1		Cer	Cer 22:0;3/18:0	C40H81NO4	[M-H]1-	638.6093	-1	LCB 22:0;3(-H6NO)	C22H42O2	[M-H]1-	337.3112	-1
DMPE	DMPE 14:0-16:1	C37H72NO8P	[M+H]1+	690.5068	+1	FA 14:0(+C3H4O)	C17H30O2	[M+H]1+	267.2319	+1		Cer	Cer 22:0;3/18:0	C40H81NO4	[M-H]1-	638.6093	-1	LCB 22:0;3(-CH3O)	C21H45NO2	[M-H]1-	342.3378	-1
DMPE	DMPE 14:0-16:1	C37H72NO8P	[M+H]1+	690.5068	+1	FA 16:1(+C3H4O)	C19H32O2	[M+H]1+	293.2475	+1		Cer	Cer 22:0;3/18:0	C40H81NO4	[M-H]1-	638.6093	-1	LCB 22:0;3(-C2H8NO)	C20H40O2	[M-H]1-	311.2956	-1
DMPE	DMPE 14:0-18:1	C39H76NO8P	[M+H]1+	718.5381	+1	HG(DMPE,170)	C4H12NO4P	[M+H]1+	170.0577	+1		Cer	Cer 22:0;3/18:0	C40H81NO4	[M-H]1-	638.6093	-1	FA 18:0(+C2H3N)	C20H39NO	[M-H]1-	308.2959	-1
DMPE	DMPE 14:0-18:1	C39H76NO8P	[M+H]1+	718.5381	+1	-HG(DMPE,169)	C35H64O4	[M+H]1+	549.4877	+1		Cer	Cer 22:0;3/18:0	C40H81NO4	[M-H]1-	638.6093	-1	FA 18:0(+HN)	C18H37NO	[M-H]1-	282.2802	-1
DMPE	DMPE 14:0-18:1	C39H76NO8P	[M+H]1+	718.5381	+1	FA 14:0	C14H26O	[M+H]1+	211.2056	+1		Cer	Cer 22:0;3/18:0	C40H81NO4	[M-H]1-	638.6093	-1	FA 18:0(+C2H3NO)	C20H39NO2	[M-H]1-	324.2908	-1
DMPE	DMPE 14:0-18:1	C39H76NO8P	[M+H]1+	718.5381	+1	FA 18:1	C18H32O	[M+H]1+	265.2526	+1		Cer	Cer 22:0;3/18:0	C40H81NO4	[M+HCOO]1-	684.6148	-1	-(+HCOO)	C40H81NO4	[M-H]1-	638.6093	-1
DMPE	DMPE 14:0-18:1	C39H76NO8P	[M+H]1+	718.5381	+1	FA 18:1(+C3H4O) + HG(DMPE)	C25H48NO6P	[M+H]1+	490.3292	+1		Cer	Cer 22:0;3/18:0	C40H81NO4	[M+HCOO]1-	684.6148	-1	LCB 22:0;3(-H6NO)	C22H42O2	[M-H]1-	337.3112	-1
DMPE	DMPE 14:0-18:1	C39H76NO8P	[M+H]1+	718.5381	+1	FA 14:0(+C3H4O) + HG(DMPE)	C21H42NO6P	[M+H]1+	436.2823	+1		Cer	Cer 22:0;3/18:0	C40H81NO4	[M+HCOO]1-	684.6148	-1	LCB 22:0;3(-CH3O)	C21H45NO2	[M-H]1-	342.3378	-1
DMPE	DMPE 14:0-18:1	C39H76NO8P	[M+H]1+	718.5381	+1	FA 18:1(+C3H6O2) + HG(DMPE)	C25H50NO7P	[M+H]1+	508.3398	+1		Cer	Cer 22:0;3/18:0	C40H81NO4	[M+HCOO]1-	684.6148	-1	LCB 22:0;3(-C2H8NO)	C20H40O2	[M-H]1-	311.2956	-1
DMPE	DMPE 14:0-18:1	C39H76NO8P	[M+H]1+	718.5381	+1	FA 14:0(+C3H6O2) + HG(DMPE)	C21H44NO7P	[M+H]1+	454.2928	+1		Cer	Cer 22:0;3/18:0	C40H81NO4	[M+HCOO]1-	684.6148	-1	FA 18:0(+C2H3N)	C20H39NO	[M-H]1-	308.2959	-1
DMPE	DMPE 14:0-18:1	C39H76NO8P	[M+H]1+	718.5381	+1	FA 14:0(+C3H6O2)	C17H32O3	[M+H]1+	285.2424	+1		Cer	Cer 22:0;3/18:0	C40H81NO4	[M+HCOO]1-	684.6148	-1	FA 18:0(+HN)	C18H37NO	[M-H]1-	282.2802	-1
DMPE	DMPE 14:0-18:1	C39H76NO8P	[M+H]1+	718.5381	+1	FA 18:1(+C3H6O2)	C21H38O3	[M+H]1+	339.2894	+1		Cer	Cer 22:0;3/18:0	C40H81NO4	[M+HCOO]1-	684.6148	-1	FA 18:0(+C2H3NO)	C20H39NO2	[M-H]1-	324.2908	-1
DMPE	DMPE 14:0-18:1	C39H76NO8P	[M+H]1+	718.5381	+1	FA 14:0(+C3H4O)	C17H30O2	[M+H]1+	267.2319	+1		DMPE	DMPE 12:0-14:1	C33H64NO8P	[M-H]1-	632.4297	-1	P(79)	HO3P	[M-H]1-	78.9591	-1
DMPE	DMPE 14:0-18:1	C39H76NO8P	[M+H]1+	718.5381	+1	FA 18:1(+C3H4O)	C21H36O2	[M+H]1+	321.2788	+1		DMPE	DMPE 12:0-14:1	C33H64NO8P	[M-H]1-	632.4297	-1	HG(DMPE,168)	C4H12NO4P	[M-H]1-	168.0431	-1
DMPE	DMPE 14:1-16:1	C37H70NO8P	[M+H]1+	688.4912	+1	HG(DMPE,170)	C4H12NO4P	[M+H]1+	170.0577	+1		DMPE	DMPE 12:0-14:1	C33H64NO8P	[M-H]1-	632.4297	-1	HG(DMPE,224)	C7H16NO5P	[M-H]1-	224.0693	-1
DMPE	DMPE 14:1-16:1	C37H70NO8P	[M+H]1+	688.4912	+1	-HG(DMPE,169)	C33H58O4	[M+H]1+	519.4408	+1		DMPE	DMPE 12:0-14:1	C33H64NO8P	[M-H]1-	632.4297	-1	FA 12:0(+O)	C12H24O2	[M-H]1-	199.1704	-1
DMPE	DMPE 14:1-16:1	C37H70NO8P	[M+H]1+	688.4912	+1	FA 14:1	C14H24O	[M+H]1+	209.1900	+1		DMPE	DMPE 12:0-14:1	C33H64NO8P	[M-H]1-	632.4297	-1	FA 14:1(+O)	C14H26O2	[M-H]1-	225.1860	-1
DMPE	DMPE 14:1-16:1	C37H70NO8P	[M+H]1+	688.4912	+1	FA 16:1	C16H28O	[M+H]1+	237.2213	+1		DMPE	DMPE 12:0-14:1	C33H64NO8P	[M-H]1-	632.4297	-1	-FA 12:0(+HO)	C21H40NO6P	[M-H]1-	432.2520	-1
DMPE	DMPE 14:1-16:1	C37H70NO8P	[M+H]1+	688.4912	+1	FA 16:1(+C3H4O) + HG(DMPE)	C23H44NO6P	[M+H]1+	462.2979	+1		DMPE	DMPE 12:0-14:1	C33H64NO8P	[M-H]1-	632.4297	-1	-FA 14:1(+HO)	C19H38NO6P	[M-H]1-	406.2364	-1
DMPE	DMPE 14:1-16:1	C37H70NO8P	[M+H]1+	688.4912	+1	FA 14:1(+C3H4O) + HG(DMPE)	C21H40NO6P	[M+H]1+	434.2666	+1		DMPE	DMPE 12:0-14:1	C33H64NO8P	[M-H]1-	632.4297	-1	-FA 12:0(-H)	C21H42NO7P	[M-H]1-	450.2626	-1
DMPE	DMPE 14:1-16:1	C37H70NO8P	[M+H]1+	688.4912	+1	FA 16:1(+C3H6O2) + HG(DMPE)	C23H46NO7P	[M+H]1+	480.3085	+1		DMPE	DMPE 12:0-14:1	C33H64NO8P	[M-H]1-	632.4297	-1	-FA 14:1(-H)	C19H40NO7P	[M-H]1-	424.2470	-1
DMPE	DMPE 14:1-16:1	C37H70NO8P	[M+H]1+	688.4912	+1	FA 14:1(+C3H6O2) + HG(DMPE)	C21H42NO7P	[M+H]1+	452.2772	+1		DMPE	DMPE 12:0-16:1	C35H68NO8P	[M-H]1-	660.4610	-1	P(79)	HO3P	[M-H]1-	78.9591	-1
DMPE	DMPE 14:1-16:1	C37H70NO8P	[M+H]1+	688.4912	+1	FA 14:1(+C3H6O2)	C17H30O3	[M+H]1+	283.2268	+1		DMPE	DMPE 12:0-16:1	C35H68NO8P	[M-H]1-	660.4610	-1	HG(DMPE,168)	C4H12NO4P	[M-H]1-	168.0431	-1
DMPE	DMPE 14:1-16:1	C37H70NO8P	[M+H]1+	688.4912	+1	FA 16:1(+C3H6O2)	C19H34O3	[M+H]1+	311.2581	+1		DMPE	DMPE 12:0-16:1	C35H68NO8P	[M-H]1-	660.4610	-1	HG(DMPE,224)	C7H16NO5P	[M-H]1-	224.0693	-1
DMPE	DMPE 14:1-16:1	C37H70NO8P	[M+H]1+	688.4912	+1	FA 14:1(+C3H4O)	C17H28O2	[M+H]1+	265.2162	+1		DMPE	DMPE 12:0-16:1	C35H68NO8P	[M-H]1-	660.4610	-1	FA 12:0(+O)	C12H24O2	[M-H]1-	199.1704	-1
DMPE	DMPE 14:1-16:1	C37H70NO8P	[M+H]1+	688.4912	+1	FA 16:1(+C3H4O)	C19H32O2	[M+H]1+	293.2475	+1		DMPE	DMPE 12:0-16:1	C35H68NO8P	[M-H]1-	660.4610	-1	FA 16:1(+O)	C16H30O2	[M-H]1-	253.2173	-1
DMPE	DMPE 14:1-18:1	C39H74NO8P	[M+H]1+	716.5225	+1	HG(DMPE,170)	C4H12NO4P	[M+H]1+	170.0577	+1		DMPE	DMPE 12:0-16:1	C35H68NO8P	[M-H]1-	660.4610	-1	-FA 12:0(+HO)	C23H44NO6P	[M-H]1-	460.2833	-1
DMPE	DMPE 14:1-18:1	C39H74NO8P	[M+H]1+	716.5225	+1	-HG(DMPE,169)	C35H62O4	[M+H]1+	547.4721	+1		DMPE	DMPE 12:0-16:1	C35H68NO8P	[M-H]1-	660.4610	-1	-FA 16:1(+HO)	C19H38NO6P	[M-H]1-	406.2364	-1
DMPE	DMPE 14:1-18:1	C39H74NO8P	[M+H]1+	716.5225	+1	FA 14:1	C14H24O	[M+H]1+	209.1900	+1		DMPE	DMPE 12:0-16:1	C35H68NO8P	[M-H]1-	660.4610	-1	-FA 12:0(-H)	C23H46NO7P	[M-H]1-	478.2939	-1
DMPE	DMPE 14:1-18:1	C39H74NO8P	[M+H]1+	716.5225	+1	FA 18:1	C18H32O	[M+H]1+	265.2526	+1		DMPE	DMPE 12:0-16:1	C35H68NO8P	[M-H]1-	660.4610	-1	-FA 16:1(-H)	C19H40NO7P	[M-H]1-	424.2470	-1
DMPE	DMPE 14:1-18:1	C39H74NO8P	[M+H]1+	716.5225	+1	FA 18:1(+C3H4O) + HG(DMPE)	C25H48NO6P	[M+H]1+	490.3292	+1		DMPE	DMPE 14:0-16:1	C37H72NO8P	[M-H]1-	688.4923	-1	P(79)	HO3P	[M-H]1-	78.9591	-1
DMPE	DMPE 14:1-18:1	C39H74NO8P	[M+H]1+	716.5225	+1	FA 14:1(+C3H4O) + HG(DMPE)	C21H40NO6P	[M+H]1+	434.2666	+1		DMPE	DMPE 14:0-16:1	C37H72NO8P	[M-H]1-	688.4923	-1	HG(DMPE,168)	C4H12NO4P	[M-H]1-	168.0431	-1
DMPE	DMPE 14:1-18:1	C39H74NO8P	[M+H]1+	716.5225	+1	FA 18:1(+C3H6O2) + HG(DMPE)	C25H50NO7P	[M+H]1+	508.3398	+1		DMPE	DMPE 14:0-16:1	C37H72NO8P	[M-H]1-	688.4923	-1	HG(DMPE,224)	C7H16NO5P	[M-H]1-	224.0693	-1
DMPE	DMPE 14:1-18:1	C39H74NO8P	[M+H]1+	716.5225	+1	FA 14:1(+C3H6O2) + HG(DMPE)	C21H42NO7P	[M+H]1+	452.2772	+1		DMPE	DMPE 14:0-16:1	C37H72NO8P	[M-H]1-	688.4923	-1	FA 14:0(+O)	C14H28O2	[M-H]1-	227.2017	-1
DMPE	DMPE 14:1-18:1	C39H74NO8P	[M+H]1+	716.5225	+1	FA 14:1(+C3H6O2)	C17H30O3	[M+H]1+	283.2268	+1		DMPE	DMPE 14:0-16:1	C37H72NO8P	[M-H]1-	688.4923	-1	FA 16:1(+O)	C16H30O2	[M-H]1-	253.2173	-1
DMPE	DMPE 14:1-18:1	C39H74NO8P	[M+H]1+	716.5225	+1	FA 18:1(+C3H6O2)	C21H38O3	[M+H]1+	339.2894	+1		DMPE	DMPE 14:0-16:1	C37H72NO8P	[M-H]1-	688.4923	-1	-FA 14:0(+HO)	C23H44NO6P	[M-H]1-	460.2833	-1
DMPE	DMPE 14:1-18:1	C39H74NO8P	[M+H]1+	716.5225	+1	FA 14:1(+C3H4O)	C17H28O2	[M+H]1+	265.2162	+1		DMPE	DMPE 14:0-16:1	C37H72NO8P	[M-H]1-	688.4923	-1	-FA 16:1(+HO)	C21H42NO6P	[M-H]1-	434.2677	-1
DMPE	DMPE 14:1-18:1	C39H74NO8P	[M+H]1+	716.5225	+1	FA 18:1(+C3H4O)	C21H36O2	[M+H]1+	321.2788	+1		DMPE	DMPE 14:0-16:1	C37H72NO8P	[M-H]1-	688.4923	-1	-FA 14:0(-H)	C23H46NO7P	[M-H]1-	478.2939	-1
DMPE	DMPE 16:0-18:1	C41H80NO8P	[M+H]1+	746.5694	+1	HG(DMPE,170)	C4H12NO4P	[M+H]1+	170.0577	+1		DMPE	DMPE 14:0-16:1	C37H72NO8P	[M-H]1-	688.4923	-1	-FA 16:1(-H)	C21H44NO7P	[M-H]1-	452.2783	-1
DMPE	DMPE 16:0-18:1	C41H80NO8P	[M+H]1+	746.5694	+1	-HG(DMPE,169)	C37H68O4	[M+H]1+	577.5190	+1		DMPE	DMPE 14:0-18:1	C39H76NO8P	[M-H]1-	716.5236	-1	P(79)	HO3P	[M-H]1-	78.9591	-1
DMPE	DMPE 16:0-18:1	C41H80NO8P	[M+H]1+	746.5694	+1	FA 16:0	C16H30O	[M+H]1+	239.2369	+1		DMPE	DMPE 14:0-18:1	C39H76NO8P	[M-H]1-	716.5236	-1	HG(DMPE,168)	C4H12NO4P	[M-H]1-	168.0431	-1
DMPE	DMPE 16:0-18:1	C41H80NO8P	[M+H]1+	746.5694	+1	FA 18:1	C18H32O	[M+H]1+	265.2526	+1		DMPE	DMPE 14:0-18:1	C39H76NO8P	[M-H]1-	716.5236	-1	HG(DMPE,224)	C7H16NO5P	[M-H]1-	224.0693	-1
DMPE	DMPE 16:0-18:1	C41H80NO8P	[M+H]1+	746.5694	+1	FA 18:1(+C3H4O) + HG(DMPE)	C25H48NO6P	[M+H]1+	490.3292	+1		DMPE	DMPE 14:0-18:1	C39H76NO8P	[M-H]1-	716.5236	-1	FA 14:0(+O)	C14H28O2	[M-H]1-	227.2017	-1
DMPE	DMPE 16:0-18:1	C41H80NO8P	[M+H]1+	746.5694	+1	FA 16:0(+C3H4O) + HG(DMPE)	C23H46NO6P	[M+H]1+	464.3136	+1		DMPE	DMPE 14:0-18:1	C39H76NO8P	[M-H]1-	716.5236	-1	FA 18:1(+O)	C18H34O2	[M-H]1-	281.2486	-1
DMPE	DMPE 16:0-18:1	C41H80NO8P	[M+H]1+	746.5694	+1	FA 18:1(+C3H6O2) + HG(DMPE)	C25H50NO7P	[M+H]1+	508.3398	+1		DMPE	DMPE 14:0-18:1	C39H76NO8P	[M-H]1-	716.5236	-1	-FA 14:0(+HO)	C25H48NO6P	[M-H]1-	488.3146	-1
DMPE	DMPE 16:0-18:1	C41H80NO8P	[M+H]1+	746.5694	+1	FA 16:0(+C3H6O2) + HG(DMPE)	C23H48NO7P	[M+H]1+	482.3241	+1		DMPE	DMPE 14:0-18:1	C39H76NO8P	[M-H]1-	716.5236	-1	-FA 18:1(+HO)	C21H42NO6P	[M-H]1-	434.2677	-1
DMPE	DMPE 16:0-18:1	C41H80NO8P	[M+H]1+	746.5694	+1	FA 16:0(+C3H6O2)	C19H36O3	[M+H]1+	313.2737	+1		DMPE	DMPE 14:0-18:1	C39H76NO8P	[M-H]1-	716.5236	-1	-FA 14:0(-H)	C25H50NO7P	[M-H]1-	506.3252	-1
DMPE	DMPE 16:0-18:1	C41H80NO8P	[M+H]1+	746.5694	+1	FA 18:1(+C3H6O2)	C21H38O3	[M+H]1+	339.2894	+1		DMPE	DMPE 14:0-18:1	C39H76NO8P	[M-H]1-	716.5236	-1	-FA 18:1(-H)	C21H44NO7P	[M-H]1-	452.2783	-1
DMPE	DMPE 16:0-18:1	C41H80NO8P	[M+H]1+	746.5694	+1	FA 16:0(+C3H4O)	C19H34O2	[M+H]1+	295.2632	+1		DMPE	DMPE 14:1-16:1	C37H70NO8P	[M-H]1-	686.4766	-1	P(79)	HO3P	[M-H]1-	78.9591	-1
DMPE	DMPE 16:0-18:1	C41H80NO8P	[M+H]1+	746.5694	+1	FA 18:1(+C3H4O)	C21H36O2	[M+H]1+	321.2788	+1		DMPE	DMPE 14:1-16:1	C37H70NO8P	[M-H]1-	686.4766	-1	HG(DMPE,168)	C4H12NO4P	[M-H]1-	168.0431	-1
DMPE	DMPE 16:1-18:1	C41H78NO8P	[M+H]1+	744.5538	+1	HG(DMPE,170)	C4H12NO4P	[M+H]1+	170.0577	+1		DMPE	DMPE 14:1-16:1	C37H70NO8P	[M-H]1-	686.4766	-1	HG(DMPE,224)	C7H16NO5P	[M-H]1-	224.0693	-1
DMPE	DMPE 16:1-18:1	C41H78NO8P	[M+H]1+	744.5538	+1	-HG(DMPE,169)	C37H66O4	[M+H]1+	575.5034	+1		DMPE	DMPE 14:1-16:1	C37H70NO8P	[M-H]1-	686.4766	-1	FA 14:1(+O)	C14H26O2	[M-H]1-	225.1860	-1
DMPE	DMPE 16:1-18:1	C41H78NO8P	[M+H]1+	744.5538	+1	FA 16:1	C16H28O	[M+H]1+	237.2213	+1		DMPE	DMPE 14:1-16:1	C37H70NO8P	[M-H]1-	686.4766	-1	FA 16:1(+O)	C16H30O2	[M-H]1-	253.2173	-1
DMPE	DMPE 16:1-18:1	C41H78NO8P	[M+H]1+	744.5538	+1	FA 18:1	C18H32O	[M+H]1+	265.2526	+1		DMPE	DMPE 14:1-16:1	C37H70NO8P	[M-H]1-	686.4766	-1	-FA 14:1(+HO)	C23H44NO6P	[M-H]1-	460.2833	-1
DMPE	DMPE 16:1-18:1	C41H78NO8P	[M+H]1+	744.5538	+1	FA 18:1(+C3H4O) + HG(DMPE)	C25H48NO6P	[M+H]1+	490.3292	+1		DMPE	DMPE 14:1-16:1	C37H70NO8P	[M-H]1-	686.4766	-1	-FA 16:1(+HO)	C21H40NO6P	[M-H]1-	432.2520	-1
DMPE	DMPE 16:1-18:1	C41H78NO8P	[M+H]1+	744.5538	+1	FA 16:1(+C3H4O) + HG(DMPE)	C23H44NO6P	[M+H]1+	462.2979	+1		DMPE	DMPE 14:1-16:1	C37H70NO8P	[M-H]1-	686.4766	-1	-FA 14:1(-H)	C23H46NO7P	[M-H]1-	478.2939	-1
DMPE	DMPE 16:1-18:1	C41H78NO8P	[M+H]1+	744.5538	+1	FA 18:1(+C3H6O2) + HG(DMPE)	C25H50NO7P	[M+H]1+	508.3398	+1		DMPE	DMPE 14:1-16:1	C37H70NO8P	[M-H]1-	686.4766	-1	-FA 16:1(-H)	C21H42NO7P	[M-H]1-	450.2626	-1
DMPE	DMPE 16:1-18:1	C41H78NO8P	[M+H]1+	744.5538	+1	FA 16:1(+C3H6O2) + HG(DMPE)	C23H46NO7P	[M+H]1+	480.3085	+1		DMPE	DMPE 14:1-18:1	C39H74NO8P	[M-H]1-	714.5079	-1	P(79)	HO3P	[M-H]1-	78.9591	-1
DMPE	DMPE 16:1-18:1	C41H78NO8P	[M+H]1+	744.5538	+1	FA 16:1(+C3H6O2)	C19H34O3	[M+H]1+	311.2581	+1		DMPE	DMPE 14:1-18:1	C39H74NO8P	[M-H]1-	714.5079	-1	HG(DMPE,168)	C4H12NO4P	[M-H]1-	168.0431	-1
DMPE	DMPE 16:1-18:1	C41H78NO8P	[M+H]1+	744.5538	+1	FA 18:1(+C3H6O2)	C21H38O3	[M+H]1+	339.2894	+1		DMPE	DMPE 14:1-18:1	C39H74NO8P	[M-H]1-	714.5079	-1	HG(DMPE,224)	C7H16NO5P	[M-H]1-	224.0693	-1
DMPE	DMPE 16:1-18:1	C41H78NO8P	[M+H]1+	744.5538	+1	FA 16:1(+C3H4O)	C19H32O2	[M+H]1+	293.2475	+1		DMPE	DMPE 14:1-18:1	C39H74NO8P	[M-H]1-	714.5079	-1	FA 14:1(+O)	C14H26O2	[M-H]1-	225.1860	-1
DMPE	DMPE 16:1-18:1	C41H78NO8P	[M+H]1+	744.5538	+1	FA 18:1(+C3H4O)	C21H36O2	[M+H]1+	321.2788	+1		DMPE	DMPE 14:1-18:1	C39H74NO8P	[M-H]1-	714.5079	-1	FA 18:1(+O)	C18H34O2	[M-H]1-	281.2486	-1
DMPE	DMPE 18:1-18:1	C43H82NO8P	[M+H]1+	772.5851	+1	HG(DMPE,170)	C4H12NO4P	[M+H]1+	170.0577	+1		DMPE	DMPE 14:1-18:1	C39H74NO8P	[M-H]1-	714.5079	-1	-FA 14:1(+HO)	C25H48NO6P	[M-H]1-	488.3146	-1
DMPE	DMPE 18:1-18:1	C43H82NO8P	[M+H]1+	772.5851	+1	-HG(DMPE,169)	C39H70O4	[M+H]1+	603.5347	+1		DMPE	DMPE 14:1-18:1	C39H74NO8P	[M-H]1-	714.5079	-1	-FA 18:1(+HO)	C21H40NO6P	[M-H]1-	432.2520	-1
DMPE	DMPE 18:1-18:1	C43H82NO8P	[M+H]1+	772.5851	+1	FA 18:1	C18H32O	[M+H]1+	265.2526	+1		DMPE	DMPE 14:1-18:1	C39H74NO8P	[M-H]1-	714.5079	-1	-FA 14:1(-H)	C25H50NO7P	[M-H]1-	506.3252	-1
DMPE	DMPE 18:1-18:1	C43H82NO8P	[M+H]1+	772.5851	+1	FA 18:1(+C3H4O) + HG(DMPE)	C25H48NO6P	[M+H]1+	490.3292	+1		DMPE	DMPE 14:1-18:1	C39H74NO8P	[M-H]1-	714.5079	-1	-FA 18:1(-H)	C21H42NO7P	[M-H]1-	450.2626	-1
DMPE	DMPE 18:1-18:1	C43H82NO8P	[M+H]1+	772.5851	+1	FA 18:1(+C3H6O2) + HG(DMPE)	C25H50NO7P	[M+H]1+	508.3398	+1		DMPE	DMPE 16:0-18:1	C41H80NO8P	[M-H]1-	744.5549	-1	P(79)	HO3P	[M-H]1-	78.9591	-1
DMPE	DMPE 18:1-18:1	C43H82NO8P	[M+H]1+	772.5851	+1	FA 18:1(+C3H6O2)	C21H38O3	[M+H]1+	339.2894	+1		DMPE	DMPE 16:0-18:1	C41H80NO8P	[M-H]1-	744.5549	-1	HG(DMPE,168)	C4H12NO4P	[M-H]1-	168.0431	-1
DMPE	DMPE 18:1-18:1	C43H82NO8P	[M+H]1+	772.5851	+1	FA 18:1(+C3H4O)	C21H36O2	[M+H]1+	321.2788	+1		DMPE	DMPE 16:0-18:1	C41H80NO8P	[M-H]1-	744.5549	-1	HG(DMPE,224)	C7H16NO5P	[M-H]1-	224.0693	-1
LCB	LCB 18:0;3	C18H39NO3	[M+H]1+	318.3003	+1	LCB(60)	C2H5NO	[M+H]1+	60.0444	+1		DMPE	DMPE 16:0-18:1	C41H80NO8P	[M-H]1-	744.5549	-1	FA 16:0(+O)	C16H32O2	[M-H]1-	255.2330	-1
LCB	LCB 18:0;3	C18H39NO3	[M+H]1+	318.3003	+1	-(H2O,18)	C18H37NO2	[M+H]1+	300.2897	+1		DMPE	DMPE 16:0-18:1	C41H80NO8P	[M-H]1-	744.5549	-1	FA 18:1(+O)	C18H34O2	[M-H]1-	281.2486	-1
LCB	LCB 18:0;3	C18H39NO3	[M+H]1+	318.3003	+1	LCB 18:0;3(-H3O2)	C18H35NO	[M+H]1+	282.2791	+1		DMPE	DMPE 16:0-18:1	C41H80NO8P	[M-H]1-	744.5549	-1	-FA 16:0(+HO)	C25H48NO6P	[M-H]1-	488.3146	-1
LCB	LCB 18:0;3	C18H39NO3	[M+H]1+	318.3003	+1	LCB 18:0;3(-CH3O2)	C17H35NO	[M+H]1+	270.2791	+1		DMPE	DMPE 16:0-18:1	C41H80NO8P	[M-H]1-	744.5549	-1	-FA 18:1(+HO)	C23H46NO6P	[M-H]1-	462.2990	-1
LPA	LPA 16:0	C19H39O7P	[M+H]1+	411.2506	+1	-(H2O,18)	C19H37O6P	[M+H]1+	393.2401	+1		DMPE	DMPE 16:0-18:1	C41H80NO8P	[M-H]1-	744.5549	-1	-FA 16:0(-H)	C25H50NO7P	[M-H]1-	506.3252	-1
LPA	LPA 16:0	C19H39O7P	[M+H]1+	411.2506	+1	-(HPO4,98)	C19H36O3	[M+H]1+	313.2737	+1		DMPE	DMPE 16:0-18:1	C41H80NO8P	[M-H]1-	744.5549	-1	-FA 18:1(-H)	C23H48NO7P	[M-H]1-	480.3096	-1
LPA	LPA 16:0	C19H39O7P	[M+H]1+	411.2506	+1	FA 16:0	C16H30O	[M+H]1+	239.2369	+1		DMPE	DMPE 16:1-18:1	C41H78NO8P	[M-H]1-	742.5392	-1	P(79)	HO3P	[M-H]1-	78.9591	-1
LPA	LPA 16:0	C19H39O7P	[M+H]1+	411.2506	+1	GP(155)	C3H7O5P	[M+H]1+	155.0104	+1		DMPE	DMPE 16:1-18:1	C41H78NO8P	[M-H]1-	742.5392	-1	HG(DMPE,168)	C4H12NO4P	[M-H]1-	168.0431	-1
LPA	LPA 16:0	C19H39O7P	[M+NH4]1+	428.2772	+1	-(H2O,18)	C19H37O6P	[M+H]1+	393.2401	+1		DMPE	DMPE 16:1-18:1	C41H78NO8P	[M-H]1-	742.5392	-1	HG(DMPE,224)	C7H16NO5P	[M-H]1-	224.0693	-1
LPA	LPA 16:0	C19H39O7P	[M+NH4]1+	428.2772	+1	-(HPO4,98)	C19H36O3	[M+H]1+	313.2737	+1		DMPE	DMPE 16:1-18:1	C41H78NO8P	[M-H]1-	742.5392	-1	FA 16:1(+O)	C16H30O2	[M-H]1-	253.2173	-1
LPA	LPA 16:0	C19H39O7P	[M+NH4]1+	428.2772	+1	FA 16:0	C16H30O	[M+H]1+	239.2369	+1		DMPE	DMPE 16:1-18:1	C41H78NO8P	[M-H]1-	742.5392	-1	FA 18:1(+O)	C18H34O2	[M-H]1-	281.2486	-1
LPA	LPA 16:0	C19H39O7P	[M+NH4]1+	428.2772	+1	GP(155)	C3H7O5P	[M+H]1+	155.0104	+1		DMPE	DMPE 16:1-18:1	C41H78NO8P	[M-H]1-	742.5392	-1	-FA 16:1(+HO)	C25H48NO6P	[M-H]1-	488.3146	-1
LPA	LPA 16:1	C19H37O7P	[M+H]1+	409.2350	+1	-(H2O,18)	C19H35O6P	[M+H]1+	391.2244	+1		DMPE	DMPE 16:1-18:1	C41H78NO8P	[M-H]1-	742.5392	-1	-FA 18:1(+HO)	C23H44NO6P	[M-H]1-	460.2833	-1
LPA	LPA 16:1	C19H37O7P	[M+H]1+	409.2350	+1	-(HPO4,98)	C19H34O3	[M+H]1+	311.2581	+1		DMPE	DMPE 16:1-18:1	C41H78NO8P	[M-H]1-	742.5392	-1	-FA 16:1(-H)	C25H50NO7P	[M-H]1-	506.3252	-1
LPA	LPA 16:1	C19H37O7P	[M+H]1+	409.2350	+1	FA 16:1	C16H28O	[M+H]1+	237.2213	+1		DMPE	DMPE 16:1-18:1	C41H78NO8P	[M-H]1-	742.5392	-1	-FA 18:1(-H)	C23H46NO7P	[M-H]1-	478.2939	-1
LPA	LPA 16:1	C19H37O7P	[M+H]1+	409.2350	+1	GP(155)	C3H7O5P	[M+H]1+	155.0104	+1		DMPE	DMPE 18:1-18:1	C43H82NO8P	[M-H]1-	770.5705	-1	P(79)	HO3P	[M-H]1-	78.9591	-1
LPA	LPA 16:1	C19H37O7P	[M+NH4]1+	426.2615	+1	-(H2O,18)	C19H35O6P	[M+H]1+	391.2244	+1		DMPE	DMPE 18:1-18:1	C43H82NO8P	[M-H]1-	770.5705	-1	HG(DMPE,168)	C4H12NO4P	[M-H]1-	168.0431	-1
LPA	LPA 16:1	C19H37O7P	[M+NH4]1+	426.2615	+1	-(HPO4,98)	C19H34O3	[M+H]1+	311.2581	+1		DMPE	DMPE 18:1-18:1	C43H82NO8P	[M-H]1-	770.5705	-1	HG(DMPE,224)	C7H16NO5P	[M-H]1-	224.0693	-1
LPA	LPA 16:1	C19H37O7P	[M+NH4]1+	426.2615	+1	FA 16:1	C16H28O	[M+H]1+	237.2213	+1		DMPE	DMPE 18:1-18:1	C43H82NO8P	[M-H]1-	770.5705	-1	FA 18:1(+O)	C18H34O2	[M-H]1-	281.2486	-1
LPA	LPA 16:1	C19H37O7P	[M+NH4]1+	426.2615	+1	GP(155)	C3H7O5P	[M+H]1+	155.0104	+1		DMPE	DMPE 18:1-18:1	C43H82NO8P	[M-H]1-	770.5705	-1	-FA 18:1(+HO)	C25H48NO6P	[M-H]1-	488.3146	-1
LPA	LPA 18:0	C21H43O7P	[M+H]1+	439.2819	+1	-(H2O,18)	C21H41O6P	[M+H]1+	421.2714	+1		DMPE	DMPE 18:1-18:1	C43H82NO8P	[M-H]1-	770.5705	-1	-FA 18:1(-H)	C25H50NO7P	[M-H]1-	506.3252	-1
LPA	LPA 18:0	C21H43O7P	[M+H]1+	439.2819	+1	-(HPO4,98)	C21H40O3	[M+H]1+	341.3050	+1		IPC	IPC 18:0;3/24:0;1	C48H96NO13P	[M-H]1-	924.6547	-1	P(79)	HO3P	[M-H]1-	78.9591	-1
LPA	LPA 18:0	C21H43O7P	[M+H]1+	439.2819	+1	FA 18:0	C18H34O	[M+H]1+	267.2682	+1		IPC	IPC 18:0;3/24:0;1	C48H96NO13P	[M-H]1-	924.6547	-1	HG(PI,241)	C6H11O8P	[M-H]1-	241.0119	-1
LPA	LPA 18:0	C21H43O7P	[M+H]1+	439.2819	+1	GP(155)	C3H7O5P	[M+H]1+	155.0104	+1		IPC	IPC 18:0;3/24:0;1	C48H96NO13P	[M-H]1-	924.6547	-1	HG(PI,259)	C6H13O9P	[M-H]1-	259.0224	-1
LPA	LPA 18:0	C21H43O7P	[M+NH4]1+	456.3085	+1	-(H2O,18)	C21H41O6P	[M+H]1+	421.2714	+1		IPC	IPC 18:0;3/24:0;1	C48H96NO13P	[M-H]1-	924.6547	-1	-HG(I,180)	C42H84NO7P	[M-H]1-	744.5913	-1
LPA	LPA 18:0	C21H43O7P	[M+NH4]1+	456.3085	+1	-(HPO4,98)	C21H40O3	[M+H]1+	341.3050	+1		IPC	IPC 18:0;3/24:0;1	C48H96NO13P	[M-H]1-	924.6547	-1	LCB 18:0;3(-H6NO)	C18H34O2	[M-H]1-	281.2486	-1
LPA	LPA 18:0	C21H43O7P	[M+NH4]1+	456.3085	+1	FA 18:0	C18H34O	[M+H]1+	267.2682	+1		IPC	IPC 18:0;3/24:0;1	C48H96NO13P	[M-H]1-	924.6547	-1	LCB 18:0;3(-C2H10NO)	C16H30O2	[M-H]1-	253.2173	-1
LPA	LPA 18:0	C21H43O7P	[M+NH4]1+	456.3085	+1	GP(155)	C3H7O5P	[M+H]1+	155.0104	+1		IPC	IPC 18:0;3/26:0	C50H100NO12P	[M-H]1-	936.6910	-1	P(79)	HO3P	[M-H]1-	78.9591	-1
LPA	LPA 18:1	C21H41O7P	[M+H]1+	437.2663	+1	-(H2O,18)	C21H39O6P	[M+H]1+	419.2557	+1		IPC	IPC 18:0;3/26:0	C50H100NO12P	[M-H]1-	936.6910	-1	HG(PI,241)	C6H11O8P	[M-H]1-	241.0119	-1
LPA	LPA 18:1	C21H41O7P	[M+H]1+	437.2663	+1	-(HPO4,98)	C21H38O3	[M+H]1+	339.2894	+1		IPC	IPC 18:0;3/26:0	C50H100NO12P	[M-H]1-	936.6910	-1	HG(PI,259)	C6H13O9P	[M-H]1-	259.0224	-1
LPA	LPA 18:1	C21H41O7P	[M+H]1+	437.2663	+1	FA 18:1	C18H32O	[M+H]1+	265.2526	+1		IPC	IPC 18:0;3/26:0	C50H100NO12P	[M-H]1-	936.6910	-1	-HG(I,180)	C44H88NO6P	[M-H]1-	756.6277	-1
LPA	LPA 18:1	C21H41O7P	[M+H]1+	437.2663	+1	GP(155)	C3H7O5P	[M+H]1+	155.0104	+1		IPC	IPC 18:0;3/26:0	C50H100NO12P	[M-H]1-	936.6910	-1	LCB 18:0;3(-H6NO)	C18H34O2	[M-H]1-	281.2486	-1
LPA	LPA 18:1	C21H41O7P	[M+NH4]1+	454.2928	+1	-(H2O,18)	C21H39O6P	[M+H]1+	419.2557	+1		IPC	IPC 18:0;3/26:0	C50H100NO12P	[M-H]1-	936.6910	-1	LCB 18:0;3(-C2H10NO)	C16H30O2	[M-H]1-	253.2173	-1
LPA	LPA 18:1	C21H41O7P	[M+NH4]1+	454.2928	+1	-(HPO4,98)	C21H38O3	[M+H]1+	339.2894	+1		IPC	IPC 18:0;3/26:0;1	C50H100NO13P	[M-H]1-	952.6860	-1	P(79)	HO3P	[M-H]1-	78.9591	-1
LPA	LPA 18:1	C21H41O7P	[M+NH4]1+	454.2928	+1	FA 18:1	C18H32O	[M+H]1+	265.2526	+1		IPC	IPC 18:0;3/26:0;1	C50H100NO13P	[M-H]1-	952.6860	-1	HG(PI,241)	C6H11O8P	[M-H]1-	241.0119	-1
LPA	LPA 18:1	C21H41O7P	[M+NH4]1+	454.2928	+1	GP(155)	C3H7O5P	[M+H]1+	155.0104	+1		IPC	IPC 18:0;3/26:0;1	C50H100NO13P	[M-H]1-	952.6860	-1	HG(PI,259)	C6H13O9P	[M-H]1-	259.0224	-1
LPC	LPC 12:0	C20H42NO7P	[M+H]1+	440.2772	+1	HG(PC,184)	C5H14NO4P	[M+H]1+	184.0733	+1		IPC	IPC 18:0;3/26:0;1	C50H100NO13P	[M-H]1-	952.6860	-1	-HG(I,180)	C44H88NO7P	[M-H]1-	772.6226	-1
LPC	LPC 12:0	C20H42NO7P	[M+H]1+	440.2772	+1	(C5H13NO,104)	C5H13NO	[M+H]1+	104.1070	+1		IPC	IPC 18:0;3/26:0;1	C50H100NO13P	[M-H]1-	952.6860	-1	LCB 18:0;3(-H6NO)	C18H34O2	[M-H]1-	281.2486	-1
LPC	LPC 12:1	C20H40NO7P	[M+H]1+	438.2615	+1	HG(PC,184)	C5H14NO4P	[M+H]1+	184.0733	+1		IPC	IPC 18:0;3/26:0;1	C50H100NO13P	[M-H]1-	952.6860	-1	LCB 18:0;3(-C2H10NO)	C16H30O2	[M-H]1-	253.2173	-1
LPC	LPC 12:1	C20H40NO7P	[M+H]1+	438.2615	+1	(C5H13NO,104)	C5H13NO	[M+H]1+	104.1070	+1		IPC	IPC 18:0;3/26:0;2	C50H100NO14P	[M-H]1-	968.6809	-1	P(79)	HO3P	[M-H]1-	78.9591	-1
LPC	LPC 14:0	C22H46NO7P	[M+H]1+	468.3085	+1	HG(PC,184)	C5H14NO4P	[M+H]1+	184.0733	+1		IPC	IPC 18:0;3/26:0;2	C50H100NO14P	[M-H]1-	968.6809	-1	HG(PI,241)	C6H11O8P	[M-H]1-	241.0119	-1
LPC	LPC 14:0	C22H46NO7P	[M+H]1+	468.3085	+1	(C5H13NO,104)	C5H13NO	[M+H]1+	104.1070	+1		IPC	IPC 18:0;3/26:0;2	C50H100NO14P	[M-H]1-	968.6809	-1	HG(PI,259)	C6H13O9P	[M-H]1-	259.0224	-1
LPC	LPC 14:1	C22H44NO7P	[M+H]1+	466.2928	+1	HG(PC,184)	C5H14NO4P	[M+H]1+	184.0733	+1		IPC	IPC 18:0;3/26:0;2	C50H100NO14P	[M-H]1-	968.6809	-1	-HG(I,180)	C44H88NO8P	[M-H]1-	788.6175	-1
LPC	LPC 14:1	C22H44NO7P	[M+H]1+	466.2928	+1	(C5H13NO,104)	C5H13NO	[M+H]1+	104.1070	+1		IPC	IPC 18:0;3/26:0;2	C50H100NO14P	[M-H]1-	968.6809	-1	LCB 18:0;3(-H6NO)	C18H34O2	[M-H]1-	281.2486	-1
LPC	LPC 16:0	C24H50NO7P	[M+H]1+	496.3398	+1	HG(PC,184)	C5H14NO4P	[M+H]1+	184.0733	+1		IPC	IPC 18:0;3/26:0;2	C50H100NO14P	[M-H]1-	968.6809	-1	LCB 18:0;3(-C2H10NO)	C16H30O2	[M-H]1-	253.2173	-1
LPC	LPC 16:0	C24H50NO7P	[M+H]1+	496.3398	+1	(C5H13NO,104)	C5H13NO	[M+H]1+	104.1070	+1		LPA	LPA 16:0	C19H39O7P	[M-H]1-	409.2361	-1	GP(153)	C3H7O5P	[M-H]1-	152.9958	-1
LPC	LPC 16:1	C24H48NO7P	[M+H]1+	494.3241	+1	HG(PC,184)	C5H14NO4P	[M+H]1+	184.0733	+1		LPA	LPA 16:0	C19H39O7P	[M-H]1-	409.2361	-1	P(79)	HO3P	[M-H]1-	78.9591	-1
LPC	LPC 16:1	C24H48NO7P	[M+H]1+	494.3241	+1	(C5H13NO,104)	C5H13NO	[M+H]1+	104.1070	+1		LPA	LPA 16:0	C19H39O7P	[M-H]1-	409.2361	-1	P(97)	H3O4P	[M-H]1-	96.9696	-1
LPC	LPC 18:0	C26H54NO7P	[M+H]1+	524.3711	+1	HG(PC,184)	C5H14NO4P	[M+H]1+	184.0733	+1		LPA	LPA 16:0	C19H39O7P	[M-H]1-	409.2361	-1	FA 16:0(+O)	C16H32O2	[M-H]1-	255.2330	-1
LPC	LPC 18:0	C26H54NO7P	[M+H]1+	524.3711	+1	(C5H13NO,104)	C5H13NO	[M+H]1+	104.1070	+1		LPA	LPA 16:0	C19H39O7P	[M-H]1-	409.2361	-1	-FA 16:0(-H)	C3H9O6P	[M-H]1-	171.0064	-1
LPC	LPC 18:1	C26H52NO7P	[M+H]1+	522.3554	+1	HG(PC,184)	C5H14NO4P	[M+H]1+	184.0733	+1		LPA	LPA 16:1	C19H37O7P	[M-H]1-	407.2204	-1	GP(153)	C3H7O5P	[M-H]1-	152.9958	-1
LPC	LPC 18:1	C26H52NO7P	[M+H]1+	522.3554	+1	(C5H13NO,104)	C5H13NO	[M+H]1+	104.1070	+1		LPA	LPA 16:1	C19H37O7P	[M-H]1-	407.2204	-1	P(79)	HO3P	[M-H]1-	78.9591	-1
LPE	LPE 14:0	C19H40NO7P	[M+H]1+	426.2615	+1	-HG(PE,141)	C17H32O3	[M+H]1+	285.2424	+1		LPA	LPA 16:1	C19H37O7P	[M-H]1-	407.2204	-1	P(97)	H3O4P	[M-H]1-	96.9696	-1
LPE	LPE 16:0	C21H44NO7P	[M+H]1+	454.2928	+1	-HG(PE,141)	C19H36O3	[M+H]1+	313.2737	+1		LPA	LPA 16:1	C19H37O7P	[M-H]1-	407.2204	-1	FA 16:1(+O)	C16H30O2	[M-H]1-	253.2173	-1
LPE	LPE 16:1	C21H42NO7P	[M+H]1+	452.2772	+1	-HG(PE,141)	C19H34O3	[M+H]1+	311.2581	+1		LPA	LPA 16:1	C19H37O7P	[M-H]1-	407.2204	-1	-FA 16:1(-H)	C3H9O6P	[M-H]1-	171.0064	-1
LPE	LPE 18:1	C23H46NO7P	[M+H]1+	480.3085	+1	-HG(PE,141)	C21H38O3	[M+H]1+	339.2894	+1		LPA	LPA 18:0	C21H43O7P	[M-H]1-	437.2674	-1	GP(153)	C3H7O5P	[M-H]1-	152.9958	-1
LPG	LPG 14:0	C20H41O9P	[M+H]1+	457.2561	+1	-HG(PG,172)	C17H32O3	[M+H]1+	285.2424	+1		LPA	LPA 18:0	C21H43O7P	[M-H]1-	437.2674	-1	P(79)	HO3P	[M-H]1-	78.9591	-1
LPG	LPG 14:0	C20H41O9P	[M+NH4]1+	474.2826	+1	-HG(PG,172)	C17H32O3	[M+H]1+	285.2424	+1		LPA	LPA 18:0	C21H43O7P	[M-H]1-	437.2674	-1	P(97)	H3O4P	[M-H]1-	96.9696	-1
LPG	LPG 14:1	C20H39O9P	[M+H]1+	455.2404	+1	-HG(PG,172)	C17H30O3	[M+H]1+	283.2268	+1		LPA	LPA 18:0	C21H43O7P	[M-H]1-	437.2674	-1	FA 18:0(+O)	C18H36O2	[M-H]1-	283.2643	-1
LPG	LPG 14:1	C20H39O9P	[M+NH4]1+	472.2670	+1	-HG(PG,172)	C17H30O3	[M+H]1+	283.2268	+1		LPA	LPA 18:0	C21H43O7P	[M-H]1-	437.2674	-1	-FA 18:0(-H)	C3H9O6P	[M-H]1-	171.0064	-1
LPG	LPG 16:1	C22H43O9P	[M+H]1+	483.2717	+1	-HG(PG,172)	C19H34O3	[M+H]1+	311.2581	+1		LPA	LPA 18:1	C21H41O7P	[M-H]1-	435.2517	-1	GP(153)	C3H7O5P	[M-H]1-	152.9958	-1
LPG	LPG 16:1	C22H43O9P	[M+NH4]1+	500.2983	+1	-HG(PG,172)	C19H34O3	[M+H]1+	311.2581	+1		LPA	LPA 18:1	C21H41O7P	[M-H]1-	435.2517	-1	P(79)	HO3P	[M-H]1-	78.9591	-1
LPG	LPG 18:0	C24H49O9P	[M+H]1+	513.3187	+1	-HG(PG,172)	C21H40O3	[M+H]1+	341.3050	+1		LPA	LPA 18:1	C21H41O7P	[M-H]1-	435.2517	-1	P(97)	H3O4P	[M-H]1-	96.9696	-1
LPG	LPG 18:0	C24H49O9P	[M+NH4]1+	530.3452	+1	-HG(PG,172)	C21H40O3	[M+H]1+	341.3050	+1		LPA	LPA 18:1	C21H41O7P	[M-H]1-	435.2517	-1	FA 18:1(+O)	C18H34O2	[M-H]1-	281.2486	-1
LPG	LPG 18:1	C24H47O9P	[M+H]1+	511.3030	+1	-HG(PG,172)	C21H38O3	[M+H]1+	339.2894	+1		LPA	LPA 18:1	C21H41O7P	[M-H]1-	435.2517	-1	-FA 18:1(-H)	C3H9O6P	[M-H]1-	171.0064	-1
LPG	LPG 18:1	C24H47O9P	[M+NH4]1+	528.3296	+1	-HG(PG,172)	C21H38O3	[M+H]1+	339.2894	+1		LPC	LPC 12:0	C20H42NO7P	[M+HCOO]1-	484.2681	-1	HG(PC,224)	C7H16NO5P	[M-H]1-	224.0693	-1
LPI	LPI 16:0	C25H49O12P	[M+H]1+	573.3034	+1	-(H2O,18)	C25H47O11P	[M+H]1+	555.2929	+1		LPC	LPC 12:0	C20H42NO7P	[M+HCOO]1-	484.2681	-1	-(CH3+HCOO)	C19H40NO7P	[M-H]1-	424.2470	-1
LPI	LPI 16:0	C25H49O12P	[M+H]1+	573.3034	+1	-(2*H2O,36)	C25H45O10P	[M+H]1+	537.2823	+1		LPC	LPC 12:0	C20H42NO7P	[M+HCOO]1-	484.2681	-1	FA 12:0(+O)	C12H24O2	[M-H]1-	199.1704	-1
LPI	LPI 16:0	C25H49O12P	[M+H]1+	573.3034	+1	GP(155)	C3H7O5P	[M+H]1+	155.0104	+1		LPC	LPC 12:1	C20H40NO7P	[M+HCOO]1-	482.2524	-1	HG(PC,224)	C7H16NO5P	[M-H]1-	224.0693	-1
LPI	LPI 16:0	C25H49O12P	[M+H]1+	573.3034	+1	GPI(335)	C9H19O11P	[M+H]1+	335.0738	+1		LPC	LPC 12:1	C20H40NO7P	[M+HCOO]1-	482.2524	-1	-(CH3+HCOO)	C19H38NO7P	[M-H]1-	422.2313	-1
LPI	LPI 16:0	C25H49O12P	[M+H]1+	573.3034	+1	GPI(317)	C9H17O10P	[M+H]1+	317.0632	+1		LPC	LPC 12:1	C20H40NO7P	[M+HCOO]1-	482.2524	-1	FA 12:1(+O)	C12H22O2	[M-H]1-	197.1547	-1
LPI	LPI 16:0	C25H49O12P	[M+H]1+	573.3034	+1	-HG(PI,260)	C19H36O3	[M+H]1+	313.2737	+1		LPC	LPC 14:0	C22H46NO7P	[M+HCOO]1-	512.2994	-1	HG(PC,224)	C7H16NO5P	[M-H]1-	224.0693	-1
LPI	LPI 16:0	C25H49O12P	[M+H]1+	573.3034	+1	FA 16:0	C16H30O	[M+H]1+	239.2369	+1		LPC	LPC 14:0	C22H46NO7P	[M+HCOO]1-	512.2994	-1	-(CH3+HCOO)	C21H44NO7P	[M-H]1-	452.2783	-1
LPI	LPI 16:0	C25H49O12P	[M+NH4]1+	590.3300	+1	-(H2O,18)	C25H47O11P	[M+H]1+	555.2929	+1		LPC	LPC 14:0	C22H46NO7P	[M+HCOO]1-	512.2994	-1	FA 14:0(+O)	C14H28O2	[M-H]1-	227.2017	-1
LPI	LPI 16:0	C25H49O12P	[M+NH4]1+	590.3300	+1	-(2*H2O,36)	C25H45O10P	[M+H]1+	537.2823	+1		LPC	LPC 14:1	C22H44NO7P	[M+HCOO]1-	510.2837	-1	HG(PC,224)	C7H16NO5P	[M-H]1-	224.0693	-1
LPI	LPI 16:0	C25H49O12P	[M+NH4]1+	590.3300	+1	GP(155)	C3H7O5P	[M+H]1+	155.0104	+1		LPC	LPC 14:1	C22H44NO7P	[M+HCOO]1-	510.2837	-1	-(CH3+HCOO)	C21H42NO7P	[M-H]1-	450.2626	-1
LPI	LPI 16:0	C25H49O12P	[M+NH4]1+	590.3300	+1	GPI(335)	C9H19O11P	[M+H]1+	335.0738	+1		LPC	LPC 14:1	C22H44NO7P	[M+HCOO]1-	510.2837	-1	FA 14:1(+O)	C14H26O2	[M-H]1-	225.1860	-1
LPI	LPI 16:0	C25H49O12P	[M+NH4]1+	590.3300	+1	GPI(317)	C9H17O10P	[M+H]1+	317.0632	+1		LPC	LPC 16:0	C24H50NO7P	[M+HCOO]1-	540.3307	-1	HG(PC,224)	C7H16NO5P	[M-H]1-	224.0693	-1
LPI	LPI 16:0	C25H49O12P	[M+NH4]1+	590.3300	+1	-HG(PI,260)	C19H36O3	[M+H]1+	313.2737	+1		LPC	LPC 16:0	C24H50NO7P	[M+HCOO]1-	540.3307	-1	-(CH3+HCOO)	C23H48NO7P	[M-H]1-	480.3096	-1
LPI	LPI 16:0	C25H49O12P	[M+NH4]1+	590.3300	+1	FA 16:0	C16H30O	[M+H]1+	239.2369	+1		LPC	LPC 16:0	C24H50NO7P	[M+HCOO]1-	540.3307	-1	FA 16:0(+O)	C16H32O2	[M-H]1-	255.2330	-1
LPI	LPI 16:1	C25H47O12P	[M+H]1+	571.2878	+1	-(H2O,18)	C25H45O11P	[M+H]1+	553.2772	+1		LPC	LPC 16:1	C24H48NO7P	[M+HCOO]1-	538.3150	-1	HG(PC,224)	C7H16NO5P	[M-H]1-	224.0693	-1
LPI	LPI 16:1	C25H47O12P	[M+H]1+	571.2878	+1	-(2*H2O,36)	C25H43O10P	[M+H]1+	535.2667	+1		LPC	LPC 16:1	C24H48NO7P	[M+HCOO]1-	538.3150	-1	-(CH3+HCOO)	C23H46NO7P	[M-H]1-	478.2939	-1
LPI	LPI 16:1	C25H47O12P	[M+H]1+	571.2878	+1	GP(155)	C3H7O5P	[M+H]1+	155.0104	+1		LPC	LPC 16:1	C24H48NO7P	[M+HCOO]1-	538.3150	-1	FA 16:1(+O)	C16H30O2	[M-H]1-	253.2173	-1
LPI	LPI 16:1	C25H47O12P	[M+H]1+	571.2878	+1	GPI(335)	C9H19O11P	[M+H]1+	335.0738	+1		LPC	LPC 18:0	C26H54NO7P	[M+HCOO]1-	568.3620	-1	HG(PC,224)	C7H16NO5P	[M-H]1-	224.0693	-1
LPI	LPI 16:1	C25H47O12P	[M+H]1+	571.2878	+1	GPI(317)	C9H17O10P	[M+H]1+	317.0632	+1		LPC	LPC 18:0	C26H54NO7P	[M+HCOO]1-	568.3620	-1	-(CH3+HCOO)	C25H52NO7P	[M-H]1-	508.3409	-1
LPI	LPI 16:1	C25H47O12P	[M+H]1+	571.2878	+1	-HG(PI,260)	C19H34O3	[M+H]1+	311.2581	+1		LPC	LPC 18:0	C26H54NO7P	[M+HCOO]1-	568.3620	-1	FA 18:0(+O)	C18H36O2	[M-H]1-	283.2643	-1
LPI	LPI 16:1	C25H47O12P	[M+H]1+	571.2878	+1	FA 16:1	C16H28O	[M+H]1+	237.2213	+1		LPC	LPC 18:1	C26H52NO7P	[M+HCOO]1-	566.3463	-1	HG(PC,224)	C7H16NO5P	[M-H]1-	224.0693	-1
LPI	LPI 16:1	C25H47O12P	[M+NH4]1+	588.3143	+1	-(H2O,18)	C25H45O11P	[M+H]1+	553.2772	+1		LPC	LPC 18:1	C26H52NO7P	[M+HCOO]1-	566.3463	-1	-(CH3+HCOO)	C25H50NO7P	[M-H]1-	506.3252	-1
LPI	LPI 16:1	C25H47O12P	[M+NH4]1+	588.3143	+1	-(2*H2O,36)	C25H43O10P	[M+H]1+	535.2667	+1		LPC	LPC 18:1	C26H52NO7P	[M+HCOO]1-	566.3463	-1	FA 18:1(+O)	C18H34O2	[M-H]1-	281.2486	-1
LPI	LPI 16:1	C25H47O12P	[M+NH4]1+	588.3143	+1	GP(155)	C3H7O5P	[M+H]1+	155.0104	+1		LPE	LPE 14:0	C19H40NO7P	[M-H]1-	424.2470	-1	-FA 14:0(-H)-(H2O)	C5H12NO5P	[M-H]1-	196.0380	-1
LPI	LPI 16:1	C25H47O12P	[M+NH4]1+	588.3143	+1	GPI(335)	C9H19O11P	[M+H]1+	335.0738	+1		LPE	LPE 14:0	C19H40NO7P	[M-H]1-	424.2470	-1	-FA 14:0(-H)	C5H14NO6P	[M-H]1-	214.0486	-1
LPI	LPI 16:1	C25H47O12P	[M+NH4]1+	588.3143	+1	GPI(317)	C9H17O10P	[M+H]1+	317.0632	+1		LPE	LPE 14:0	C19H40NO7P	[M-H]1-	424.2470	-1	GP(153)	C3H7O5P	[M-H]1-	152.9958	-1
LPI	LPI 16:1	C25H47O12P	[M+NH4]1+	588.3143	+1	-HG(PI,260)	C19H34O3	[M+H]1+	311.2581	+1		LPE	LPE 14:0	C19H40NO7P	[M-H]1-	424.2470	-1	FA 14:0(+O)	C14H28O2	[M-H]1-	227.2017	-1
LPI	LPI 16:1	C25H47O12P	[M+NH4]1+	588.3143	+1	FA 16:1	C16H28O	[M+H]1+	237.2213	+1		LPE	LPE 16:0	C21H44NO7P	[M-H]1-	452.2783	-1	-FA 16:0(-H)-(H2O)	C5H12NO5P	[M-H]1-	196.0380	-1
LPI	LPI 18:0	C27H53O12P	[M+H]1+	601.3347	+1	-(H2O,18)	C27H51O11P	[M+H]1+	583.3242	+1		LPE	LPE 16:0	C21H44NO7P	[M-H]1-	452.2783	-1	-FA 16:0(-H)	C5H14NO6P	[M-H]1-	214.0486	-1
LPI	LPI 18:0	C27H53O12P	[M+H]1+	601.3347	+1	-(2*H2O,36)	C27H49O10P	[M+H]1+	565.3136	+1		LPE	LPE 16:0	C21H44NO7P	[M-H]1-	452.2783	-1	GP(153)	C3H7O5P	[M-H]1-	152.9958	-1
LPI	LPI 18:0	C27H53O12P	[M+H]1+	601.3347	+1	GP(155)	C3H7O5P	[M+H]1+	155.0104	+1		LPE	LPE 16:0	C21H44NO7P	[M-H]1-	452.2783	-1	FA 16:0(+O)	C16H32O2	[M-H]1-	255.2330	-1
LPI	LPI 18:0	C27H53O12P	[M+H]1+	601.3347	+1	GPI(335)	C9H19O11P	[M+H]1+	335.0738	+1		LPE	LPE 16:1	C21H42NO7P	[M-H]1-	450.2626	-1	-FA 16:1(-H)-(H2O)	C5H12NO5P	[M-H]1-	196.0380	-1
LPI	LPI 18:0	C27H53O12P	[M+H]1+	601.3347	+1	GPI(317)	C9H17O10P	[M+H]1+	317.0632	+1		LPE	LPE 16:1	C21H42NO7P	[M-H]1-	450.2626	-1	-FA 16:1(-H)	C5H14NO6P	[M-H]1-	214.0486	-1
LPI	LPI 18:0	C27H53O12P	[M+H]1+	601.3347	+1	-HG(PI,260)	C21H40O3	[M+H]1+	341.3050	+1		LPE	LPE 16:1	C21H42NO7P	[M-H]1-	450.2626	-1	GP(153)	C3H7O5P	[M-H]1-	152.9958	-1
LPI	LPI 18:0	C27H53O12P	[M+H]1+	601.3347	+1	FA 18:0	C18H34O	[M+H]1+	267.2682	+1		LPE	LPE 16:1	C21H42NO7P	[M-H]1-	450.2626	-1	FA 16:1(+O)	C16H30O2	[M-H]1-	253.2173	-1
LPI	LPI 18:0	C27H53O12P	[M+NH4]1+	618.3613	+1	-(H2O,18)	C27H51O11P	[M+H]1+	583.3242	+1		LPE	LPE 18:1	C23H46NO7P	[M-H]1-	478.2939	-1	-FA 18:1(-H)-(H2O)	C5H12NO5P	[M-H]1-	196.0380	-1
LPI	LPI 18:0	C27H53O12P	[M+NH4]1+	618.3613	+1	-(2*H2O,36)	C27H49O10P	[M+H]1+	565.3136	+1		LPE	LPE 18:1	C23H46NO7P	[M-H]1-	478.2939	-1	-FA 18:1(-H)	C5H14NO6P	[M-H]1-	214.0486	-1
LPI	LPI 18:0	C27H53O12P	[M+NH4]1+	618.3613	+1	GP(155)	C3H7O5P	[M+H]1+	155.0104	+1		LPE	LPE 18:1	C23H46NO7P	[M-H]1-	478.2939	-1	GP(153)	C3H7O5P	[M-H]1-	152.9958	-1
LPI	LPI 18:0	C27H53O12P	[M+NH4]1+	618.3613	+1	GPI(335)	C9H19O11P	[M+H]1+	335.0738	+1		LPE	LPE 18:1	C23H46NO7P	[M-H]1-	478.2939	-1	FA 18:1(+O)	C18H34O2	[M-H]1-	281.2486	-1
LPI	LPI 18:0	C27H53O12P	[M+NH4]1+	618.3613	+1	GPI(317)	C9H17O10P	[M+H]1+	317.0632	+1		LPG	LPG 14:0	C20H41O9P	[M-H]1-	455.2415	-1	GP(153)	C3H7O5P	[M-H]1-	152.9958	-1
LPI	LPI 18:0	C27H53O12P	[M+NH4]1+	618.3613	+1	-HG(PI,260)	C21H40O3	[M+H]1+	341.3050	+1		LPG	LPG 14:0	C20H41O9P	[M-H]1-	455.2415	-1	-FA 14:0(-H)	C6H15O8P	[M-H]1-	245.0432	-1
LPI	LPI 18:0	C27H53O12P	[M+NH4]1+	618.3613	+1	FA 18:0	C18H34O	[M+H]1+	267.2682	+1		LPG	LPG 14:0	C20H41O9P	[M-H]1-	455.2415	-1	-FA 14:0(+HO)	C6H13O7P	[M-H]1-	227.0326	-1
LPI	LPI 18:1	C27H51O12P	[M+H]1+	599.3191	+1	-(H2O,18)	C27H49O11P	[M+H]1+	581.3085	+1		LPG	LPG 14:0	C20H41O9P	[M-H]1-	455.2415	-1	P(79)	HO3P	[M-H]1-	78.9591	-1
LPI	LPI 18:1	C27H51O12P	[M+H]1+	599.3191	+1	-(2*H2O,36)	C27H47O10P	[M+H]1+	563.2980	+1		LPG	LPG 14:0	C20H41O9P	[M-H]1-	455.2415	-1	FA 14:0(+O)	C14H28O2	[M-H]1-	227.2017	-1
LPI	LPI 18:1	C27H51O12P	[M+H]1+	599.3191	+1	GP(155)	C3H7O5P	[M+H]1+	155.0104	+1		LPG	LPG 14:1	C20H39O9P	[M-H]1-	453.2259	-1	GP(153)	C3H7O5P	[M-H]1-	152.9958	-1
LPI	LPI 18:1	C27H51O12P	[M+H]1+	599.3191	+1	GPI(335)	C9H19O11P	[M+H]1+	335.0738	+1		LPG	LPG 14:1	C20H39O9P	[M-H]1-	453.2259	-1	-FA 14:1(-H)	C6H15O8P	[M-H]1-	245.0432	-1
LPI	LPI 18:1	C27H51O12P	[M+H]1+	599.3191	+1	GPI(317)	C9H17O10P	[M+H]1+	317.0632	+1		LPG	LPG 14:1	C20H39O9P	[M-H]1-	453.2259	-1	-FA 14:1(+HO)	C6H13O7P	[M-H]1-	227.0326	-1
LPI	LPI 18:1	C27H51O12P	[M+H]1+	599.3191	+1	-HG(PI,260)	C21H38O3	[M+H]1+	339.2894	+1		LPG	LPG 14:1	C20H39O9P	[M-H]1-	453.2259	-1	P(79)	HO3P	[M-H]1-	78.9591	-1
LPI	LPI 18:1	C27H51O12P	[M+H]1+	599.3191	+1	FA 18:1	C18H32O	[M+H]1+	265.2526	+1		LPG	LPG 14:1	C20H39O9P	[M-H]1-	453.2259	-1	FA 14:1(+O)	C14H26O2	[M-H]1-	225.1860	-1
LPI	LPI 18:1	C27H51O12P	[M+NH4]1+	616.3456	+1	-(H2O,18)	C27H49O11P	[M+H]1+	581.3085	+1		LPG	LPG 16:1	C22H43O9P	[M-H]1-	481.2572	-1	GP(153)	C3H7O5P	[M-H]1-	152.9958	-1
LPI	LPI 18:1	C27H51O12P	[M+NH4]1+	616.3456	+1	-(2*H2O,36)	C27H47O10P	[M+H]1+	563.2980	+1		LPG	LPG 16:1	C22H43O9P	[M-H]1-	481.2572	-1	-FA 16:1(-H)	C6H15O8P	[M-H]1-	245.0432	-1
LPI	LPI 18:1	C27H51O12P	[M+NH4]1+	616.3456	+1	GP(155)	C3H7O5P	[M+H]1+	155.0104	+1		LPG	LPG 16:1	C22H43O9P	[M-H]1-	481.2572	-1	-FA 16:1(+HO)	C6H13O7P	[M-H]1-	227.0326	-1
LPI	LPI 18:1	C27H51O12P	[M+NH4]1+	616.3456	+1	GPI(335)	C9H19O11P	[M+H]1+	335.0738	+1		LPG	LPG 16:1	C22H43O9P	[M-H]1-	481.2572	-1	P(79)	HO3P	[M-H]1-	78.9591	-1
LPI	LPI 18:1	C27H51O12P	[M+NH4]1+	616.3456	+1	GPI(317)	C9H17O10P	[M+H]1+	317.0632	+1		LPG	LPG 16:1	C22H43O9P	[M-H]1-	481.2572	-1	FA 16:1(+O)	C16H30O2	[M-H]1-	253.2173	-1
LPI	LPI 18:1	C27H51O12P	[M+NH4]1+	616.3456	+1	-HG(PI,260)	C21H38O3	[M+H]1+	339.2894	+1		LPG	LPG 18:0	C24H49O9P	[M-H]1-	511.3041	-1	GP(153)	C3H7O5P	[M-H]1-	152.9958	-1
LPI	LPI 18:1	C27H51O12P	[M+NH4]1+	616.3456	+1	FA 18:1	C18H32O	[M+H]1+	265.2526	+1		LPG	LPG 18:0	C24H49O9P	[M-H]1-	511.3041	-1	-FA 18:0(-H)	C6H15O8P	[M-H]1-	245.0432	-1
LPS	LPS 14:0	C20H40NO9P	[M+H]1+	470.2513	+1	-(H2O,18)	C20H38NO8P	[M+H]1+	452.2408	+1		LPG	LPG 18:0	C24H49O9P	[M-H]1-	511.3041	-1	-FA 18:0(+HO)	C6H13O7P	[M-H]1-	227.0326	-1
LPS	LPS 14:0	C20H40NO9P	[M+H]1+	470.2513	+1	FA 14:0	C17H32O3	[M+H]1+	285.2424	+1		LPG	LPG 18:0	C24H49O9P	[M-H]1-	511.3041	-1	P(79)	HO3P	[M-H]1-	78.9591	-1
LPS	LPS 14:0	C20H40NO9P	[M+H]1+	470.2513	+1	-(C3H7NO3,105)	C17H33O6P	[M+H]1+	365.2088	+1		LPG	LPG 18:0	C24H49O9P	[M-H]1-	511.3041	-1	FA 18:0(+O)	C18H36O2	[M-H]1-	283.2643	-1
LPS	LPS 14:1	C20H38NO9P	[M+H]1+	468.2357	+1	-(H2O,18)	C20H36NO8P	[M+H]1+	450.2251	+1		LPG	LPG 18:1	C24H47O9P	[M-H]1-	509.2885	-1	GP(153)	C3H7O5P	[M-H]1-	152.9958	-1
LPS	LPS 14:1	C20H38NO9P	[M+H]1+	468.2357	+1	FA 14:1	C17H30O3	[M+H]1+	283.2268	+1		LPG	LPG 18:1	C24H47O9P	[M-H]1-	509.2885	-1	-FA 18:1(-H)	C6H15O8P	[M-H]1-	245.0432	-1
LPS	LPS 14:1	C20H38NO9P	[M+H]1+	468.2357	+1	-(C3H7NO3,105)	C17H31O6P	[M+H]1+	363.1931	+1		LPG	LPG 18:1	C24H47O9P	[M-H]1-	509.2885	-1	-FA 18:1(+HO)	C6H13O7P	[M-H]1-	227.0326	-1
LPS	LPS 16:0	C22H44NO9P	[M+H]1+	498.2826	+1	-(H2O,18)	C22H42NO8P	[M+H]1+	480.2721	+1		LPG	LPG 18:1	C24H47O9P	[M-H]1-	509.2885	-1	P(79)	HO3P	[M-H]1-	78.9591	-1
LPS	LPS 16:0	C22H44NO9P	[M+H]1+	498.2826	+1	FA 16:0	C19H36O3	[M+H]1+	313.2737	+1		LPG	LPG 18:1	C24H47O9P	[M-H]1-	509.2885	-1	FA 18:1(+O)	C18H34O2	[M-H]1-	281.2486	-1
LPS	LPS 16:0	C22H44NO9P	[M+H]1+	498.2826	+1	-(C3H7NO3,105)	C19H37O6P	[M+H]1+	393.2401	+1		LPI	LPI 16:0	C25H49O12P	[M-H]1-	571.2889	-1	-(C6H12O6, 180)	C19H37O6P	[M-H]1-	391.2255	-1
LPS	LPS 16:1	C22H42NO9P	[M+H]1+	496.2670	+1	-(H2O,18)	C22H40NO8P	[M+H]1+	478.2564	+1		LPI	LPI 16:0	C25H49O12P	[M-H]1-	571.2889	-1	GP(153)	C3H7O5P	[M-H]1-	152.9958	-1
LPS	LPS 16:1	C22H42NO9P	[M+H]1+	496.2670	+1	FA 16:1	C19H34O3	[M+H]1+	311.2581	+1		LPI	LPI 16:0	C25H49O12P	[M-H]1-	571.2889	-1	HG(PI,241)	C6H11O8P	[M-H]1-	241.0119	-1
LPS	LPS 16:1	C22H42NO9P	[M+H]1+	496.2670	+1	-(C3H7NO3,105)	C19H35O6P	[M+H]1+	391.2244	+1		LPI	LPI 16:0	C25H49O12P	[M-H]1-	571.2889	-1	-FA 16:0(+HO)	C9H17O10P	[M-H]1-	315.0487	-1
LPS	LPS 18:0	C24H48NO9P	[M+H]1+	526.3139	+1	-(H2O,18)	C24H46NO8P	[M+H]1+	508.3034	+1		LPI	LPI 16:0	C25H49O12P	[M-H]1-	571.2889	-1	P(79)	HO3P	[M-H]1-	78.9591	-1
LPS	LPS 18:0	C24H48NO9P	[M+H]1+	526.3139	+1	FA 18:0	C21H40O3	[M+H]1+	341.3050	+1		LPI	LPI 16:0	C25H49O12P	[M-H]1-	571.2889	-1	FA 16:0(+O)	C16H32O2	[M-H]1-	255.2330	-1
LPS	LPS 18:0	C24H48NO9P	[M+H]1+	526.3139	+1	-(C3H7NO3,105)	C21H41O6P	[M+H]1+	421.2714	+1		LPI	LPI 16:1	C25H47O12P	[M-H]1-	569.2732	-1	-(C6H12O6, 180)	C19H35O6P	[M-H]1-	389.2098	-1
LPS	LPS 18:1	C24H46NO9P	[M+H]1+	524.2983	+1	-(H2O,18)	C24H44NO8P	[M+H]1+	506.2877	+1		LPI	LPI 16:1	C25H47O12P	[M-H]1-	569.2732	-1	GP(153)	C3H7O5P	[M-H]1-	152.9958	-1
LPS	LPS 18:1	C24H46NO9P	[M+H]1+	524.2983	+1	FA 18:1	C21H38O3	[M+H]1+	339.2894	+1		LPI	LPI 16:1	C25H47O12P	[M-H]1-	569.2732	-1	HG(PI,241)	C6H11O8P	[M-H]1-	241.0119	-1
LPS	LPS 18:1	C24H46NO9P	[M+H]1+	524.2983	+1	-(C3H7NO3,105)	C21H39O6P	[M+H]1+	419.2557	+1		LPI	LPI 16:1	C25H47O12P	[M-H]1-	569.2732	-1	-FA 16:1(+HO)	C9H17O10P	[M-H]1-	315.0487	-1
MMPE	MMPE 14:0-18:1	C38H74NO8P	[M+H]1+	704.5225	+1	HG(MMPE,156)	C3H10NO4P	[M+H]1+	156.0420	+1		LPI	LPI 16:1	C25H47O12P	[M-H]1-	569.2732	-1	P(79)	HO3P	[M-H]1-	78.9591	-1
MMPE	MMPE 14:0-18:1	C38H74NO8P	[M+H]1+	704.5225	+1	-HG(MMPE,155)	C35H64O4	[M+H]1+	549.4877	+1		LPI	LPI 16:1	C25H47O12P	[M-H]1-	569.2732	-1	FA 16:1(+O)	C16H30O2	[M-H]1-	253.2173	-1
MMPE	MMPE 14:0-18:1	C38H74NO8P	[M+H]1+	704.5225	+1	FA 14:0	C14H26O	[M+H]1+	211.2056	+1		LPI	LPI 18:0	C27H53O12P	[M-H]1-	599.3202	-1	-(C6H12O6, 180)	C21H41O6P	[M-H]1-	419.2568	-1
MMPE	MMPE 14:0-18:1	C38H74NO8P	[M+H]1+	704.5225	+1	FA 18:1	C18H32O	[M+H]1+	265.2526	+1		LPI	LPI 18:0	C27H53O12P	[M-H]1-	599.3202	-1	GP(153)	C3H7O5P	[M-H]1-	152.9958	-1
MMPE	MMPE 14:0-18:1	C38H74NO8P	[M+H]1+	704.5225	+1	FA 18:1(+C3H4O) + HG(MMPE)	C24H46NO6P	[M+H]1+	476.3136	+1		LPI	LPI 18:0	C27H53O12P	[M-H]1-	599.3202	-1	HG(PI,241)	C6H11O8P	[M-H]1-	241.0119	-1
MMPE	MMPE 14:0-18:1	C38H74NO8P	[M+H]1+	704.5225	+1	FA 14:0(+C3H4O) + HG(MMPE)	C20H40NO6P	[M+H]1+	422.2666	+1		LPI	LPI 18:0	C27H53O12P	[M-H]1-	599.3202	-1	-FA 18:0(+HO)	C9H17O10P	[M-H]1-	315.0487	-1
MMPE	MMPE 14:0-18:1	C38H74NO8P	[M+H]1+	704.5225	+1	FA 18:1(+C3H6O2) + HG(MMPE)	C24H48NO7P	[M+H]1+	494.3241	+1		LPI	LPI 18:0	C27H53O12P	[M-H]1-	599.3202	-1	P(79)	HO3P	[M-H]1-	78.9591	-1
MMPE	MMPE 14:0-18:1	C38H74NO8P	[M+H]1+	704.5225	+1	FA 14:0(+C3H6O2) + HG(MMPE)	C20H42NO7P	[M+H]1+	440.2772	+1		LPI	LPI 18:0	C27H53O12P	[M-H]1-	599.3202	-1	FA 18:0(+O)	C18H36O2	[M-H]1-	283.2643	-1
MMPE	MMPE 14:0-18:1	C38H74NO8P	[M+H]1+	704.5225	+1	FA 14:0(+C3H6O2)	C17H32O3	[M+H]1+	285.2424	+1		LPI	LPI 18:1	C27H51O12P	[M-H]1-	597.3045	-1	-(C6H12O6, 180)	C21H39O6P	[M-H]1-	417.2411	-1
MMPE	MMPE 14:0-18:1	C38H74NO8P	[M+H]1+	704.5225	+1	FA 18:1(+C3H6O2)	C21H38O3	[M+H]1+	339.2894	+1		LPI	LPI 18:1	C27H51O12P	[M-H]1-	597.3045	-1	GP(153)	C3H7O5P	[M-H]1-	152.9958	-1
MMPE	MMPE 14:0-18:1	C38H74NO8P	[M+H]1+	704.5225	+1	FA 14:0(+C3H4O)	C17H30O2	[M+H]1+	267.2319	+1		LPI	LPI 18:1	C27H51O12P	[M-H]1-	597.3045	-1	HG(PI,241)	C6H11O8P	[M-H]1-	241.0119	-1
MMPE	MMPE 14:0-18:1	C38H74NO8P	[M+H]1+	704.5225	+1	FA 18:1(+C3H4O)	C21H36O2	[M+H]1+	321.2788	+1		LPI	LPI 18:1	C27H51O12P	[M-H]1-	597.3045	-1	-FA 18:1(+HO)	C9H17O10P	[M-H]1-	315.0487	-1
MMPE	MMPE 16:0-18:0	C40H80NO8P	[M+H]1+	734.5694	+1	HG(MMPE,156)	C3H10NO4P	[M+H]1+	156.0420	+1		LPI	LPI 18:1	C27H51O12P	[M-H]1-	597.3045	-1	P(79)	HO3P	[M-H]1-	78.9591	-1
MMPE	MMPE 16:0-18:0	C40H80NO8P	[M+H]1+	734.5694	+1	-HG(MMPE,155)	C37H70O4	[M+H]1+	579.5347	+1		LPI	LPI 18:1	C27H51O12P	[M-H]1-	597.3045	-1	FA 18:1(+O)	C18H34O2	[M-H]1-	281.2486	-1
MMPE	MMPE 16:0-18:0	C40H80NO8P	[M+H]1+	734.5694	+1	FA 16:0	C16H30O	[M+H]1+	239.2369	+1		LPS	LPS 14:0	C20H40NO9P	[M-H]1-	468.2368	-1	GP(153)	C3H7O5P	[M-H]1-	152.9958	-1
MMPE	MMPE 16:0-18:0	C40H80NO8P	[M+H]1+	734.5694	+1	FA 18:0	C18H34O	[M+H]1+	267.2682	+1		LPS	LPS 14:0	C20H40NO9P	[M-H]1-	468.2368	-1	P(79)	HO3P	[M-H]1-	78.9591	-1
MMPE	MMPE 16:0-18:0	C40H80NO8P	[M+H]1+	734.5694	+1	FA 18:0(+C3H4O) + HG(MMPE)	C24H48NO6P	[M+H]1+	478.3292	+1		LPS	LPS 14:0	C20H40NO9P	[M-H]1-	468.2368	-1	P(97)	H3O4P	[M-H]1-	96.9696	-1
MMPE	MMPE 16:0-18:0	C40H80NO8P	[M+H]1+	734.5694	+1	FA 16:0(+C3H4O) + HG(MMPE)	C22H44NO6P	[M+H]1+	450.2979	+1		LPS	LPS 14:0	C20H40NO9P	[M-H]1-	468.2368	-1	FA 14:0(+O)	C14H28O2	[M-H]1-	227.2017	-1
MMPE	MMPE 16:0-18:0	C40H80NO8P	[M+H]1+	734.5694	+1	FA 18:0(+C3H6O2) + HG(MMPE)	C24H50NO7P	[M+H]1+	496.3398	+1		LPS	LPS 14:0	C20H40NO9P	[M-H]1-	468.2368	-1	-(C3H5NO2,87)	C17H35O7P	[M-H]1-	381.2048	-1
MMPE	MMPE 16:0-18:0	C40H80NO8P	[M+H]1+	734.5694	+1	FA 16:0(+C3H6O2) + HG(MMPE)	C22H46NO7P	[M+H]1+	468.3085	+1		LPS	LPS 14:1	C20H38NO9P	[M-H]1-	466.2211	-1	GP(153)	C3H7O5P	[M-H]1-	152.9958	-1
MMPE	MMPE 16:0-18:0	C40H80NO8P	[M+H]1+	734.5694	+1	FA 16:0(+C3H6O2)	C19H36O3	[M+H]1+	313.2737	+1		LPS	LPS 14:1	C20H38NO9P	[M-H]1-	466.2211	-1	P(79)	HO3P	[M-H]1-	78.9591	-1
MMPE	MMPE 16:0-18:0	C40H80NO8P	[M+H]1+	734.5694	+1	FA 18:0(+C3H6O2)	C21H40O3	[M+H]1+	341.3050	+1		LPS	LPS 14:1	C20H38NO9P	[M-H]1-	466.2211	-1	P(97)	H3O4P	[M-H]1-	96.9696	-1
MMPE	MMPE 16:0-18:0	C40H80NO8P	[M+H]1+	734.5694	+1	FA 16:0(+C3H4O)	C19H34O2	[M+H]1+	295.2632	+1		LPS	LPS 14:1	C20H38NO9P	[M-H]1-	466.2211	-1	FA 14:1(+O)	C14H26O2	[M-H]1-	225.1860	-1
MMPE	MMPE 16:0-18:0	C40H80NO8P	[M+H]1+	734.5694	+1	FA 18:0(+C3H4O)	C21H38O2	[M+H]1+	323.2945	+1		LPS	LPS 14:1	C20H38NO9P	[M-H]1-	466.2211	-1	-(C3H5NO2,87)	C17H33O7P	[M-H]1-	379.1891	-1
MMPE	MMPE 16:0-18:1	C40H78NO8P	[M+H]1+	732.5538	+1	HG(MMPE,156)	C3H10NO4P	[M+H]1+	156.0420	+1		LPS	LPS 16:0	C22H44NO9P	[M-H]1-	496.2681	-1	GP(153)	C3H7O5P	[M-H]1-	152.9958	-1
MMPE	MMPE 16:0-18:1	C40H78NO8P	[M+H]1+	732.5538	+1	-HG(MMPE,155)	C37H68O4	[M+H]1+	577.5190	+1		LPS	LPS 16:0	C22H44NO9P	[M-H]1-	496.2681	-1	P(79)	HO3P	[M-H]1-	78.9591	-1
MMPE	MMPE 16:0-18:1	C40H78NO8P	[M+H]1+	732.5538	+1	FA 16:0	C16H30O	[M+H]1+	239.2369	+1		LPS	LPS 16:0	C22H44NO9P	[M-H]1-	496.2681	-1	P(97)	H3O4P	[M-H]1-	96.9696	-1
MMPE	MMPE 16:0-18:1	C40H78NO8P	[M+H]1+	732.5538	+1	FA 18:1	C18H32O	[M+H]1+	265.2526	+1		LPS	LPS 16:0	C22H44NO9P	[M-H]1-	496.2681	-1	FA 16:0(+O)	C16H32O2	[M-H]1-	255.2330	-1
MMPE	MMPE 16:0-18:1	C40H78NO8P	[M+H]1+	732.5538	+1	FA 18:1(+C3H4O) + HG(MMPE)	C24H46NO6P	[M+H]1+	476.3136	+1		LPS	LPS 16:0	C22H44NO9P	[M-H]1-	496.2681	-1	-(C3H5NO2,87)	C19H39O7P	[M-H]1-	409.2361	-1
MMPE	MMPE 16:0-18:1	C40H78NO8P	[M+H]1+	732.5538	+1	FA 16:0(+C3H4O) + HG(MMPE)	C22H44NO6P	[M+H]1+	450.2979	+1		LPS	LPS 16:1	C22H42NO9P	[M-H]1-	494.2524	-1	GP(153)	C3H7O5P	[M-H]1-	152.9958	-1
MMPE	MMPE 16:0-18:1	C40H78NO8P	[M+H]1+	732.5538	+1	FA 18:1(+C3H6O2) + HG(MMPE)	C24H48NO7P	[M+H]1+	494.3241	+1		LPS	LPS 16:1	C22H42NO9P	[M-H]1-	494.2524	-1	P(79)	HO3P	[M-H]1-	78.9591	-1
MMPE	MMPE 16:0-18:1	C40H78NO8P	[M+H]1+	732.5538	+1	FA 16:0(+C3H6O2) + HG(MMPE)	C22H46NO7P	[M+H]1+	468.3085	+1		LPS	LPS 16:1	C22H42NO9P	[M-H]1-	494.2524	-1	P(97)	H3O4P	[M-H]1-	96.9696	-1
MMPE	MMPE 16:0-18:1	C40H78NO8P	[M+H]1+	732.5538	+1	FA 16:0(+C3H6O2)	C19H36O3	[M+H]1+	313.2737	+1		LPS	LPS 16:1	C22H42NO9P	[M-H]1-	494.2524	-1	FA 16:1(+O)	C16H30O2	[M-H]1-	253.2173	-1
MMPE	MMPE 16:0-18:1	C40H78NO8P	[M+H]1+	732.5538	+1	FA 18:1(+C3H6O2)	C21H38O3	[M+H]1+	339.2894	+1		LPS	LPS 16:1	C22H42NO9P	[M-H]1-	494.2524	-1	-(C3H5NO2,87)	C19H37O7P	[M-H]1-	407.2204	-1
MMPE	MMPE 16:0-18:1	C40H78NO8P	[M+H]1+	732.5538	+1	FA 16:0(+C3H4O)	C19H34O2	[M+H]1+	295.2632	+1		LPS	LPS 18:0	C24H48NO9P	[M-H]1-	524.2994	-1	GP(153)	C3H7O5P	[M-H]1-	152.9958	-1
MMPE	MMPE 16:0-18:1	C40H78NO8P	[M+H]1+	732.5538	+1	FA 18:1(+C3H4O)	C21H36O2	[M+H]1+	321.2788	+1		LPS	LPS 18:0	C24H48NO9P	[M-H]1-	524.2994	-1	P(79)	HO3P	[M-H]1-	78.9591	-1
MMPE	MMPE 16:1-16:1	C38H72NO8P	[M+H]1+	702.5068	+1	HG(MMPE,156)	C3H10NO4P	[M+H]1+	156.0420	+1		LPS	LPS 18:0	C24H48NO9P	[M-H]1-	524.2994	-1	P(97)	H3O4P	[M-H]1-	96.9696	-1
MMPE	MMPE 16:1-16:1	C38H72NO8P	[M+H]1+	702.5068	+1	-HG(MMPE,155)	C35H62O4	[M+H]1+	547.4721	+1		LPS	LPS 18:0	C24H48NO9P	[M-H]1-	524.2994	-1	FA 18:0(+O)	C18H36O2	[M-H]1-	283.2643	-1
MMPE	MMPE 16:1-16:1	C38H72NO8P	[M+H]1+	702.5068	+1	FA 16:1	C16H28O	[M+H]1+	237.2213	+1		LPS	LPS 18:0	C24H48NO9P	[M-H]1-	524.2994	-1	-(C3H5NO2,87)	C21H43O7P	[M-H]1-	437.2674	-1
MMPE	MMPE 16:1-16:1	C38H72NO8P	[M+H]1+	702.5068	+1	FA 16:1(+C3H4O) + HG(MMPE)	C22H42NO6P	[M+H]1+	448.2823	+1		LPS	LPS 18:1	C24H46NO9P	[M-H]1-	522.2837	-1	GP(153)	C3H7O5P	[M-H]1-	152.9958	-1
MMPE	MMPE 16:1-16:1	C38H72NO8P	[M+H]1+	702.5068	+1	FA 16:1(+C3H6O2) + HG(MMPE)	C22H44NO7P	[M+H]1+	466.2928	+1		LPS	LPS 18:1	C24H46NO9P	[M-H]1-	522.2837	-1	P(79)	HO3P	[M-H]1-	78.9591	-1
MMPE	MMPE 16:1-16:1	C38H72NO8P	[M+H]1+	702.5068	+1	FA 16:1(+C3H6O2)	C19H34O3	[M+H]1+	311.2581	+1		LPS	LPS 18:1	C24H46NO9P	[M-H]1-	522.2837	-1	P(97)	H3O4P	[M-H]1-	96.9696	-1
MMPE	MMPE 16:1-16:1	C38H72NO8P	[M+H]1+	702.5068	+1	FA 16:1(+C3H4O)	C19H32O2	[M+H]1+	293.2475	+1		LPS	LPS 18:1	C24H46NO9P	[M-H]1-	522.2837	-1	FA 18:1(+O)	C18H34O2	[M-H]1-	281.2486	-1
MMPE	MMPE 16:1-18:1	C40H76NO8P	[M+H]1+	730.5381	+1	HG(MMPE,156)	C3H10NO4P	[M+H]1+	156.0420	+1		LPS	LPS 18:1	C24H46NO9P	[M-H]1-	522.2837	-1	-(C3H5NO2,87)	C21H41O7P	[M-H]1-	435.2517	-1
MMPE	MMPE 16:1-18:1	C40H76NO8P	[M+H]1+	730.5381	+1	-HG(MMPE,155)	C37H66O4	[M+H]1+	575.5034	+1		M(IP)2C	M(IP)2C 18:0;3/24:0;1	C60H117NO26P2	[M-H]1-	1328.7266	-1	HG(M(IP)2,663) [-1]	C18H34O22P2	[M-H]1-	663.0944	-1
MMPE	MMPE 16:1-18:1	C40H76NO8P	[M+H]1+	730.5381	+1	FA 16:1	C16H28O	[M+H]1+	237.2213	+1		M(IP)2C	M(IP)2C 18:0;3/24:0;1	C60H117NO26P2	[M-H]1-	1328.7266	-1	HG(M(IP)2,331) [-2]	C18H34O22P2	[M-2H]2-	331.0436	-2
MMPE	MMPE 16:1-18:1	C40H76NO8P	[M+H]1+	730.5381	+1	FA 18:1	C18H32O	[M+H]1+	265.2526	+1		M(IP)2C	M(IP)2C 18:0;3/24:0;1	C60H117NO26P2	[M-H]1-	1328.7266	-1	HG(MIP,421)	C12H23O14P	[M-H]1-	421.0753	-1
MMPE	MMPE 16:1-18:1	C40H76NO8P	[M+H]1+	730.5381	+1	FA 18:1(+C3H4O) + HG(MMPE)	C24H46NO6P	[M+H]1+	476.3136	+1		M(IP)2C	M(IP)2C 18:0;3/24:0;1	C60H117NO26P2	[M-H]1-	1328.7266	-1	HG(MIP,403)	C12H21O13P	[M-H]1-	403.0647	-1
MMPE	MMPE 16:1-18:1	C40H76NO8P	[M+H]1+	730.5381	+1	FA 16:1(+C3H4O) + HG(MMPE)	C22H42NO6P	[M+H]1+	448.2823	+1		M(IP)2C	M(IP)2C 18:0;3/24:0;1	C60H117NO26P2	[M-H]1-	1328.7266	-1	HG(IP,241)	C6H11O8P	[M-H]1-	241.0119	-1
MMPE	MMPE 16:1-18:1	C40H76NO8P	[M+H]1+	730.5381	+1	FA 18:1(+C3H6O2) + HG(MMPE)	C24H48NO7P	[M+H]1+	494.3241	+1		M(IP)2C	M(IP)2C 18:0;3/24:0;1	C60H117NO26P2	[M-H]1-	1328.7266	-1	-HG(I3P,566)	C42H86NO8P	[M-H]1-	762.6018	-1
MMPE	MMPE 16:1-18:1	C40H76NO8P	[M+H]1+	730.5381	+1	FA 16:1(+C3H6O2) + HG(MMPE)	C22H44NO7P	[M+H]1+	466.2928	+1		M(IP)2C	M(IP)2C 18:0;3/24:0;1	C60H117NO26P2	[M-H]1-	1328.7266	-1	-HG(I3P,584)	C42H84NO7P	[M-H]1-	744.5913	-1
MMPE	MMPE 16:1-18:1	C40H76NO8P	[M+H]1+	730.5381	+1	FA 16:1(+C3H6O2)	C19H34O3	[M+H]1+	311.2581	+1		M(IP)2C	M(IP)2C 18:0;3/24:0;1	C60H117NO26P2	[M-H]1-	1328.7266	-1	-HG(I2P,404)	C48H96NO13P	[M-H]1-	924.6547	-1
MMPE	MMPE 16:1-18:1	C40H76NO8P	[M+H]1+	730.5381	+1	FA 18:1(+C3H6O2)	C21H38O3	[M+H]1+	339.2894	+1		M(IP)2C	M(IP)2C 18:0;3/24:0;1	C60H117NO26P2	[M-H]1-	1328.7266	-1	-HG(IP,242)	C54H106NO18P	[M-H]1-	1086.7075	-1
MMPE	MMPE 16:1-18:1	C40H76NO8P	[M+H]1+	730.5381	+1	FA 16:1(+C3H4O)	C19H32O2	[M+H]1+	293.2475	+1		M(IP)2C	M(IP)2C 18:0;3/24:0;1	C60H117NO26P2	[M-H]1-	1328.7266	-1	LCB 18:0;3(-H6NO)	C18H34O2	[M-H]1-	281.2486	-1
MMPE	MMPE 16:1-18:1	C40H76NO8P	[M+H]1+	730.5381	+1	FA 18:1(+C3H4O)	C21H36O2	[M+H]1+	321.2788	+1		M(IP)2C	M(IP)2C 18:0;3/26:0	C62H121NO25P2	[M-H]1-	1340.7630	-1	HG(M(IP)2,663) [-1]	C18H34O22P2	[M-H]1-	663.0944	-1
MMPE	MMPE 18:0-18:1	C42H82NO8P	[M+H]1+	760.5851	+1	HG(MMPE,156)	C3H10NO4P	[M+H]1+	156.0420	+1		M(IP)2C	M(IP)2C 18:0;3/26:0	C62H121NO25P2	[M-H]1-	1340.7630	-1	HG(M(IP)2,331) [-2]	C18H34O22P2	[M-2H]2-	331.0436	-2
MMPE	MMPE 18:0-18:1	C42H82NO8P	[M+H]1+	760.5851	+1	-HG(MMPE,155)	C39H72O4	[M+H]1+	605.5503	+1		M(IP)2C	M(IP)2C 18:0;3/26:0	C62H121NO25P2	[M-H]1-	1340.7630	-1	HG(MIP,421)	C12H23O14P	[M-H]1-	421.0753	-1
MMPE	MMPE 18:0-18:1	C42H82NO8P	[M+H]1+	760.5851	+1	FA 18:0	C18H34O	[M+H]1+	267.2682	+1		M(IP)2C	M(IP)2C 18:0;3/26:0	C62H121NO25P2	[M-H]1-	1340.7630	-1	HG(MIP,403)	C12H21O13P	[M-H]1-	403.0647	-1
MMPE	MMPE 18:0-18:1	C42H82NO8P	[M+H]1+	760.5851	+1	FA 18:1	C18H32O	[M+H]1+	265.2526	+1		M(IP)2C	M(IP)2C 18:0;3/26:0	C62H121NO25P2	[M-H]1-	1340.7630	-1	HG(IP,241)	C6H11O8P	[M-H]1-	241.0119	-1
MMPE	MMPE 18:0-18:1	C42H82NO8P	[M+H]1+	760.5851	+1	FA 18:1(+C3H4O) + HG(MMPE)	C24H46NO6P	[M+H]1+	476.3136	+1		M(IP)2C	M(IP)2C 18:0;3/26:0	C62H121NO25P2	[M-H]1-	1340.7630	-1	-HG(I3P,566)	C44H90NO7P	[M-H]1-	774.6382	-1
MMPE	MMPE 18:0-18:1	C42H82NO8P	[M+H]1+	760.5851	+1	FA 18:0(+C3H4O) + HG(MMPE)	C24H48NO6P	[M+H]1+	478.3292	+1		M(IP)2C	M(IP)2C 18:0;3/26:0	C62H121NO25P2	[M-H]1-	1340.7630	-1	-HG(I3P,584)	C44H88NO6P	[M-H]1-	756.6277	-1
MMPE	MMPE 18:0-18:1	C42H82NO8P	[M+H]1+	760.5851	+1	FA 18:1(+C3H6O2) + HG(MMPE)	C24H48NO7P	[M+H]1+	494.3241	+1		M(IP)2C	M(IP)2C 18:0;3/26:0	C62H121NO25P2	[M-H]1-	1340.7630	-1	-HG(I2P,404)	C50H100NO12P	[M-H]1-	936.6910	-1
MMPE	MMPE 18:0-18:1	C42H82NO8P	[M+H]1+	760.5851	+1	FA 18:0(+C3H6O2) + HG(MMPE)	C24H50NO7P	[M+H]1+	496.3398	+1		M(IP)2C	M(IP)2C 18:0;3/26:0	C62H121NO25P2	[M-H]1-	1340.7630	-1	-HG(IP,242)	C56H110NO17P	[M-H]1-	1098.7439	-1
MMPE	MMPE 18:0-18:1	C42H82NO8P	[M+H]1+	760.5851	+1	FA 18:0(+C3H6O2)	C21H40O3	[M+H]1+	341.3050	+1		M(IP)2C	M(IP)2C 18:0;3/26:0	C62H121NO25P2	[M-H]1-	1340.7630	-1	LCB 18:0;3(-H6NO)	C18H34O2	[M-H]1-	281.2486	-1
MMPE	MMPE 18:0-18:1	C42H82NO8P	[M+H]1+	760.5851	+1	FA 18:1(+C3H6O2)	C21H38O3	[M+H]1+	339.2894	+1		M(IP)2C	M(IP)2C 18:0;3/26:0;1	C62H121NO26P2	[M-H]1-	1356.7579	-1	HG(M(IP)2,663) [-1]	C18H34O22P2	[M-H]1-	663.0944	-1
MMPE	MMPE 18:0-18:1	C42H82NO8P	[M+H]1+	760.5851	+1	FA 18:0(+C3H4O)	C21H38O2	[M+H]1+	323.2945	+1		M(IP)2C	M(IP)2C 18:0;3/26:0;1	C62H121NO26P2	[M-H]1-	1356.7579	-1	HG(M(IP)2,331) [-2]	C18H34O22P2	[M-2H]2-	331.0436	-2
MMPE	MMPE 18:0-18:1	C42H82NO8P	[M+H]1+	760.5851	+1	FA 18:1(+C3H4O)	C21H36O2	[M+H]1+	321.2788	+1		M(IP)2C	M(IP)2C 18:0;3/26:0;1	C62H121NO26P2	[M-H]1-	1356.7579	-1	HG(MIP,421)	C12H23O14P	[M-H]1-	421.0753	-1
MMPE	MMPE 18:1-18:1	C42H80NO8P	[M+H]1+	758.5694	+1	HG(MMPE,156)	C3H10NO4P	[M+H]1+	156.0420	+1		M(IP)2C	M(IP)2C 18:0;3/26:0;1	C62H121NO26P2	[M-H]1-	1356.7579	-1	HG(MIP,403)	C12H21O13P	[M-H]1-	403.0647	-1
MMPE	MMPE 18:1-18:1	C42H80NO8P	[M+H]1+	758.5694	+1	-HG(MMPE,155)	C39H70O4	[M+H]1+	603.5347	+1		M(IP)2C	M(IP)2C 18:0;3/26:0;1	C62H121NO26P2	[M-H]1-	1356.7579	-1	HG(IP,241)	C6H11O8P	[M-H]1-	241.0119	-1
MMPE	MMPE 18:1-18:1	C42H80NO8P	[M+H]1+	758.5694	+1	FA 18:1	C18H32O	[M+H]1+	265.2526	+1		M(IP)2C	M(IP)2C 18:0;3/26:0;1	C62H121NO26P2	[M-H]1-	1356.7579	-1	-HG(I3P,566)	C44H90NO8P	[M-H]1-	790.6331	-1
MMPE	MMPE 18:1-18:1	C42H80NO8P	[M+H]1+	758.5694	+1	FA 18:1(+C3H4O) + HG(MMPE)	C24H46NO6P	[M+H]1+	476.3136	+1		M(IP)2C	M(IP)2C 18:0;3/26:0;1	C62H121NO26P2	[M-H]1-	1356.7579	-1	-HG(I3P,584)	C44H88NO7P	[M-H]1-	772.6226	-1
MMPE	MMPE 18:1-18:1	C42H80NO8P	[M+H]1+	758.5694	+1	FA 18:1(+C3H6O2) + HG(MMPE)	C24H48NO7P	[M+H]1+	494.3241	+1		M(IP)2C	M(IP)2C 18:0;3/26:0;1	C62H121NO26P2	[M-H]1-	1356.7579	-1	-HG(I2P,404)	C50H100NO13P	[M-H]1-	952.6860	-1
MMPE	MMPE 18:1-18:1	C42H80NO8P	[M+H]1+	758.5694	+1	FA 18:1(+C3H6O2)	C21H38O3	[M+H]1+	339.2894	+1		M(IP)2C	M(IP)2C 18:0;3/26:0;1	C62H121NO26P2	[M-H]1-	1356.7579	-1	-HG(IP,242)	C56H110NO18P	[M-H]1-	1114.7388	-1
MMPE	MMPE 18:1-18:1	C42H80NO8P	[M+H]1+	758.5694	+1	FA 18:1(+C3H4O)	C21H36O2	[M+H]1+	321.2788	+1		M(IP)2C	M(IP)2C 18:0;3/26:0;1	C62H121NO26P2	[M-H]1-	1356.7579	-1	LCB 18:0;3(-H6NO)	C18H34O2	[M-H]1-	281.2486	-1
PC	PC 10:0-16:0	C34H68NO8P	[M+H]1+	650.4755	+1	HG(PC,184)	C5H14NO4P	[M+H]1+	184.0733	+1		M(IP)2C	M(IP)2C 18:0;3/26:0;2	C62H121NO27P2	[M-H]1-	1372.7528	-1	HG(M(IP)2,663) [-1]	C18H34O22P2	[M-H]1-	663.0944	-1
PC	PC 10:0-16:0	C34H68NO8P	[M+NH4]1+	667.5021	+1	HG(PC,184)	C5H14NO4P	[M+H]1+	184.0733	+1		M(IP)2C	M(IP)2C 18:0;3/26:0;2	C62H121NO27P2	[M-H]1-	1372.7528	-1	HG(M(IP)2,331) [-2]	C18H34O22P2	[M-2H]2-	331.0436	-2
PC	PC 10:0-16:1	C34H66NO8P	[M+H]1+	648.4599	+1	HG(PC,184)	C5H14NO4P	[M+H]1+	184.0733	+1		M(IP)2C	M(IP)2C 18:0;3/26:0;2	C62H121NO27P2	[M-H]1-	1372.7528	-1	HG(MIP,421)	C12H23O14P	[M-H]1-	421.0753	-1
PC	PC 10:0-16:1	C34H66NO8P	[M+NH4]1+	665.4864	+1	HG(PC,184)	C5H14NO4P	[M+H]1+	184.0733	+1		M(IP)2C	M(IP)2C 18:0;3/26:0;2	C62H121NO27P2	[M-H]1-	1372.7528	-1	HG(MIP,403)	C12H21O13P	[M-H]1-	403.0647	-1
PC	PC 12:0-16:0	C36H72NO8P	[M+H]1+	678.5068	+1	HG(PC,184)	C5H14NO4P	[M+H]1+	184.0733	+1		M(IP)2C	M(IP)2C 18:0;3/26:0;2	C62H121NO27P2	[M-H]1-	1372.7528	-1	HG(IP,241)	C6H11O8P	[M-H]1-	241.0119	-1
PC	PC 12:0-16:0	C36H72NO8P	[M+NH4]1+	695.5334	+1	HG(PC,184)	C5H14NO4P	[M+H]1+	184.0733	+1		M(IP)2C	M(IP)2C 18:0;3/26:0;2	C62H121NO27P2	[M-H]1-	1372.7528	-1	-HG(I3P,566)	C44H90NO9P	[M-H]1-	806.6280	-1
PC	PC 12:0-16:1	C36H70NO8P	[M+H]1+	676.4912	+1	HG(PC,184)	C5H14NO4P	[M+H]1+	184.0733	+1		M(IP)2C	M(IP)2C 18:0;3/26:0;2	C62H121NO27P2	[M-H]1-	1372.7528	-1	-HG(I3P,584)	C44H88NO8P	[M-H]1-	788.6175	-1
PC	PC 12:0-16:1	C36H70NO8P	[M+NH4]1+	693.5177	+1	HG(PC,184)	C5H14NO4P	[M+H]1+	184.0733	+1		M(IP)2C	M(IP)2C 18:0;3/26:0;2	C62H121NO27P2	[M-H]1-	1372.7528	-1	-HG(I2P,404)	C50H100NO14P	[M-H]1-	968.6809	-1
PC	PC 14:0-16:0	C38H76NO8P	[M+H]1+	706.5381	+1	HG(PC,184)	C5H14NO4P	[M+H]1+	184.0733	+1		M(IP)2C	M(IP)2C 18:0;3/26:0;2	C62H121NO27P2	[M-H]1-	1372.7528	-1	-HG(IP,242)	C56H110NO19P	[M-H]1-	1130.7337	-1
PC	PC 14:0-16:0	C38H76NO8P	[M+NH4]1+	723.5647	+1	HG(PC,184)	C5H14NO4P	[M+H]1+	184.0733	+1		M(IP)2C	M(IP)2C 18:0;3/26:0;2	C62H121NO27P2	[M-H]1-	1372.7528	-1	LCB 18:0;3(-H6NO)	C18H34O2	[M-H]1-	281.2486	-1
PC	PC 14:0-16:1	C38H74NO8P	[M+H]1+	704.5225	+1	HG(PC,184)	C5H14NO4P	[M+H]1+	184.0733	+1		M(IP)2C	M(IP)2C 20:0;3/26:0	C64H125NO25P2	[M-H]1-	1368.7943	-1	HG(M(IP)2,663) [-1]	C18H34O22P2	[M-H]1-	663.0944	-1
PC	PC 14:0-16:1	C38H74NO8P	[M+NH4]1+	721.5490	+1	HG(PC,184)	C5H14NO4P	[M+H]1+	184.0733	+1		M(IP)2C	M(IP)2C 20:0;3/26:0	C64H125NO25P2	[M-H]1-	1368.7943	-1	HG(M(IP)2,331) [-2]	C18H34O22P2	[M-2H]2-	331.0436	-2
PC	PC 14:0-18:1	C40H78NO8P	[M+H]1+	732.5538	+1	HG(PC,184)	C5H14NO4P	[M+H]1+	184.0733	+1		M(IP)2C	M(IP)2C 20:0;3/26:0	C64H125NO25P2	[M-H]1-	1368.7943	-1	HG(MIP,421)	C12H23O14P	[M-H]1-	421.0753	-1
PC	PC 14:0-18:1	C40H78NO8P	[M+NH4]1+	749.5803	+1	HG(PC,184)	C5H14NO4P	[M+H]1+	184.0733	+1		M(IP)2C	M(IP)2C 20:0;3/26:0	C64H125NO25P2	[M-H]1-	1368.7943	-1	HG(MIP,403)	C12H21O13P	[M-H]1-	403.0647	-1
PC	PC 14:1-18:1	C40H76NO8P	[M+H]1+	730.5381	+1	HG(PC,184)	C5H14NO4P	[M+H]1+	184.0733	+1		M(IP)2C	M(IP)2C 20:0;3/26:0	C64H125NO25P2	[M-H]1-	1368.7943	-1	HG(IP,241)	C6H11O8P	[M-H]1-	241.0119	-1
PC	PC 14:1-18:1	C40H76NO8P	[M+NH4]1+	747.5647	+1	HG(PC,184)	C5H14NO4P	[M+H]1+	184.0733	+1		M(IP)2C	M(IP)2C 20:0;3/26:0	C64H125NO25P2	[M-H]1-	1368.7943	-1	-HG(I3P,566)	C46H94NO7P	[M-H]1-	802.6695	-1
PC	PC 16:0-16:0	C40H80NO8P	[M+H]1+	734.5694	+1	HG(PC,184)	C5H14NO4P	[M+H]1+	184.0733	+1		M(IP)2C	M(IP)2C 20:0;3/26:0	C64H125NO25P2	[M-H]1-	1368.7943	-1	-HG(I3P,584)	C46H92NO6P	[M-H]1-	784.6590	-1
PC	PC 16:0-16:0	C40H80NO8P	[M+NH4]1+	751.5960	+1	HG(PC,184)	C5H14NO4P	[M+H]1+	184.0733	+1		M(IP)2C	M(IP)2C 20:0;3/26:0	C64H125NO25P2	[M-H]1-	1368.7943	-1	-HG(I2P,404)	C52H104NO12P	[M-H]1-	964.7223	-1
PC	PC 16:0-18:1	C42H82NO8P	[M+H]1+	760.5851	+1	HG(PC,184)	C5H14NO4P	[M+H]1+	184.0733	+1		M(IP)2C	M(IP)2C 20:0;3/26:0	C64H125NO25P2	[M-H]1-	1368.7943	-1	-HG(IP,242)	C58H114NO17P	[M-H]1-	1126.7752	-1
PC	PC 16:0-18:1	C42H82NO8P	[M+NH4]1+	777.6116	+1	HG(PC,184)	C5H14NO4P	[M+H]1+	184.0733	+1		M(IP)2C	M(IP)2C 20:0;3/26:0	C64H125NO25P2	[M-H]1-	1368.7943	-1	LCB 20:0;3(-H6NO)	C20H38O2	[M-H]1-	309.2799	-1
PC	PC 16:1-18:1	C42H80NO8P	[M+H]1+	758.5694	+1	HG(PC,184)	C5H14NO4P	[M+H]1+	184.0733	+1		M(IP)2C	M(IP)2C 20:0;3/26:0;1	C64H125NO26P2	[M-H]1-	1384.7892	-1	HG(M(IP)2,663) [-1]	C18H34O22P2	[M-H]1-	663.0944	-1
PC	PC 16:1-18:1	C42H80NO8P	[M+NH4]1+	775.5960	+1	HG(PC,184)	C5H14NO4P	[M+H]1+	184.0733	+1		M(IP)2C	M(IP)2C 20:0;3/26:0;1	C64H125NO26P2	[M-H]1-	1384.7892	-1	HG(M(IP)2,331) [-2]	C18H34O22P2	[M-2H]2-	331.0436	-2
PC	PC 18:0-18:0	C44H88NO8P	[M+H]1+	790.6320	+1	HG(PC,184)	C5H14NO4P	[M+H]1+	184.0733	+1		M(IP)2C	M(IP)2C 20:0;3/26:0;1	C64H125NO26P2	[M-H]1-	1384.7892	-1	HG(MIP,421)	C12H23O14P	[M-H]1-	421.0753	-1
PC	PC 18:0-18:0	C44H88NO8P	[M+NH4]1+	807.6586	+1	HG(PC,184)	C5H14NO4P	[M+H]1+	184.0733	+1		M(IP)2C	M(IP)2C 20:0;3/26:0;1	C64H125NO26P2	[M-H]1-	1384.7892	-1	HG(MIP,403)	C12H21O13P	[M-H]1-	403.0647	-1
PC	PC 18:0-18:1	C44H86NO8P	[M+H]1+	788.6164	+1	HG(PC,184)	C5H14NO4P	[M+H]1+	184.0733	+1		M(IP)2C	M(IP)2C 20:0;3/26:0;1	C64H125NO26P2	[M-H]1-	1384.7892	-1	HG(IP,241)	C6H11O8P	[M-H]1-	241.0119	-1
PC	PC 18:0-18:1	C44H86NO8P	[M+NH4]1+	805.6429	+1	HG(PC,184)	C5H14NO4P	[M+H]1+	184.0733	+1		M(IP)2C	M(IP)2C 20:0;3/26:0;1	C64H125NO26P2	[M-H]1-	1384.7892	-1	-HG(I3P,566)	C46H94NO8P	[M-H]1-	818.6644	-1
PC	PC 18:1-18:1	C44H84NO8P	[M+H]1+	786.6007	+1	HG(PC,184)	C5H14NO4P	[M+H]1+	184.0733	+1		M(IP)2C	M(IP)2C 20:0;3/26:0;1	C64H125NO26P2	[M-H]1-	1384.7892	-1	-HG(I3P,584)	C46H92NO7P	[M-H]1-	800.6539	-1
PC	PC 18:1-18:1	C44H84NO8P	[M+NH4]1+	803.6273	+1	HG(PC,184)	C5H14NO4P	[M+H]1+	184.0733	+1		M(IP)2C	M(IP)2C 20:0;3/26:0;1	C64H125NO26P2	[M-H]1-	1384.7892	-1	-HG(I2P,404)	C52H104NO13P	[M-H]1-	980.7173	-1
PE	PE 16:0-18:1	C39H76NO8P	[M+H]1+	718.5381	+1	-HG(PE,141)	C37H68O4	[M+H]1+	577.5190	+1		M(IP)2C	M(IP)2C 20:0;3/26:0;1	C64H125NO26P2	[M-H]1-	1384.7892	-1	-HG(IP,242)	C58H114NO18P	[M-H]1-	1142.7701	-1
PE	PE 16:1-18:1	C39H74NO8P	[M+H]1+	716.5225	+1	-HG(PE,141)	C37H66O4	[M+H]1+	575.5034	+1		M(IP)2C	M(IP)2C 20:0;3/26:0;1	C64H125NO26P2	[M-H]1-	1384.7892	-1	LCB 20:0;3(-H6NO)	C20H38O2	[M-H]1-	309.2799	-1
PE	PE 18:0-18:1	C41H80NO8P	[M+H]1+	746.5694	+1	-HG(PE,141)	C39H72O4	[M+H]1+	605.5503	+1		MIPC	MIPC 18:0;3/26:0	C56H110NO17P	[M-H]1-	1098.7439	-1	P(79)	HO3P	[M-H]1-	78.9591	-1
PE	PE 18:1-18:1	C41H78NO8P	[M+H]1+	744.5538	+1	-HG(PE,141)	C39H70O4	[M+H]1+	603.5347	+1		MIPC	MIPC 18:0;3/26:0	C56H110NO17P	[M-H]1-	1098.7439	-1	P(97)	H3O4P	[M-H]1-	96.9696	-1
PG	PG 18:1-18:1	C42H79O10P	[M+H]1+	775.5484	+1	-HG(PG,172)	C39H70O4	[M+H]1+	603.5347	+1		MIPC	MIPC 18:0;3/26:0	C56H110NO17P	[M-H]1-	1098.7439	-1	HG(MIP,421)	C12H23O14P	[M-H]1-	421.0753	-1
PG	PG 18:1-18:1	C42H79O10P	[M+NH4]1+	792.5749	+1	-HG(PG,172)	C39H70O4	[M+H]1+	603.5347	+1		MIPC	MIPC 18:0;3/26:0	C56H110NO17P	[M-H]1-	1098.7439	-1	HG(MIP,403)	C12H21O13P	[M-H]1-	403.0647	-1
PI	PI 14:0-18:0	C41H79O13P	[M+H]1+	811.5331	+1	-HG(PI,260)	C35H66O4	[M+H]1+	551.5034	+1		MIPC	MIPC 18:0;3/26:0	C56H110NO17P	[M-H]1-	1098.7439	-1	HG(IP,241)	C6H11O8P	[M-H]1-	241.0119	-1
PI	PI 14:0-18:0	C41H79O13P	[M+NH4]1+	828.5597	+1	-HG(PI,260)	C35H66O4	[M+H]1+	551.5034	+1		MIPC	MIPC 18:0;3/26:0	C56H110NO17P	[M-H]1-	1098.7439	-1	-HG(I2,324)	C44H90NO7P	[M-H]1-	774.6382	-1
PI	PI 16:0-18:0	C43H83O13P	[M+H]1+	839.5644	+1	-HG(PI,260)	C37H70O4	[M+H]1+	579.5347	+1		MIPC	MIPC 18:0;3/26:0	C56H110NO17P	[M-H]1-	1098.7439	-1	-HG(I2,342)	C44H88NO6P	[M-H]1-	756.6277	-1
PI	PI 16:0-18:0	C43H83O13P	[M+NH4]1+	856.5910	+1	-HG(PI,260)	C37H70O4	[M+H]1+	579.5347	+1		MIPC	MIPC 18:0;3/26:0	C56H110NO17P	[M-H]1-	1098.7439	-1	LCB 18:0;3(-H6NO)	C18H34O2	[M-H]1-	281.2486	-1
PI	PI 16:0-18:1	C43H81O13P	[M+H]1+	837.5488	+1	-HG(PI,260)	C37H68O4	[M+H]1+	577.5190	+1		MIPC	MIPC 18:0;3/26:0;1	C56H110NO18P	[M-H]1-	1114.7388	-1	P(79)	HO3P	[M-H]1-	78.9591	-1
PI	PI 16:0-18:1	C43H81O13P	[M+NH4]1+	854.5753	+1	-HG(PI,260)	C37H68O4	[M+H]1+	577.5190	+1		MIPC	MIPC 18:0;3/26:0;1	C56H110NO18P	[M-H]1-	1114.7388	-1	P(97)	H3O4P	[M-H]1-	96.9696	-1
PI	PI 18:0-18:0	C45H87O13P	[M+H]1+	867.5957	+1	-HG(PI,260)	C39H74O4	[M+H]1+	607.5660	+1		MIPC	MIPC 18:0;3/26:0;1	C56H110NO18P	[M-H]1-	1114.7388	-1	HG(MIP,421)	C12H23O14P	[M-H]1-	421.0753	-1
PI	PI 18:0-18:0	C45H87O13P	[M+NH4]1+	884.6223	+1	-HG(PI,260)	C39H74O4	[M+H]1+	607.5660	+1		MIPC	MIPC 18:0;3/26:0;1	C56H110NO18P	[M-H]1-	1114.7388	-1	HG(MIP,403)	C12H21O13P	[M-H]1-	403.0647	-1
PI	PI 18:0-18:1	C45H85O13P	[M+H]1+	865.5801	+1	-HG(PI,260)	C39H72O4	[M+H]1+	605.5503	+1		MIPC	MIPC 18:0;3/26:0;1	C56H110NO18P	[M-H]1-	1114.7388	-1	HG(IP,241)	C6H11O8P	[M-H]1-	241.0119	-1
PI	PI 18:0-18:1	C45H85O13P	[M+NH4]1+	882.6066	+1	-HG(PI,260)	C39H72O4	[M+H]1+	605.5503	+1		MIPC	MIPC 18:0;3/26:0;1	C56H110NO18P	[M-H]1-	1114.7388	-1	-HG(I2,324)	C44H90NO8P	[M-H]1-	790.6331	-1
PI	PI 18:1-18:1	C45H83O13P	[M+H]1+	863.5644	+1	-HG(PI,260)	C39H70O4	[M+H]1+	603.5347	+1		MIPC	MIPC 18:0;3/26:0;1	C56H110NO18P	[M-H]1-	1114.7388	-1	-HG(I2,342)	C44H88NO7P	[M-H]1-	772.6226	-1
PI	PI 18:1-18:1	C45H83O13P	[M+NH4]1+	880.5910	+1	-HG(PI,260)	C39H70O4	[M+H]1+	603.5347	+1		MIPC	MIPC 18:0;3/26:0;1	C56H110NO18P	[M-H]1-	1114.7388	-1	LCB 18:0;3(-H6NO)	C18H34O2	[M-H]1-	281.2486	-1
PS	PS 12:0-16:0	C34H66NO10P	[M+H]1+	680.4497	+1	-HG(PS,185)	C31H58O4	[M+H]1+	495.4408	+1		MMPE	MMPE 14:0-18:1	C38H74NO8P	[M-H]1-	702.5079	-1	P(79)	HO3P	[M-H]1-	78.9591	-1
PS	PS 12:0-16:1	C34H64NO10P	[M+H]1+	678.4341	+1	-HG(PS,185)	C31H56O4	[M+H]1+	493.4251	+1		MMPE	MMPE 14:0-18:1	C38H74NO8P	[M-H]1-	702.5079	-1	HG(MMPE,154)	C3H10NO4P	[M-H]1-	154.0275	-1
PS	PS 12:0-18:1	C36H68NO10P	[M+H]1+	706.4654	+1	-HG(PS,185)	C33H60O4	[M+H]1+	521.4564	+1		MMPE	MMPE 14:0-18:1	C38H74NO8P	[M-H]1-	702.5079	-1	HG(MMPE,210)	C6H14NO5P	[M-H]1-	210.0537	-1
PS	PS 14:0-16:0	C36H70NO10P	[M+H]1+	708.4810	+1	-HG(PS,185)	C33H62O4	[M+H]1+	523.4721	+1		MMPE	MMPE 14:0-18:1	C38H74NO8P	[M-H]1-	702.5079	-1	FA 14:0(+O)	C14H28O2	[M-H]1-	227.2017	-1
PS	PS 14:0-18:1	C38H72NO10P	[M+H]1+	734.4967	+1	-HG(PS,185)	C35H64O4	[M+H]1+	549.4877	+1		MMPE	MMPE 14:0-18:1	C38H74NO8P	[M-H]1-	702.5079	-1	FA 18:1(+O)	C18H34O2	[M-H]1-	281.2486	-1
PS	PS 14:1-16:1	C36H66NO10P	[M+H]1+	704.4497	+1	-HG(PS,185)	C33H58O4	[M+H]1+	519.4408	+1		MMPE	MMPE 14:0-18:1	C38H74NO8P	[M-H]1-	702.5079	-1	-FA 14:0(+HO)	C24H46NO6P	[M-H]1-	474.2990	-1
PS	PS 16:0-16:0	C38H74NO10P	[M+H]1+	736.5123	+1	-HG(PS,185)	C35H66O4	[M+H]1+	551.5034	+1		MMPE	MMPE 14:0-18:1	C38H74NO8P	[M-H]1-	702.5079	-1	-FA 18:1(+HO)	C20H40NO6P	[M-H]1-	420.2520	-1
PS	PS 16:0-18:1	C40H76NO10P	[M+H]1+	762.5280	+1	-HG(PS,185)	C37H68O4	[M+H]1+	577.5190	+1		MMPE	MMPE 14:0-18:1	C38H74NO8P	[M-H]1-	702.5079	-1	-FA 14:0(-H)	C24H48NO7P	[M-H]1-	492.3096	-1
PS	PS 16:1-16:1	C38H70NO10P	[M+H]1+	732.4810	+1	-HG(PS,185)	C35H62O4	[M+H]1+	547.4721	+1		MMPE	MMPE 14:0-18:1	C38H74NO8P	[M-H]1-	702.5079	-1	-FA 18:1(-H)	C20H42NO7P	[M-H]1-	438.2626	-1
PS	PS 16:1-18:1	C40H74NO10P	[M+H]1+	760.5123	+1	-HG(PS,185)	C37H66O4	[M+H]1+	575.5034	+1		MMPE	MMPE 16:0-18:0	C40H80NO8P	[M-H]1-	732.5549	-1	P(79)	HO3P	[M-H]1-	78.9591	-1
PS	PS 18:0-18:1	C42H80NO10P	[M+H]1+	790.5593	+1	-HG(PS,185)	C39H72O4	[M+H]1+	605.5503	+1		MMPE	MMPE 16:0-18:0	C40H80NO8P	[M-H]1-	732.5549	-1	HG(MMPE,154)	C3H10NO4P	[M-H]1-	154.0275	-1
PS	PS 18:1-18:1	C42H78NO10P	[M+H]1+	788.5436	+1	-HG(PS,185)	C39H70O4	[M+H]1+	603.5347	+1		MMPE	MMPE 16:0-18:0	C40H80NO8P	[M-H]1-	732.5549	-1	HG(MMPE,210)	C6H14NO5P	[M-H]1-	210.0537	-1
TAG	TAG 12:0-12:0-16:0	C43H82O6	[M+H]1+	695.6184	+1	FA 12:0	C12H22O	[M+H]1+	183.1743	+1		MMPE	MMPE 16:0-18:0	C40H80NO8P	[M-H]1-	732.5549	-1	FA 16:0(+O)	C16H32O2	[M-H]1-	255.2330	-1
TAG	TAG 12:0-12:0-16:0	C43H82O6	[M+H]1+	695.6184	+1	FA 16:0	C16H30O	[M+H]1+	239.2369	+1		MMPE	MMPE 16:0-18:0	C40H80NO8P	[M-H]1-	732.5549	-1	FA 18:0(+O)	C18H36O2	[M-H]1-	283.2643	-1
TAG	TAG 12:0-12:0-16:0	C43H82O6	[M+H]1+	695.6184	+1	-FA 12:0(+HO)-(NH3)	C31H58O4	[M+H]1+	495.4408	+1		MMPE	MMPE 16:0-18:0	C40H80NO8P	[M-H]1-	732.5549	-1	-FA 16:0(+HO)	C24H48NO6P	[M-H]1-	476.3146	-1
TAG	TAG 12:0-12:0-16:0	C43H82O6	[M+H]1+	695.6184	+1	-FA 16:0(+HO)-(NH3)	C27H50O4	[M+H]1+	439.3782	+1		MMPE	MMPE 16:0-18:0	C40H80NO8P	[M-H]1-	732.5549	-1	-FA 18:0(+HO)	C22H44NO6P	[M-H]1-	448.2833	-1
TAG	TAG 12:0-12:0-16:0	C43H82O6	[M+NH4]1+	712.6450	+1	FA 12:0	C12H22O	[M+H]1+	183.1743	+1		MMPE	MMPE 16:0-18:0	C40H80NO8P	[M-H]1-	732.5549	-1	-FA 16:0(-H)	C24H50NO7P	[M-H]1-	494.3252	-1
TAG	TAG 12:0-12:0-16:0	C43H82O6	[M+NH4]1+	712.6450	+1	FA 16:0	C16H30O	[M+H]1+	239.2369	+1		MMPE	MMPE 16:0-18:0	C40H80NO8P	[M-H]1-	732.5549	-1	-FA 18:0(-H)	C22H46NO7P	[M-H]1-	466.2939	-1
TAG	TAG 12:0-12:0-16:0	C43H82O6	[M+NH4]1+	712.6450	+1	-FA 12:0(+HO)-(NH3)	C31H58O4	[M+H]1+	495.4408	+1		MMPE	MMPE 16:0-18:1	C40H78NO8P	[M-H]1-	730.5392	-1	P(79)	HO3P	[M-H]1-	78.9591	-1
TAG	TAG 12:0-12:0-16:0	C43H82O6	[M+NH4]1+	712.6450	+1	-FA 16:0(+HO)-(NH3)	C27H50O4	[M+H]1+	439.3782	+1		MMPE	MMPE 16:0-18:1	C40H78NO8P	[M-H]1-	730.5392	-1	HG(MMPE,154)	C3H10NO4P	[M-H]1-	154.0275	-1
TAG	TAG 12:0-12:0-16:1	C43H80O6	[M+H]1+	693.6028	+1	FA 12:0	C12H22O	[M+H]1+	183.1743	+1		MMPE	MMPE 16:0-18:1	C40H78NO8P	[M-H]1-	730.5392	-1	HG(MMPE,210)	C6H14NO5P	[M-H]1-	210.0537	-1
TAG	TAG 12:0-12:0-16:1	C43H80O6	[M+H]1+	693.6028	+1	FA 16:1	C16H28O	[M+H]1+	237.2213	+1		MMPE	MMPE 16:0-18:1	C40H78NO8P	[M-H]1-	730.5392	-1	FA 16:0(+O)	C16H32O2	[M-H]1-	255.2330	-1
TAG	TAG 12:0-12:0-16:1	C43H80O6	[M+H]1+	693.6028	+1	-FA 12:0(+HO)-(NH3)	C31H56O4	[M+H]1+	493.4251	+1		MMPE	MMPE 16:0-18:1	C40H78NO8P	[M-H]1-	730.5392	-1	FA 18:1(+O)	C18H34O2	[M-H]1-	281.2486	-1
TAG	TAG 12:0-12:0-16:1	C43H80O6	[M+H]1+	693.6028	+1	-FA 16:1(+HO)-(NH3)	C27H50O4	[M+H]1+	439.3782	+1		MMPE	MMPE 16:0-18:1	C40H78NO8P	[M-H]1-	730.5392	-1	-FA 16:0(+HO)	C24H46NO6P	[M-H]1-	474.2990	-1
TAG	TAG 12:0-12:0-16:1	C43H80O6	[M+NH4]1+	710.6293	+1	FA 12:0	C12H22O	[M+H]1+	183.1743	+1		MMPE	MMPE 16:0-18:1	C40H78NO8P	[M-H]1-	730.5392	-1	-FA 18:1(+HO)	C22H44NO6P	[M-H]1-	448.2833	-1
TAG	TAG 12:0-12:0-16:1	C43H80O6	[M+NH4]1+	710.6293	+1	FA 16:1	C16H28O	[M+H]1+	237.2213	+1		MMPE	MMPE 16:0-18:1	C40H78NO8P	[M-H]1-	730.5392	-1	-FA 16:0(-H)	C24H48NO7P	[M-H]1-	492.3096	-1
TAG	TAG 12:0-12:0-16:1	C43H80O6	[M+NH4]1+	710.6293	+1	-FA 12:0(+HO)-(NH3)	C31H56O4	[M+H]1+	493.4251	+1		MMPE	MMPE 16:0-18:1	C40H78NO8P	[M-H]1-	730.5392	-1	-FA 18:1(-H)	C22H46NO7P	[M-H]1-	466.2939	-1
TAG	TAG 12:0-12:0-16:1	C43H80O6	[M+NH4]1+	710.6293	+1	-FA 16:1(+HO)-(NH3)	C27H50O4	[M+H]1+	439.3782	+1		MMPE	MMPE 16:1-16:1	C38H72NO8P	[M-H]1-	700.4923	-1	P(79)	HO3P	[M-H]1-	78.9591	-1
TAG	TAG 12:0-12:0-18:0	C45H86O6	[M+H]1+	723.6497	+1	FA 12:0	C12H22O	[M+H]1+	183.1743	+1		MMPE	MMPE 16:1-16:1	C38H72NO8P	[M-H]1-	700.4923	-1	HG(MMPE,154)	C3H10NO4P	[M-H]1-	154.0275	-1
TAG	TAG 12:0-12:0-18:0	C45H86O6	[M+H]1+	723.6497	+1	FA 18:0	C18H34O	[M+H]1+	267.2682	+1		MMPE	MMPE 16:1-16:1	C38H72NO8P	[M-H]1-	700.4923	-1	HG(MMPE,210)	C6H14NO5P	[M-H]1-	210.0537	-1
TAG	TAG 12:0-12:0-18:0	C45H86O6	[M+H]1+	723.6497	+1	-FA 12:0(+HO)-(NH3)	C33H62O4	[M+H]1+	523.4721	+1		MMPE	MMPE 16:1-16:1	C38H72NO8P	[M-H]1-	700.4923	-1	FA 16:1(+O)	C16H30O2	[M-H]1-	253.2173	-1
TAG	TAG 12:0-12:0-18:0	C45H86O6	[M+H]1+	723.6497	+1	-FA 18:0(+HO)-(NH3)	C27H50O4	[M+H]1+	439.3782	+1		MMPE	MMPE 16:1-16:1	C38H72NO8P	[M-H]1-	700.4923	-1	-FA 16:1(+HO)	C22H42NO6P	[M-H]1-	446.2677	-1
TAG	TAG 12:0-12:0-18:0	C45H86O6	[M+NH4]1+	740.6763	+1	FA 12:0	C12H22O	[M+H]1+	183.1743	+1		MMPE	MMPE 16:1-16:1	C38H72NO8P	[M-H]1-	700.4923	-1	-FA 16:1(-H)	C22H44NO7P	[M-H]1-	464.2783	-1
TAG	TAG 12:0-12:0-18:0	C45H86O6	[M+NH4]1+	740.6763	+1	FA 18:0	C18H34O	[M+H]1+	267.2682	+1		MMPE	MMPE 16:1-18:1	C40H76NO8P	[M-H]1-	728.5236	-1	P(79)	HO3P	[M-H]1-	78.9591	-1
TAG	TAG 12:0-12:0-18:0	C45H86O6	[M+NH4]1+	740.6763	+1	-FA 12:0(+HO)-(NH3)	C33H62O4	[M+H]1+	523.4721	+1		MMPE	MMPE 16:1-18:1	C40H76NO8P	[M-H]1-	728.5236	-1	HG(MMPE,154)	C3H10NO4P	[M-H]1-	154.0275	-1
TAG	TAG 12:0-12:0-18:0	C45H86O6	[M+NH4]1+	740.6763	+1	-FA 18:0(+HO)-(NH3)	C27H50O4	[M+H]1+	439.3782	+1		MMPE	MMPE 16:1-18:1	C40H76NO8P	[M-H]1-	728.5236	-1	HG(MMPE,210)	C6H14NO5P	[M-H]1-	210.0537	-1
TAG	TAG 12:0-12:0-18:1	C45H84O6	[M+H]1+	721.6341	+1	FA 12:0	C12H22O	[M+H]1+	183.1743	+1		MMPE	MMPE 16:1-18:1	C40H76NO8P	[M-H]1-	728.5236	-1	FA 16:1(+O)	C16H30O2	[M-H]1-	253.2173	-1
TAG	TAG 12:0-12:0-18:1	C45H84O6	[M+H]1+	721.6341	+1	FA 18:1	C18H32O	[M+H]1+	265.2526	+1		MMPE	MMPE 16:1-18:1	C40H76NO8P	[M-H]1-	728.5236	-1	FA 18:1(+O)	C18H34O2	[M-H]1-	281.2486	-1
TAG	TAG 12:0-12:0-18:1	C45H84O6	[M+H]1+	721.6341	+1	-FA 12:0(+HO)-(NH3)	C33H60O4	[M+H]1+	521.4564	+1		MMPE	MMPE 16:1-18:1	C40H76NO8P	[M-H]1-	728.5236	-1	-FA 16:1(+HO)	C24H46NO6P	[M-H]1-	474.2990	-1
TAG	TAG 12:0-12:0-18:1	C45H84O6	[M+H]1+	721.6341	+1	-FA 18:1(+HO)-(NH3)	C27H50O4	[M+H]1+	439.3782	+1		MMPE	MMPE 16:1-18:1	C40H76NO8P	[M-H]1-	728.5236	-1	-FA 18:1(+HO)	C22H42NO6P	[M-H]1-	446.2677	-1
TAG	TAG 12:0-12:0-18:1	C45H84O6	[M+NH4]1+	738.6606	+1	FA 12:0	C12H22O	[M+H]1+	183.1743	+1		MMPE	MMPE 16:1-18:1	C40H76NO8P	[M-H]1-	728.5236	-1	-FA 16:1(-H)	C24H48NO7P	[M-H]1-	492.3096	-1
TAG	TAG 12:0-12:0-18:1	C45H84O6	[M+NH4]1+	738.6606	+1	FA 18:1	C18H32O	[M+H]1+	265.2526	+1		MMPE	MMPE 16:1-18:1	C40H76NO8P	[M-H]1-	728.5236	-1	-FA 18:1(-H)	C22H44NO7P	[M-H]1-	464.2783	-1
TAG	TAG 12:0-12:0-18:1	C45H84O6	[M+NH4]1+	738.6606	+1	-FA 12:0(+HO)-(NH3)	C33H60O4	[M+H]1+	521.4564	+1		MMPE	MMPE 18:0-18:1	C42H82NO8P	[M-H]1-	758.5705	-1	P(79)	HO3P	[M-H]1-	78.9591	-1
TAG	TAG 12:0-12:0-18:1	C45H84O6	[M+NH4]1+	738.6606	+1	-FA 18:1(+HO)-(NH3)	C27H50O4	[M+H]1+	439.3782	+1		MMPE	MMPE 18:0-18:1	C42H82NO8P	[M-H]1-	758.5705	-1	HG(MMPE,154)	C3H10NO4P	[M-H]1-	154.0275	-1
TAG	TAG 12:0-14:0-18:0	C47H90O6	[M+H]1+	751.6810	+1	FA 12:0	C12H22O	[M+H]1+	183.1743	+1		MMPE	MMPE 18:0-18:1	C42H82NO8P	[M-H]1-	758.5705	-1	HG(MMPE,210)	C6H14NO5P	[M-H]1-	210.0537	-1
TAG	TAG 12:0-14:0-18:0	C47H90O6	[M+H]1+	751.6810	+1	FA 14:0	C14H26O	[M+H]1+	211.2056	+1		MMPE	MMPE 18:0-18:1	C42H82NO8P	[M-H]1-	758.5705	-1	FA 18:0(+O)	C18H36O2	[M-H]1-	283.2643	-1
TAG	TAG 12:0-14:0-18:0	C47H90O6	[M+H]1+	751.6810	+1	FA 18:0	C18H34O	[M+H]1+	267.2682	+1		MMPE	MMPE 18:0-18:1	C42H82NO8P	[M-H]1-	758.5705	-1	FA 18:1(+O)	C18H34O2	[M-H]1-	281.2486	-1
TAG	TAG 12:0-14:0-18:0	C47H90O6	[M+H]1+	751.6810	+1	-FA 12:0(+HO)-(NH3)	C35H66O4	[M+H]1+	551.5034	+1		MMPE	MMPE 18:0-18:1	C42H82NO8P	[M-H]1-	758.5705	-1	-FA 18:0(+HO)	C24H46NO6P	[M-H]1-	474.2990	-1
TAG	TAG 12:0-14:0-18:0	C47H90O6	[M+H]1+	751.6810	+1	-FA 14:0(+HO)-(NH3)	C33H62O4	[M+H]1+	523.4721	+1		MMPE	MMPE 18:0-18:1	C42H82NO8P	[M-H]1-	758.5705	-1	-FA 18:1(+HO)	C24H48NO6P	[M-H]1-	476.3146	-1
TAG	TAG 12:0-14:0-18:0	C47H90O6	[M+H]1+	751.6810	+1	-FA 18:0(+HO)-(NH3)	C29H54O4	[M+H]1+	467.4095	+1		MMPE	MMPE 18:0-18:1	C42H82NO8P	[M-H]1-	758.5705	-1	-FA 18:0(-H)	C24H48NO7P	[M-H]1-	492.3096	-1
TAG	TAG 12:0-14:0-18:0	C47H90O6	[M+NH4]1+	768.7076	+1	FA 12:0	C12H22O	[M+H]1+	183.1743	+1		MMPE	MMPE 18:0-18:1	C42H82NO8P	[M-H]1-	758.5705	-1	-FA 18:1(-H)	C24H50NO7P	[M-H]1-	494.3252	-1
TAG	TAG 12:0-14:0-18:0	C47H90O6	[M+NH4]1+	768.7076	+1	FA 14:0	C14H26O	[M+H]1+	211.2056	+1		MMPE	MMPE 18:1-18:1	C42H80NO8P	[M-H]1-	756.5549	-1	P(79)	HO3P	[M-H]1-	78.9591	-1
TAG	TAG 12:0-14:0-18:0	C47H90O6	[M+NH4]1+	768.7076	+1	FA 18:0	C18H34O	[M+H]1+	267.2682	+1		MMPE	MMPE 18:1-18:1	C42H80NO8P	[M-H]1-	756.5549	-1	HG(MMPE,154)	C3H10NO4P	[M-H]1-	154.0275	-1
TAG	TAG 12:0-14:0-18:0	C47H90O6	[M+NH4]1+	768.7076	+1	-FA 12:0(+HO)-(NH3)	C35H66O4	[M+H]1+	551.5034	+1		MMPE	MMPE 18:1-18:1	C42H80NO8P	[M-H]1-	756.5549	-1	HG(MMPE,210)	C6H14NO5P	[M-H]1-	210.0537	-1
TAG	TAG 12:0-14:0-18:0	C47H90O6	[M+NH4]1+	768.7076	+1	-FA 14:0(+HO)-(NH3)	C33H62O4	[M+H]1+	523.4721	+1		MMPE	MMPE 18:1-18:1	C42H80NO8P	[M-H]1-	756.5549	-1	FA 18:1(+O)	C18H34O2	[M-H]1-	281.2486	-1
TAG	TAG 12:0-14:0-18:0	C47H90O6	[M+NH4]1+	768.7076	+1	-FA 18:0(+HO)-(NH3)	C29H54O4	[M+H]1+	467.4095	+1		MMPE	MMPE 18:1-18:1	C42H80NO8P	[M-H]1-	756.5549	-1	-FA 18:1(+HO)	C24H46NO6P	[M-H]1-	474.2990	-1
TAG	TAG 12:0-14:0-18:1	C47H88O6	[M+H]1+	749.6654	+1	FA 12:0	C12H22O	[M+H]1+	183.1743	+1		MMPE	MMPE 18:1-18:1	C42H80NO8P	[M-H]1-	756.5549	-1	-FA 18:1(-H)	C24H48NO7P	[M-H]1-	492.3096	-1
TAG	TAG 12:0-14:0-18:1	C47H88O6	[M+H]1+	749.6654	+1	FA 14:0	C14H26O	[M+H]1+	211.2056	+1		PA	PA 12:0-14:0	C29H57O8P	[M-H]1-	563.3718	-1	P(79)	HO3P	[M-H]1-	78.9591	-1
TAG	TAG 12:0-14:0-18:1	C47H88O6	[M+H]1+	749.6654	+1	FA 18:1	C18H32O	[M+H]1+	265.2526	+1		PA	PA 12:0-14:0	C29H57O8P	[M-H]1-	563.3718	-1	GP(153)	C3H7O5P	[M-H]1-	152.9958	-1
TAG	TAG 12:0-14:0-18:1	C47H88O6	[M+H]1+	749.6654	+1	-FA 12:0(+HO)-(NH3)	C35H64O4	[M+H]1+	549.4877	+1		PA	PA 12:0-14:0	C29H57O8P	[M-H]1-	563.3718	-1	FA 12:0(+O)	C12H24O2	[M-H]1-	199.1704	-1
TAG	TAG 12:0-14:0-18:1	C47H88O6	[M+H]1+	749.6654	+1	-FA 14:0(+HO)-(NH3)	C33H60O4	[M+H]1+	521.4564	+1		PA	PA 12:0-14:0	C29H57O8P	[M-H]1-	563.3718	-1	FA 14:0(+O)	C14H28O2	[M-H]1-	227.2017	-1
TAG	TAG 12:0-14:0-18:1	C47H88O6	[M+H]1+	749.6654	+1	-FA 18:1(+HO)-(NH3)	C29H54O4	[M+H]1+	467.4095	+1		PA	PA 12:0-14:0	C29H57O8P	[M-H]1-	563.3718	-1	-FA 12:0(+HO)	C17H33O6P	[M-H]1-	363.1942	-1
TAG	TAG 12:0-14:0-18:1	C47H88O6	[M+NH4]1+	766.6919	+1	FA 12:0	C12H22O	[M+H]1+	183.1743	+1		PA	PA 12:0-14:0	C29H57O8P	[M-H]1-	563.3718	-1	-FA 14:0(+HO)	C15H29O6P	[M-H]1-	335.1629	-1
TAG	TAG 12:0-14:0-18:1	C47H88O6	[M+NH4]1+	766.6919	+1	FA 14:0	C14H26O	[M+H]1+	211.2056	+1		PA	PA 12:0-14:0	C29H57O8P	[M-H]1-	563.3718	-1	-FA 12:0(-H)	C17H35O7P	[M-H]1-	381.2048	-1
TAG	TAG 12:0-14:0-18:1	C47H88O6	[M+NH4]1+	766.6919	+1	FA 18:1	C18H32O	[M+H]1+	265.2526	+1		PA	PA 12:0-14:0	C29H57O8P	[M-H]1-	563.3718	-1	-FA 14:0(-H)	C15H31O7P	[M-H]1-	353.1735	-1
TAG	TAG 12:0-14:0-18:1	C47H88O6	[M+NH4]1+	766.6919	+1	-FA 12:0(+HO)-(NH3)	C35H64O4	[M+H]1+	549.4877	+1		PA	PA 12:0-14:0	C29H57O8P	[M+HCOO]1-	609.3773	-1	P(79)	HO3P	[M-H]1-	78.9591	-1
TAG	TAG 12:0-14:0-18:1	C47H88O6	[M+NH4]1+	766.6919	+1	-FA 14:0(+HO)-(NH3)	C33H60O4	[M+H]1+	521.4564	+1		PA	PA 12:0-14:0	C29H57O8P	[M+HCOO]1-	609.3773	-1	GP(153)	C3H7O5P	[M-H]1-	152.9958	-1
TAG	TAG 12:0-14:0-18:1	C47H88O6	[M+NH4]1+	766.6919	+1	-FA 18:1(+HO)-(NH3)	C29H54O4	[M+H]1+	467.4095	+1		PA	PA 12:0-14:0	C29H57O8P	[M+HCOO]1-	609.3773	-1	FA 12:0(+O)	C12H24O2	[M-H]1-	199.1704	-1
TAG	TAG 12:0-14:1-16:1	C45H82O6	[M+H]1+	719.6184	+1	FA 12:0	C12H22O	[M+H]1+	183.1743	+1		PA	PA 12:0-14:0	C29H57O8P	[M+HCOO]1-	609.3773	-1	FA 14:0(+O)	C14H28O2	[M-H]1-	227.2017	-1
TAG	TAG 12:0-14:1-16:1	C45H82O6	[M+H]1+	719.6184	+1	FA 14:1	C14H24O	[M+H]1+	209.1900	+1		PA	PA 12:0-14:0	C29H57O8P	[M+HCOO]1-	609.3773	-1	-FA 12:0(+HO)	C17H33O6P	[M-H]1-	363.1942	-1
TAG	TAG 12:0-14:1-16:1	C45H82O6	[M+H]1+	719.6184	+1	FA 16:1	C16H28O	[M+H]1+	237.2213	+1		PA	PA 12:0-14:0	C29H57O8P	[M+HCOO]1-	609.3773	-1	-FA 14:0(+HO)	C15H29O6P	[M-H]1-	335.1629	-1
TAG	TAG 12:0-14:1-16:1	C45H82O6	[M+H]1+	719.6184	+1	-FA 12:0(+HO)-(NH3)	C33H58O4	[M+H]1+	519.4408	+1		PA	PA 12:0-14:0	C29H57O8P	[M+HCOO]1-	609.3773	-1	-FA 12:0(-H)	C17H35O7P	[M-H]1-	381.2048	-1
TAG	TAG 12:0-14:1-16:1	C45H82O6	[M+H]1+	719.6184	+1	-FA 14:1(+HO)-(NH3)	C31H56O4	[M+H]1+	493.4251	+1		PA	PA 12:0-14:0	C29H57O8P	[M+HCOO]1-	609.3773	-1	-FA 14:0(-H)	C15H31O7P	[M-H]1-	353.1735	-1
TAG	TAG 12:0-14:1-16:1	C45H82O6	[M+H]1+	719.6184	+1	-FA 16:1(+HO)-(NH3)	C29H52O4	[M+H]1+	465.3938	+1		PA	PA 12:0-16:0	C31H61O8P	[M-H]1-	591.4031	-1	P(79)	HO3P	[M-H]1-	78.9591	-1
TAG	TAG 12:0-14:1-16:1	C45H82O6	[M+NH4]1+	736.6450	+1	FA 12:0	C12H22O	[M+H]1+	183.1743	+1		PA	PA 12:0-16:0	C31H61O8P	[M-H]1-	591.4031	-1	GP(153)	C3H7O5P	[M-H]1-	152.9958	-1
TAG	TAG 12:0-14:1-16:1	C45H82O6	[M+NH4]1+	736.6450	+1	FA 14:1	C14H24O	[M+H]1+	209.1900	+1		PA	PA 12:0-16:0	C31H61O8P	[M-H]1-	591.4031	-1	FA 12:0(+O)	C12H24O2	[M-H]1-	199.1704	-1
TAG	TAG 12:0-14:1-16:1	C45H82O6	[M+NH4]1+	736.6450	+1	FA 16:1	C16H28O	[M+H]1+	237.2213	+1		PA	PA 12:0-16:0	C31H61O8P	[M-H]1-	591.4031	-1	FA 16:0(+O)	C16H32O2	[M-H]1-	255.2330	-1
TAG	TAG 12:0-14:1-16:1	C45H82O6	[M+NH4]1+	736.6450	+1	-FA 12:0(+HO)-(NH3)	C33H58O4	[M+H]1+	519.4408	+1		PA	PA 12:0-16:0	C31H61O8P	[M-H]1-	591.4031	-1	-FA 12:0(+HO)	C19H37O6P	[M-H]1-	391.2255	-1
TAG	TAG 12:0-14:1-16:1	C45H82O6	[M+NH4]1+	736.6450	+1	-FA 14:1(+HO)-(NH3)	C31H56O4	[M+H]1+	493.4251	+1		PA	PA 12:0-16:0	C31H61O8P	[M-H]1-	591.4031	-1	-FA 16:0(+HO)	C15H29O6P	[M-H]1-	335.1629	-1
TAG	TAG 12:0-14:1-16:1	C45H82O6	[M+NH4]1+	736.6450	+1	-FA 16:1(+HO)-(NH3)	C29H52O4	[M+H]1+	465.3938	+1		PA	PA 12:0-16:0	C31H61O8P	[M-H]1-	591.4031	-1	-FA 12:0(-H)	C19H39O7P	[M-H]1-	409.2361	-1
TAG	TAG 12:0-14:1-18:1	C47H86O6	[M+H]1+	747.6497	+1	FA 12:0	C12H22O	[M+H]1+	183.1743	+1		PA	PA 12:0-16:0	C31H61O8P	[M-H]1-	591.4031	-1	-FA 16:0(-H)	C15H31O7P	[M-H]1-	353.1735	-1
TAG	TAG 12:0-14:1-18:1	C47H86O6	[M+H]1+	747.6497	+1	FA 14:1	C14H24O	[M+H]1+	209.1900	+1		PA	PA 12:0-16:0	C31H61O8P	[M+HCOO]1-	637.4086	-1	P(79)	HO3P	[M-H]1-	78.9591	-1
TAG	TAG 12:0-14:1-18:1	C47H86O6	[M+H]1+	747.6497	+1	FA 18:1	C18H32O	[M+H]1+	265.2526	+1		PA	PA 12:0-16:0	C31H61O8P	[M+HCOO]1-	637.4086	-1	GP(153)	C3H7O5P	[M-H]1-	152.9958	-1
TAG	TAG 12:0-14:1-18:1	C47H86O6	[M+H]1+	747.6497	+1	-FA 12:0(+HO)-(NH3)	C35H62O4	[M+H]1+	547.4721	+1		PA	PA 12:0-16:0	C31H61O8P	[M+HCOO]1-	637.4086	-1	FA 12:0(+O)	C12H24O2	[M-H]1-	199.1704	-1
TAG	TAG 12:0-14:1-18:1	C47H86O6	[M+H]1+	747.6497	+1	-FA 14:1(+HO)-(NH3)	C33H60O4	[M+H]1+	521.4564	+1		PA	PA 12:0-16:0	C31H61O8P	[M+HCOO]1-	637.4086	-1	FA 16:0(+O)	C16H32O2	[M-H]1-	255.2330	-1
TAG	TAG 12:0-14:1-18:1	C47H86O6	[M+H]1+	747.6497	+1	-FA 18:1(+HO)-(NH3)	C29H52O4	[M+H]1+	465.3938	+1		PA	PA 12:0-16:0	C31H61O8P	[M+HCOO]1-	637.4086	-1	-FA 12:0(+HO)	C19H37O6P	[M-H]1-	391.2255	-1
TAG	TAG 12:0-14:1-18:1	C47H86O6	[M+NH4]1+	764.6763	+1	FA 12:0	C12H22O	[M+H]1+	183.1743	+1		PA	PA 12:0-16:0	C31H61O8P	[M+HCOO]1-	637.4086	-1	-FA 16:0(+HO)	C15H29O6P	[M-H]1-	335.1629	-1
TAG	TAG 12:0-14:1-18:1	C47H86O6	[M+NH4]1+	764.6763	+1	FA 14:1	C14H24O	[M+H]1+	209.1900	+1		PA	PA 12:0-16:0	C31H61O8P	[M+HCOO]1-	637.4086	-1	-FA 12:0(-H)	C19H39O7P	[M-H]1-	409.2361	-1
TAG	TAG 12:0-14:1-18:1	C47H86O6	[M+NH4]1+	764.6763	+1	FA 18:1	C18H32O	[M+H]1+	265.2526	+1		PA	PA 12:0-16:0	C31H61O8P	[M+HCOO]1-	637.4086	-1	-FA 16:0(-H)	C15H31O7P	[M-H]1-	353.1735	-1
TAG	TAG 12:0-14:1-18:1	C47H86O6	[M+NH4]1+	764.6763	+1	-FA 12:0(+HO)-(NH3)	C35H62O4	[M+H]1+	547.4721	+1		PA	PA 12:0-16:1	C31H59O8P	[M-H]1-	589.3875	-1	P(79)	HO3P	[M-H]1-	78.9591	-1
TAG	TAG 12:0-14:1-18:1	C47H86O6	[M+NH4]1+	764.6763	+1	-FA 14:1(+HO)-(NH3)	C33H60O4	[M+H]1+	521.4564	+1		PA	PA 12:0-16:1	C31H59O8P	[M-H]1-	589.3875	-1	GP(153)	C3H7O5P	[M-H]1-	152.9958	-1
TAG	TAG 12:0-14:1-18:1	C47H86O6	[M+NH4]1+	764.6763	+1	-FA 18:1(+HO)-(NH3)	C29H52O4	[M+H]1+	465.3938	+1		PA	PA 12:0-16:1	C31H59O8P	[M-H]1-	589.3875	-1	FA 12:0(+O)	C12H24O2	[M-H]1-	199.1704	-1
TAG	TAG 12:0-14:1-22:0	C51H96O6	[M+H]1+	805.7280	+1	FA 12:0	C12H22O	[M+H]1+	183.1743	+1		PA	PA 12:0-16:1	C31H59O8P	[M-H]1-	589.3875	-1	FA 16:1(+O)	C16H30O2	[M-H]1-	253.2173	-1
TAG	TAG 12:0-14:1-22:0	C51H96O6	[M+H]1+	805.7280	+1	FA 14:1	C14H24O	[M+H]1+	209.1900	+1		PA	PA 12:0-16:1	C31H59O8P	[M-H]1-	589.3875	-1	-FA 12:0(+HO)	C19H35O6P	[M-H]1-	389.2098	-1
TAG	TAG 12:0-14:1-22:0	C51H96O6	[M+H]1+	805.7280	+1	FA 22:0	C22H42O	[M+H]1+	323.3308	+1		PA	PA 12:0-16:1	C31H59O8P	[M-H]1-	589.3875	-1	-FA 16:1(+HO)	C15H29O6P	[M-H]1-	335.1629	-1
TAG	TAG 12:0-14:1-22:0	C51H96O6	[M+H]1+	805.7280	+1	-FA 12:0(+HO)-(NH3)	C39H72O4	[M+H]1+	605.5503	+1		PA	PA 12:0-16:1	C31H59O8P	[M-H]1-	589.3875	-1	-FA 12:0(-H)	C19H37O7P	[M-H]1-	407.2204	-1
TAG	TAG 12:0-14:1-22:0	C51H96O6	[M+H]1+	805.7280	+1	-FA 14:1(+HO)-(NH3)	C37H70O4	[M+H]1+	579.5347	+1		PA	PA 12:0-16:1	C31H59O8P	[M-H]1-	589.3875	-1	-FA 16:1(-H)	C15H31O7P	[M-H]1-	353.1735	-1
TAG	TAG 12:0-14:1-22:0	C51H96O6	[M+H]1+	805.7280	+1	-FA 22:0(+HO)-(NH3)	C29H52O4	[M+H]1+	465.3938	+1		PA	PA 12:0-16:1	C31H59O8P	[M+HCOO]1-	635.3930	-1	P(79)	HO3P	[M-H]1-	78.9591	-1
TAG	TAG 12:0-14:1-22:0	C51H96O6	[M+NH4]1+	822.7545	+1	FA 12:0	C12H22O	[M+H]1+	183.1743	+1		PA	PA 12:0-16:1	C31H59O8P	[M+HCOO]1-	635.3930	-1	GP(153)	C3H7O5P	[M-H]1-	152.9958	-1
TAG	TAG 12:0-14:1-22:0	C51H96O6	[M+NH4]1+	822.7545	+1	FA 14:1	C14H24O	[M+H]1+	209.1900	+1		PA	PA 12:0-16:1	C31H59O8P	[M+HCOO]1-	635.3930	-1	FA 12:0(+O)	C12H24O2	[M-H]1-	199.1704	-1
TAG	TAG 12:0-14:1-22:0	C51H96O6	[M+NH4]1+	822.7545	+1	FA 22:0	C22H42O	[M+H]1+	323.3308	+1		PA	PA 12:0-16:1	C31H59O8P	[M+HCOO]1-	635.3930	-1	FA 16:1(+O)	C16H30O2	[M-H]1-	253.2173	-1
TAG	TAG 12:0-14:1-22:0	C51H96O6	[M+NH4]1+	822.7545	+1	-FA 12:0(+HO)-(NH3)	C39H72O4	[M+H]1+	605.5503	+1		PA	PA 12:0-16:1	C31H59O8P	[M+HCOO]1-	635.3930	-1	-FA 12:0(+HO)	C19H35O6P	[M-H]1-	389.2098	-1
TAG	TAG 12:0-14:1-22:0	C51H96O6	[M+NH4]1+	822.7545	+1	-FA 14:1(+HO)-(NH3)	C37H70O4	[M+H]1+	579.5347	+1		PA	PA 12:0-16:1	C31H59O8P	[M+HCOO]1-	635.3930	-1	-FA 16:1(+HO)	C15H29O6P	[M-H]1-	335.1629	-1
TAG	TAG 12:0-14:1-22:0	C51H96O6	[M+NH4]1+	822.7545	+1	-FA 22:0(+HO)-(NH3)	C29H52O4	[M+H]1+	465.3938	+1		PA	PA 12:0-16:1	C31H59O8P	[M+HCOO]1-	635.3930	-1	-FA 12:0(-H)	C19H37O7P	[M-H]1-	407.2204	-1
TAG	TAG 12:0-16:0-18:0	C49H94O6	[M+H]1+	779.7123	+1	FA 12:0	C12H22O	[M+H]1+	183.1743	+1		PA	PA 12:0-16:1	C31H59O8P	[M+HCOO]1-	635.3930	-1	-FA 16:1(-H)	C15H31O7P	[M-H]1-	353.1735	-1
TAG	TAG 12:0-16:0-18:0	C49H94O6	[M+H]1+	779.7123	+1	FA 16:0	C16H30O	[M+H]1+	239.2369	+1		PA	PA 12:0-18:0	C33H65O8P	[M-H]1-	619.4344	-1	P(79)	HO3P	[M-H]1-	78.9591	-1
TAG	TAG 12:0-16:0-18:0	C49H94O6	[M+H]1+	779.7123	+1	FA 18:0	C18H34O	[M+H]1+	267.2682	+1		PA	PA 12:0-18:0	C33H65O8P	[M-H]1-	619.4344	-1	GP(153)	C3H7O5P	[M-H]1-	152.9958	-1
TAG	TAG 12:0-16:0-18:0	C49H94O6	[M+H]1+	779.7123	+1	-FA 12:0(+HO)-(NH3)	C37H70O4	[M+H]1+	579.5347	+1		PA	PA 12:0-18:0	C33H65O8P	[M-H]1-	619.4344	-1	FA 12:0(+O)	C12H24O2	[M-H]1-	199.1704	-1
TAG	TAG 12:0-16:0-18:0	C49H94O6	[M+H]1+	779.7123	+1	-FA 16:0(+HO)-(NH3)	C33H62O4	[M+H]1+	523.4721	+1		PA	PA 12:0-18:0	C33H65O8P	[M-H]1-	619.4344	-1	FA 18:0(+O)	C18H36O2	[M-H]1-	283.2643	-1
TAG	TAG 12:0-16:0-18:0	C49H94O6	[M+H]1+	779.7123	+1	-FA 18:0(+HO)-(NH3)	C31H58O4	[M+H]1+	495.4408	+1		PA	PA 12:0-18:0	C33H65O8P	[M-H]1-	619.4344	-1	-FA 12:0(+HO)	C21H41O6P	[M-H]1-	419.2568	-1
TAG	TAG 12:0-16:0-18:0	C49H94O6	[M+NH4]1+	796.7389	+1	FA 12:0	C12H22O	[M+H]1+	183.1743	+1		PA	PA 12:0-18:0	C33H65O8P	[M-H]1-	619.4344	-1	-FA 18:0(+HO)	C15H29O6P	[M-H]1-	335.1629	-1
TAG	TAG 12:0-16:0-18:0	C49H94O6	[M+NH4]1+	796.7389	+1	FA 16:0	C16H30O	[M+H]1+	239.2369	+1		PA	PA 12:0-18:0	C33H65O8P	[M-H]1-	619.4344	-1	-FA 12:0(-H)	C21H43O7P	[M-H]1-	437.2674	-1
TAG	TAG 12:0-16:0-18:0	C49H94O6	[M+NH4]1+	796.7389	+1	FA 18:0	C18H34O	[M+H]1+	267.2682	+1		PA	PA 12:0-18:0	C33H65O8P	[M-H]1-	619.4344	-1	-FA 18:0(-H)	C15H31O7P	[M-H]1-	353.1735	-1
TAG	TAG 12:0-16:0-18:0	C49H94O6	[M+NH4]1+	796.7389	+1	-FA 12:0(+HO)-(NH3)	C37H70O4	[M+H]1+	579.5347	+1		PA	PA 12:0-18:0	C33H65O8P	[M+HCOO]1-	665.4399	-1	P(79)	HO3P	[M-H]1-	78.9591	-1
TAG	TAG 12:0-16:0-18:0	C49H94O6	[M+NH4]1+	796.7389	+1	-FA 16:0(+HO)-(NH3)	C33H62O4	[M+H]1+	523.4721	+1		PA	PA 12:0-18:0	C33H65O8P	[M+HCOO]1-	665.4399	-1	GP(153)	C3H7O5P	[M-H]1-	152.9958	-1
TAG	TAG 12:0-16:0-18:0	C49H94O6	[M+NH4]1+	796.7389	+1	-FA 18:0(+HO)-(NH3)	C31H58O4	[M+H]1+	495.4408	+1		PA	PA 12:0-18:0	C33H65O8P	[M+HCOO]1-	665.4399	-1	FA 12:0(+O)	C12H24O2	[M-H]1-	199.1704	-1
TAG	TAG 12:0-16:0-18:1	C49H92O6	[M+H]1+	777.6967	+1	FA 12:0	C12H22O	[M+H]1+	183.1743	+1		PA	PA 12:0-18:0	C33H65O8P	[M+HCOO]1-	665.4399	-1	FA 18:0(+O)	C18H36O2	[M-H]1-	283.2643	-1
TAG	TAG 12:0-16:0-18:1	C49H92O6	[M+H]1+	777.6967	+1	FA 16:0	C16H30O	[M+H]1+	239.2369	+1		PA	PA 12:0-18:0	C33H65O8P	[M+HCOO]1-	665.4399	-1	-FA 12:0(+HO)	C21H41O6P	[M-H]1-	419.2568	-1
TAG	TAG 12:0-16:0-18:1	C49H92O6	[M+H]1+	777.6967	+1	FA 18:1	C18H32O	[M+H]1+	265.2526	+1		PA	PA 12:0-18:0	C33H65O8P	[M+HCOO]1-	665.4399	-1	-FA 18:0(+HO)	C15H29O6P	[M-H]1-	335.1629	-1
TAG	TAG 12:0-16:0-18:1	C49H92O6	[M+H]1+	777.6967	+1	-FA 12:0(+HO)-(NH3)	C37H68O4	[M+H]1+	577.5190	+1		PA	PA 12:0-18:0	C33H65O8P	[M+HCOO]1-	665.4399	-1	-FA 12:0(-H)	C21H43O7P	[M-H]1-	437.2674	-1
TAG	TAG 12:0-16:0-18:1	C49H92O6	[M+H]1+	777.6967	+1	-FA 16:0(+HO)-(NH3)	C33H60O4	[M+H]1+	521.4564	+1		PA	PA 12:0-18:0	C33H65O8P	[M+HCOO]1-	665.4399	-1	-FA 18:0(-H)	C15H31O7P	[M-H]1-	353.1735	-1
TAG	TAG 12:0-16:0-18:1	C49H92O6	[M+H]1+	777.6967	+1	-FA 18:1(+HO)-(NH3)	C31H58O4	[M+H]1+	495.4408	+1		PA	PA 12:0-18:1	C33H63O8P	[M-H]1-	617.4188	-1	P(79)	HO3P	[M-H]1-	78.9591	-1
TAG	TAG 12:0-16:0-18:1	C49H92O6	[M+NH4]1+	794.7232	+1	FA 12:0	C12H22O	[M+H]1+	183.1743	+1		PA	PA 12:0-18:1	C33H63O8P	[M-H]1-	617.4188	-1	GP(153)	C3H7O5P	[M-H]1-	152.9958	-1
TAG	TAG 12:0-16:0-18:1	C49H92O6	[M+NH4]1+	794.7232	+1	FA 16:0	C16H30O	[M+H]1+	239.2369	+1		PA	PA 12:0-18:1	C33H63O8P	[M-H]1-	617.4188	-1	FA 12:0(+O)	C12H24O2	[M-H]1-	199.1704	-1
TAG	TAG 12:0-16:0-18:1	C49H92O6	[M+NH4]1+	794.7232	+1	FA 18:1	C18H32O	[M+H]1+	265.2526	+1		PA	PA 12:0-18:1	C33H63O8P	[M-H]1-	617.4188	-1	FA 18:1(+O)	C18H34O2	[M-H]1-	281.2486	-1
TAG	TAG 12:0-16:0-18:1	C49H92O6	[M+NH4]1+	794.7232	+1	-FA 12:0(+HO)-(NH3)	C37H68O4	[M+H]1+	577.5190	+1		PA	PA 12:0-18:1	C33H63O8P	[M-H]1-	617.4188	-1	-FA 12:0(+HO)	C21H39O6P	[M-H]1-	417.2411	-1
TAG	TAG 12:0-16:0-18:1	C49H92O6	[M+NH4]1+	794.7232	+1	-FA 16:0(+HO)-(NH3)	C33H60O4	[M+H]1+	521.4564	+1		PA	PA 12:0-18:1	C33H63O8P	[M-H]1-	617.4188	-1	-FA 18:1(+HO)	C15H29O6P	[M-H]1-	335.1629	-1
TAG	TAG 12:0-16:0-18:1	C49H92O6	[M+NH4]1+	794.7232	+1	-FA 18:1(+HO)-(NH3)	C31H58O4	[M+H]1+	495.4408	+1		PA	PA 12:0-18:1	C33H63O8P	[M-H]1-	617.4188	-1	-FA 12:0(-H)	C21H41O7P	[M-H]1-	435.2517	-1
TAG	TAG 12:0-16:1-18:1	C49H90O6	[M+H]1+	775.6810	+1	FA 12:0	C12H22O	[M+H]1+	183.1743	+1		PA	PA 12:0-18:1	C33H63O8P	[M-H]1-	617.4188	-1	-FA 18:1(-H)	C15H31O7P	[M-H]1-	353.1735	-1
TAG	TAG 12:0-16:1-18:1	C49H90O6	[M+H]1+	775.6810	+1	FA 16:1	C16H28O	[M+H]1+	237.2213	+1		PA	PA 12:0-18:1	C33H63O8P	[M+HCOO]1-	663.4243	-1	P(79)	HO3P	[M-H]1-	78.9591	-1
TAG	TAG 12:0-16:1-18:1	C49H90O6	[M+H]1+	775.6810	+1	FA 18:1	C18H32O	[M+H]1+	265.2526	+1		PA	PA 12:0-18:1	C33H63O8P	[M+HCOO]1-	663.4243	-1	GP(153)	C3H7O5P	[M-H]1-	152.9958	-1
TAG	TAG 12:0-16:1-18:1	C49H90O6	[M+H]1+	775.6810	+1	-FA 12:0(+HO)-(NH3)	C37H66O4	[M+H]1+	575.5034	+1		PA	PA 12:0-18:1	C33H63O8P	[M+HCOO]1-	663.4243	-1	FA 12:0(+O)	C12H24O2	[M-H]1-	199.1704	-1
TAG	TAG 12:0-16:1-18:1	C49H90O6	[M+H]1+	775.6810	+1	-FA 16:1(+HO)-(NH3)	C33H60O4	[M+H]1+	521.4564	+1		PA	PA 12:0-18:1	C33H63O8P	[M+HCOO]1-	663.4243	-1	FA 18:1(+O)	C18H34O2	[M-H]1-	281.2486	-1
TAG	TAG 12:0-16:1-18:1	C49H90O6	[M+H]1+	775.6810	+1	-FA 18:1(+HO)-(NH3)	C31H56O4	[M+H]1+	493.4251	+1		PA	PA 12:0-18:1	C33H63O8P	[M+HCOO]1-	663.4243	-1	-FA 12:0(+HO)	C21H39O6P	[M-H]1-	417.2411	-1
TAG	TAG 12:0-16:1-18:1	C49H90O6	[M+NH4]1+	792.7076	+1	FA 12:0	C12H22O	[M+H]1+	183.1743	+1		PA	PA 12:0-18:1	C33H63O8P	[M+HCOO]1-	663.4243	-1	-FA 18:1(+HO)	C15H29O6P	[M-H]1-	335.1629	-1
TAG	TAG 12:0-16:1-18:1	C49H90O6	[M+NH4]1+	792.7076	+1	FA 16:1	C16H28O	[M+H]1+	237.2213	+1		PA	PA 12:0-18:1	C33H63O8P	[M+HCOO]1-	663.4243	-1	-FA 12:0(-H)	C21H41O7P	[M-H]1-	435.2517	-1
TAG	TAG 12:0-16:1-18:1	C49H90O6	[M+NH4]1+	792.7076	+1	FA 18:1	C18H32O	[M+H]1+	265.2526	+1		PA	PA 12:0-18:1	C33H63O8P	[M+HCOO]1-	663.4243	-1	-FA 18:1(-H)	C15H31O7P	[M-H]1-	353.1735	-1
TAG	TAG 12:0-16:1-18:1	C49H90O6	[M+NH4]1+	792.7076	+1	-FA 12:0(+HO)-(NH3)	C37H66O4	[M+H]1+	575.5034	+1		PA	PA 14:0-18:0	C35H69O8P	[M-H]1-	647.4657	-1	P(79)	HO3P	[M-H]1-	78.9591	-1
TAG	TAG 12:0-16:1-18:1	C49H90O6	[M+NH4]1+	792.7076	+1	-FA 16:1(+HO)-(NH3)	C33H60O4	[M+H]1+	521.4564	+1		PA	PA 14:0-18:0	C35H69O8P	[M-H]1-	647.4657	-1	GP(153)	C3H7O5P	[M-H]1-	152.9958	-1
TAG	TAG 12:0-16:1-18:1	C49H90O6	[M+NH4]1+	792.7076	+1	-FA 18:1(+HO)-(NH3)	C31H56O4	[M+H]1+	493.4251	+1		PA	PA 14:0-18:0	C35H69O8P	[M-H]1-	647.4657	-1	FA 14:0(+O)	C14H28O2	[M-H]1-	227.2017	-1
TAG	TAG 12:0-18:0-18:0	C51H98O6	[M+H]1+	807.7436	+1	FA 12:0	C12H22O	[M+H]1+	183.1743	+1		PA	PA 14:0-18:0	C35H69O8P	[M-H]1-	647.4657	-1	FA 18:0(+O)	C18H36O2	[M-H]1-	283.2643	-1
TAG	TAG 12:0-18:0-18:0	C51H98O6	[M+H]1+	807.7436	+1	FA 18:0	C18H34O	[M+H]1+	267.2682	+1		PA	PA 14:0-18:0	C35H69O8P	[M-H]1-	647.4657	-1	-FA 14:0(+HO)	C21H41O6P	[M-H]1-	419.2568	-1
TAG	TAG 12:0-18:0-18:0	C51H98O6	[M+H]1+	807.7436	+1	-FA 12:0(+HO)-(NH3)	C39H74O4	[M+H]1+	607.5660	+1		PA	PA 14:0-18:0	C35H69O8P	[M-H]1-	647.4657	-1	-FA 18:0(+HO)	C17H33O6P	[M-H]1-	363.1942	-1
TAG	TAG 12:0-18:0-18:0	C51H98O6	[M+H]1+	807.7436	+1	-FA 18:0(+HO)-(NH3)	C33H62O4	[M+H]1+	523.4721	+1		PA	PA 14:0-18:0	C35H69O8P	[M-H]1-	647.4657	-1	-FA 14:0(-H)	C21H43O7P	[M-H]1-	437.2674	-1
TAG	TAG 12:0-18:0-18:0	C51H98O6	[M+NH4]1+	824.7702	+1	FA 12:0	C12H22O	[M+H]1+	183.1743	+1		PA	PA 14:0-18:0	C35H69O8P	[M-H]1-	647.4657	-1	-FA 18:0(-H)	C17H35O7P	[M-H]1-	381.2048	-1
TAG	TAG 12:0-18:0-18:0	C51H98O6	[M+NH4]1+	824.7702	+1	FA 18:0	C18H34O	[M+H]1+	267.2682	+1		PA	PA 14:0-18:0	C35H69O8P	[M+HCOO]1-	693.4712	-1	P(79)	HO3P	[M-H]1-	78.9591	-1
TAG	TAG 12:0-18:0-18:0	C51H98O6	[M+NH4]1+	824.7702	+1	-FA 12:0(+HO)-(NH3)	C39H74O4	[M+H]1+	607.5660	+1		PA	PA 14:0-18:0	C35H69O8P	[M+HCOO]1-	693.4712	-1	GP(153)	C3H7O5P	[M-H]1-	152.9958	-1
TAG	TAG 12:0-18:0-18:0	C51H98O6	[M+NH4]1+	824.7702	+1	-FA 18:0(+HO)-(NH3)	C33H62O4	[M+H]1+	523.4721	+1		PA	PA 14:0-18:0	C35H69O8P	[M+HCOO]1-	693.4712	-1	FA 14:0(+O)	C14H28O2	[M-H]1-	227.2017	-1
TAG	TAG 12:0-18:0-18:1	C51H96O6	[M+H]1+	805.7280	+1	FA 12:0	C12H22O	[M+H]1+	183.1743	+1		PA	PA 14:0-18:0	C35H69O8P	[M+HCOO]1-	693.4712	-1	FA 18:0(+O)	C18H36O2	[M-H]1-	283.2643	-1
TAG	TAG 12:0-18:0-18:1	C51H96O6	[M+H]1+	805.7280	+1	FA 18:0	C18H34O	[M+H]1+	267.2682	+1		PA	PA 14:0-18:0	C35H69O8P	[M+HCOO]1-	693.4712	-1	-FA 14:0(+HO)	C21H41O6P	[M-H]1-	419.2568	-1
TAG	TAG 12:0-18:0-18:1	C51H96O6	[M+H]1+	805.7280	+1	FA 18:1	C18H32O	[M+H]1+	265.2526	+1		PA	PA 14:0-18:0	C35H69O8P	[M+HCOO]1-	693.4712	-1	-FA 18:0(+HO)	C17H33O6P	[M-H]1-	363.1942	-1
TAG	TAG 12:0-18:0-18:1	C51H96O6	[M+H]1+	805.7280	+1	-FA 12:0(+HO)-(NH3)	C39H72O4	[M+H]1+	605.5503	+1		PA	PA 14:0-18:0	C35H69O8P	[M+HCOO]1-	693.4712	-1	-FA 14:0(-H)	C21H43O7P	[M-H]1-	437.2674	-1
TAG	TAG 12:0-18:0-18:1	C51H96O6	[M+H]1+	805.7280	+1	-FA 18:0(+HO)-(NH3)	C33H60O4	[M+H]1+	521.4564	+1		PA	PA 14:0-18:0	C35H69O8P	[M+HCOO]1-	693.4712	-1	-FA 18:0(-H)	C17H35O7P	[M-H]1-	381.2048	-1
TAG	TAG 12:0-18:0-18:1	C51H96O6	[M+H]1+	805.7280	+1	-FA 18:1(+HO)-(NH3)	C33H62O4	[M+H]1+	523.4721	+1		PA	PA 14:0-18:1	C35H67O8P	[M-H]1-	645.4501	-1	P(79)	HO3P	[M-H]1-	78.9591	-1
TAG	TAG 12:0-18:0-18:1	C51H96O6	[M+NH4]1+	822.7545	+1	FA 12:0	C12H22O	[M+H]1+	183.1743	+1		PA	PA 14:0-18:1	C35H67O8P	[M-H]1-	645.4501	-1	GP(153)	C3H7O5P	[M-H]1-	152.9958	-1
TAG	TAG 12:0-18:0-18:1	C51H96O6	[M+NH4]1+	822.7545	+1	FA 18:0	C18H34O	[M+H]1+	267.2682	+1		PA	PA 14:0-18:1	C35H67O8P	[M-H]1-	645.4501	-1	FA 14:0(+O)	C14H28O2	[M-H]1-	227.2017	-1
TAG	TAG 12:0-18:0-18:1	C51H96O6	[M+NH4]1+	822.7545	+1	FA 18:1	C18H32O	[M+H]1+	265.2526	+1		PA	PA 14:0-18:1	C35H67O8P	[M-H]1-	645.4501	-1	FA 18:1(+O)	C18H34O2	[M-H]1-	281.2486	-1
TAG	TAG 12:0-18:0-18:1	C51H96O6	[M+NH4]1+	822.7545	+1	-FA 12:0(+HO)-(NH3)	C39H72O4	[M+H]1+	605.5503	+1		PA	PA 14:0-18:1	C35H67O8P	[M-H]1-	645.4501	-1	-FA 14:0(+HO)	C21H39O6P	[M-H]1-	417.2411	-1
TAG	TAG 12:0-18:0-18:1	C51H96O6	[M+NH4]1+	822.7545	+1	-FA 18:0(+HO)-(NH3)	C33H60O4	[M+H]1+	521.4564	+1		PA	PA 14:0-18:1	C35H67O8P	[M-H]1-	645.4501	-1	-FA 18:1(+HO)	C17H33O6P	[M-H]1-	363.1942	-1
TAG	TAG 12:0-18:0-18:1	C51H96O6	[M+NH4]1+	822.7545	+1	-FA 18:1(+HO)-(NH3)	C33H62O4	[M+H]1+	523.4721	+1		PA	PA 14:0-18:1	C35H67O8P	[M-H]1-	645.4501	-1	-FA 14:0(-H)	C21H41O7P	[M-H]1-	435.2517	-1
TAG	TAG 12:0-18:1-18:1	C51H94O6	[M+H]1+	803.7123	+1	FA 12:0	C12H22O	[M+H]1+	183.1743	+1		PA	PA 14:0-18:1	C35H67O8P	[M-H]1-	645.4501	-1	-FA 18:1(-H)	C17H35O7P	[M-H]1-	381.2048	-1
TAG	TAG 12:0-18:1-18:1	C51H94O6	[M+H]1+	803.7123	+1	FA 18:1	C18H32O	[M+H]1+	265.2526	+1		PA	PA 14:0-18:1	C35H67O8P	[M+HCOO]1-	691.4556	-1	P(79)	HO3P	[M-H]1-	78.9591	-1
TAG	TAG 12:0-18:1-18:1	C51H94O6	[M+H]1+	803.7123	+1	-FA 12:0(+HO)-(NH3)	C39H70O4	[M+H]1+	603.5347	+1		PA	PA 14:0-18:1	C35H67O8P	[M+HCOO]1-	691.4556	-1	GP(153)	C3H7O5P	[M-H]1-	152.9958	-1
TAG	TAG 12:0-18:1-18:1	C51H94O6	[M+H]1+	803.7123	+1	-FA 18:1(+HO)-(NH3)	C33H60O4	[M+H]1+	521.4564	+1		PA	PA 14:0-18:1	C35H67O8P	[M+HCOO]1-	691.4556	-1	FA 14:0(+O)	C14H28O2	[M-H]1-	227.2017	-1
TAG	TAG 12:0-18:1-18:1	C51H94O6	[M+NH4]1+	820.7389	+1	FA 12:0	C12H22O	[M+H]1+	183.1743	+1		PA	PA 14:0-18:1	C35H67O8P	[M+HCOO]1-	691.4556	-1	FA 18:1(+O)	C18H34O2	[M-H]1-	281.2486	-1
TAG	TAG 12:0-18:1-18:1	C51H94O6	[M+NH4]1+	820.7389	+1	FA 18:1	C18H32O	[M+H]1+	265.2526	+1		PA	PA 14:0-18:1	C35H67O8P	[M+HCOO]1-	691.4556	-1	-FA 14:0(+HO)	C21H39O6P	[M-H]1-	417.2411	-1
TAG	TAG 12:0-18:1-18:1	C51H94O6	[M+NH4]1+	820.7389	+1	-FA 12:0(+HO)-(NH3)	C39H70O4	[M+H]1+	603.5347	+1		PA	PA 14:0-18:1	C35H67O8P	[M+HCOO]1-	691.4556	-1	-FA 18:1(+HO)	C17H33O6P	[M-H]1-	363.1942	-1
TAG	TAG 12:0-18:1-18:1	C51H94O6	[M+NH4]1+	820.7389	+1	-FA 18:1(+HO)-(NH3)	C33H60O4	[M+H]1+	521.4564	+1		PA	PA 14:0-18:1	C35H67O8P	[M+HCOO]1-	691.4556	-1	-FA 14:0(-H)	C21H41O7P	[M-H]1-	435.2517	-1
TAG	TAG 14:0-18:0-18:0	C53H102O6	[M+H]1+	835.7749	+1	FA 14:0	C14H26O	[M+H]1+	211.2056	+1		PA	PA 14:0-18:1	C35H67O8P	[M+HCOO]1-	691.4556	-1	-FA 18:1(-H)	C17H35O7P	[M-H]1-	381.2048	-1
TAG	TAG 14:0-18:0-18:0	C53H102O6	[M+H]1+	835.7749	+1	FA 18:0	C18H34O	[M+H]1+	267.2682	+1		PA	PA 14:1-16:1	C33H61O8P	[M-H]1-	615.4031	-1	P(79)	HO3P	[M-H]1-	78.9591	-1
TAG	TAG 14:0-18:0-18:0	C53H102O6	[M+H]1+	835.7749	+1	-FA 14:0(+HO)-(NH3)	C39H74O4	[M+H]1+	607.5660	+1		PA	PA 14:1-16:1	C33H61O8P	[M-H]1-	615.4031	-1	GP(153)	C3H7O5P	[M-H]1-	152.9958	-1
TAG	TAG 14:0-18:0-18:0	C53H102O6	[M+H]1+	835.7749	+1	-FA 18:0(+HO)-(NH3)	C35H66O4	[M+H]1+	551.5034	+1		PA	PA 14:1-16:1	C33H61O8P	[M-H]1-	615.4031	-1	FA 14:1(+O)	C14H26O2	[M-H]1-	225.1860	-1
TAG	TAG 14:0-18:0-18:0	C53H102O6	[M+NH4]1+	852.8015	+1	FA 14:0	C14H26O	[M+H]1+	211.2056	+1		PA	PA 14:1-16:1	C33H61O8P	[M-H]1-	615.4031	-1	FA 16:1(+O)	C16H30O2	[M-H]1-	253.2173	-1
TAG	TAG 14:0-18:0-18:0	C53H102O6	[M+NH4]1+	852.8015	+1	FA 18:0	C18H34O	[M+H]1+	267.2682	+1		PA	PA 14:1-16:1	C33H61O8P	[M-H]1-	615.4031	-1	-FA 14:1(+HO)	C19H35O6P	[M-H]1-	389.2098	-1
TAG	TAG 14:0-18:0-18:0	C53H102O6	[M+NH4]1+	852.8015	+1	-FA 14:0(+HO)-(NH3)	C39H74O4	[M+H]1+	607.5660	+1		PA	PA 14:1-16:1	C33H61O8P	[M-H]1-	615.4031	-1	-FA 16:1(+HO)	C17H31O6P	[M-H]1-	361.1785	-1
TAG	TAG 14:0-18:0-18:0	C53H102O6	[M+NH4]1+	852.8015	+1	-FA 18:0(+HO)-(NH3)	C35H66O4	[M+H]1+	551.5034	+1		PA	PA 14:1-16:1	C33H61O8P	[M-H]1-	615.4031	-1	-FA 14:1(-H)	C19H37O7P	[M-H]1-	407.2204	-1
TAG	TAG 14:0-18:0-18:1	C53H100O6	[M+H]1+	833.7593	+1	FA 14:0	C14H26O	[M+H]1+	211.2056	+1		PA	PA 14:1-16:1	C33H61O8P	[M-H]1-	615.4031	-1	-FA 16:1(-H)	C17H33O7P	[M-H]1-	379.1891	-1
TAG	TAG 14:0-18:0-18:1	C53H100O6	[M+H]1+	833.7593	+1	FA 18:0	C18H34O	[M+H]1+	267.2682	+1		PA	PA 14:1-16:1	C33H61O8P	[M+HCOO]1-	661.4086	-1	P(79)	HO3P	[M-H]1-	78.9591	-1
TAG	TAG 14:0-18:0-18:1	C53H100O6	[M+H]1+	833.7593	+1	FA 18:1	C18H32O	[M+H]1+	265.2526	+1		PA	PA 14:1-16:1	C33H61O8P	[M+HCOO]1-	661.4086	-1	GP(153)	C3H7O5P	[M-H]1-	152.9958	-1
TAG	TAG 14:0-18:0-18:1	C53H100O6	[M+H]1+	833.7593	+1	-FA 14:0(+HO)-(NH3)	C39H72O4	[M+H]1+	605.5503	+1		PA	PA 14:1-16:1	C33H61O8P	[M+HCOO]1-	661.4086	-1	FA 14:1(+O)	C14H26O2	[M-H]1-	225.1860	-1
TAG	TAG 14:0-18:0-18:1	C53H100O6	[M+H]1+	833.7593	+1	-FA 18:0(+HO)-(NH3)	C35H64O4	[M+H]1+	549.4877	+1		PA	PA 14:1-16:1	C33H61O8P	[M+HCOO]1-	661.4086	-1	FA 16:1(+O)	C16H30O2	[M-H]1-	253.2173	-1
TAG	TAG 14:0-18:0-18:1	C53H100O6	[M+H]1+	833.7593	+1	-FA 18:1(+HO)-(NH3)	C35H66O4	[M+H]1+	551.5034	+1		PA	PA 14:1-16:1	C33H61O8P	[M+HCOO]1-	661.4086	-1	-FA 14:1(+HO)	C19H35O6P	[M-H]1-	389.2098	-1
TAG	TAG 14:0-18:0-18:1	C53H100O6	[M+NH4]1+	850.7858	+1	FA 14:0	C14H26O	[M+H]1+	211.2056	+1		PA	PA 14:1-16:1	C33H61O8P	[M+HCOO]1-	661.4086	-1	-FA 16:1(+HO)	C17H31O6P	[M-H]1-	361.1785	-1
TAG	TAG 14:0-18:0-18:1	C53H100O6	[M+NH4]1+	850.7858	+1	FA 18:0	C18H34O	[M+H]1+	267.2682	+1		PA	PA 14:1-16:1	C33H61O8P	[M+HCOO]1-	661.4086	-1	-FA 14:1(-H)	C19H37O7P	[M-H]1-	407.2204	-1
TAG	TAG 14:0-18:0-18:1	C53H100O6	[M+NH4]1+	850.7858	+1	FA 18:1	C18H32O	[M+H]1+	265.2526	+1		PA	PA 14:1-16:1	C33H61O8P	[M+HCOO]1-	661.4086	-1	-FA 16:1(-H)	C17H33O7P	[M-H]1-	379.1891	-1
TAG	TAG 14:0-18:0-18:1	C53H100O6	[M+NH4]1+	850.7858	+1	-FA 14:0(+HO)-(NH3)	C39H72O4	[M+H]1+	605.5503	+1		PA	PA 14:1-18:1	C35H65O8P	[M-H]1-	643.4344	-1	P(79)	HO3P	[M-H]1-	78.9591	-1
TAG	TAG 14:0-18:0-18:1	C53H100O6	[M+NH4]1+	850.7858	+1	-FA 18:0(+HO)-(NH3)	C35H64O4	[M+H]1+	549.4877	+1		PA	PA 14:1-18:1	C35H65O8P	[M-H]1-	643.4344	-1	GP(153)	C3H7O5P	[M-H]1-	152.9958	-1
TAG	TAG 14:0-18:0-18:1	C53H100O6	[M+NH4]1+	850.7858	+1	-FA 18:1(+HO)-(NH3)	C35H66O4	[M+H]1+	551.5034	+1		PA	PA 14:1-18:1	C35H65O8P	[M-H]1-	643.4344	-1	FA 14:1(+O)	C14H26O2	[M-H]1-	225.1860	-1
TAG	TAG 14:0-18:1-18:1	C53H98O6	[M+H]1+	831.7436	+1	FA 14:0	C14H26O	[M+H]1+	211.2056	+1		PA	PA 14:1-18:1	C35H65O8P	[M-H]1-	643.4344	-1	FA 18:1(+O)	C18H34O2	[M-H]1-	281.2486	-1
TAG	TAG 14:0-18:1-18:1	C53H98O6	[M+H]1+	831.7436	+1	FA 18:1	C18H32O	[M+H]1+	265.2526	+1		PA	PA 14:1-18:1	C35H65O8P	[M-H]1-	643.4344	-1	-FA 14:1(+HO)	C21H39O6P	[M-H]1-	417.2411	-1
TAG	TAG 14:0-18:1-18:1	C53H98O6	[M+H]1+	831.7436	+1	-FA 14:0(+HO)-(NH3)	C39H70O4	[M+H]1+	603.5347	+1		PA	PA 14:1-18:1	C35H65O8P	[M-H]1-	643.4344	-1	-FA 18:1(+HO)	C17H31O6P	[M-H]1-	361.1785	-1
TAG	TAG 14:0-18:1-18:1	C53H98O6	[M+H]1+	831.7436	+1	-FA 18:1(+HO)-(NH3)	C35H64O4	[M+H]1+	549.4877	+1		PA	PA 14:1-18:1	C35H65O8P	[M-H]1-	643.4344	-1	-FA 14:1(-H)	C21H41O7P	[M-H]1-	435.2517	-1
TAG	TAG 14:0-18:1-18:1	C53H98O6	[M+NH4]1+	848.7702	+1	FA 14:0	C14H26O	[M+H]1+	211.2056	+1		PA	PA 14:1-18:1	C35H65O8P	[M-H]1-	643.4344	-1	-FA 18:1(-H)	C17H33O7P	[M-H]1-	379.1891	-1
TAG	TAG 14:0-18:1-18:1	C53H98O6	[M+NH4]1+	848.7702	+1	FA 18:1	C18H32O	[M+H]1+	265.2526	+1		PA	PA 14:1-18:1	C35H65O8P	[M+HCOO]1-	689.4399	-1	P(79)	HO3P	[M-H]1-	78.9591	-1
TAG	TAG 14:0-18:1-18:1	C53H98O6	[M+NH4]1+	848.7702	+1	-FA 14:0(+HO)-(NH3)	C39H70O4	[M+H]1+	603.5347	+1		PA	PA 14:1-18:1	C35H65O8P	[M+HCOO]1-	689.4399	-1	GP(153)	C3H7O5P	[M-H]1-	152.9958	-1
TAG	TAG 14:0-18:1-18:1	C53H98O6	[M+NH4]1+	848.7702	+1	-FA 18:1(+HO)-(NH3)	C35H64O4	[M+H]1+	549.4877	+1		PA	PA 14:1-18:1	C35H65O8P	[M+HCOO]1-	689.4399	-1	FA 14:1(+O)	C14H26O2	[M-H]1-	225.1860	-1
TAG	TAG 14:1-14:1-18:1	C49H88O6	[M+H]1+	773.6654	+1	FA 14:1	C14H24O	[M+H]1+	209.1900	+1		PA	PA 14:1-18:1	C35H65O8P	[M+HCOO]1-	689.4399	-1	FA 18:1(+O)	C18H34O2	[M-H]1-	281.2486	-1
TAG	TAG 14:1-14:1-18:1	C49H88O6	[M+H]1+	773.6654	+1	FA 18:1	C18H32O	[M+H]1+	265.2526	+1		PA	PA 14:1-18:1	C35H65O8P	[M+HCOO]1-	689.4399	-1	-FA 14:1(+HO)	C21H39O6P	[M-H]1-	417.2411	-1
TAG	TAG 14:1-14:1-18:1	C49H88O6	[M+H]1+	773.6654	+1	-FA 14:1(+HO)-(NH3)	C35H62O4	[M+H]1+	547.4721	+1		PA	PA 14:1-18:1	C35H65O8P	[M+HCOO]1-	689.4399	-1	-FA 18:1(+HO)	C17H31O6P	[M-H]1-	361.1785	-1
TAG	TAG 14:1-14:1-18:1	C49H88O6	[M+H]1+	773.6654	+1	-FA 18:1(+HO)-(NH3)	C31H54O4	[M+H]1+	491.4095	+1		PA	PA 14:1-18:1	C35H65O8P	[M+HCOO]1-	689.4399	-1	-FA 14:1(-H)	C21H41O7P	[M-H]1-	435.2517	-1
TAG	TAG 14:1-14:1-18:1	C49H88O6	[M+NH4]1+	790.6919	+1	FA 14:1	C14H24O	[M+H]1+	209.1900	+1		PA	PA 14:1-18:1	C35H65O8P	[M+HCOO]1-	689.4399	-1	-FA 18:1(-H)	C17H33O7P	[M-H]1-	379.1891	-1
TAG	TAG 14:1-14:1-18:1	C49H88O6	[M+NH4]1+	790.6919	+1	FA 18:1	C18H32O	[M+H]1+	265.2526	+1		PA	PA 16:0-18:1	C37H71O8P	[M-H]1-	673.4814	-1	P(79)	HO3P	[M-H]1-	78.9591	-1
TAG	TAG 14:1-14:1-18:1	C49H88O6	[M+NH4]1+	790.6919	+1	-FA 14:1(+HO)-(NH3)	C35H62O4	[M+H]1+	547.4721	+1		PA	PA 16:0-18:1	C37H71O8P	[M-H]1-	673.4814	-1	GP(153)	C3H7O5P	[M-H]1-	152.9958	-1
TAG	TAG 14:1-14:1-18:1	C49H88O6	[M+NH4]1+	790.6919	+1	-FA 18:1(+HO)-(NH3)	C31H54O4	[M+H]1+	491.4095	+1		PA	PA 16:0-18:1	C37H71O8P	[M-H]1-	673.4814	-1	FA 16:0(+O)	C16H32O2	[M-H]1-	255.2330	-1
TAG	TAG 14:1-16:1-18:1	C51H92O6	[M+H]1+	801.6967	+1	FA 14:1	C14H24O	[M+H]1+	209.1900	+1		PA	PA 16:0-18:1	C37H71O8P	[M-H]1-	673.4814	-1	FA 18:1(+O)	C18H34O2	[M-H]1-	281.2486	-1
TAG	TAG 14:1-16:1-18:1	C51H92O6	[M+H]1+	801.6967	+1	FA 16:1	C16H28O	[M+H]1+	237.2213	+1		PA	PA 16:0-18:1	C37H71O8P	[M-H]1-	673.4814	-1	-FA 16:0(+HO)	C21H39O6P	[M-H]1-	417.2411	-1
TAG	TAG 14:1-16:1-18:1	C51H92O6	[M+H]1+	801.6967	+1	FA 18:1	C18H32O	[M+H]1+	265.2526	+1		PA	PA 16:0-18:1	C37H71O8P	[M-H]1-	673.4814	-1	-FA 18:1(+HO)	C19H37O6P	[M-H]1-	391.2255	-1
TAG	TAG 14:1-16:1-18:1	C51H92O6	[M+H]1+	801.6967	+1	-FA 14:1(+HO)-(NH3)	C37H66O4	[M+H]1+	575.5034	+1		PA	PA 16:0-18:1	C37H71O8P	[M-H]1-	673.4814	-1	-FA 16:0(-H)	C21H41O7P	[M-H]1-	435.2517	-1
TAG	TAG 14:1-16:1-18:1	C51H92O6	[M+H]1+	801.6967	+1	-FA 16:1(+HO)-(NH3)	C35H62O4	[M+H]1+	547.4721	+1		PA	PA 16:0-18:1	C37H71O8P	[M-H]1-	673.4814	-1	-FA 18:1(-H)	C19H39O7P	[M-H]1-	409.2361	-1
TAG	TAG 14:1-16:1-18:1	C51H92O6	[M+H]1+	801.6967	+1	-FA 18:1(+HO)-(NH3)	C33H58O4	[M+H]1+	519.4408	+1		PA	PA 16:0-18:1	C37H71O8P	[M+HCOO]1-	719.4869	-1	P(79)	HO3P	[M-H]1-	78.9591	-1
TAG	TAG 14:1-16:1-18:1	C51H92O6	[M+NH4]1+	818.7232	+1	FA 14:1	C14H24O	[M+H]1+	209.1900	+1		PA	PA 16:0-18:1	C37H71O8P	[M+HCOO]1-	719.4869	-1	GP(153)	C3H7O5P	[M-H]1-	152.9958	-1
TAG	TAG 14:1-16:1-18:1	C51H92O6	[M+NH4]1+	818.7232	+1	FA 16:1	C16H28O	[M+H]1+	237.2213	+1		PA	PA 16:0-18:1	C37H71O8P	[M+HCOO]1-	719.4869	-1	FA 16:0(+O)	C16H32O2	[M-H]1-	255.2330	-1
TAG	TAG 14:1-16:1-18:1	C51H92O6	[M+NH4]1+	818.7232	+1	FA 18:1	C18H32O	[M+H]1+	265.2526	+1		PA	PA 16:0-18:1	C37H71O8P	[M+HCOO]1-	719.4869	-1	FA 18:1(+O)	C18H34O2	[M-H]1-	281.2486	-1
TAG	TAG 14:1-16:1-18:1	C51H92O6	[M+NH4]1+	818.7232	+1	-FA 14:1(+HO)-(NH3)	C37H66O4	[M+H]1+	575.5034	+1		PA	PA 16:0-18:1	C37H71O8P	[M+HCOO]1-	719.4869	-1	-FA 16:0(+HO)	C21H39O6P	[M-H]1-	417.2411	-1
TAG	TAG 14:1-16:1-18:1	C51H92O6	[M+NH4]1+	818.7232	+1	-FA 16:1(+HO)-(NH3)	C35H62O4	[M+H]1+	547.4721	+1		PA	PA 16:0-18:1	C37H71O8P	[M+HCOO]1-	719.4869	-1	-FA 18:1(+HO)	C19H37O6P	[M-H]1-	391.2255	-1
TAG	TAG 14:1-16:1-18:1	C51H92O6	[M+NH4]1+	818.7232	+1	-FA 18:1(+HO)-(NH3)	C33H58O4	[M+H]1+	519.4408	+1		PA	PA 16:0-18:1	C37H71O8P	[M+HCOO]1-	719.4869	-1	-FA 16:0(-H)	C21H41O7P	[M-H]1-	435.2517	-1
TAG	TAG 14:1-18:1-18:1	C53H96O6	[M+H]1+	829.7280	+1	FA 14:1	C14H24O	[M+H]1+	209.1900	+1		PA	PA 16:0-18:1	C37H71O8P	[M+HCOO]1-	719.4869	-1	-FA 18:1(-H)	C19H39O7P	[M-H]1-	409.2361	-1
TAG	TAG 14:1-18:1-18:1	C53H96O6	[M+H]1+	829.7280	+1	FA 18:1	C18H32O	[M+H]1+	265.2526	+1		PA	PA 16:1-18:1	C37H69O8P	[M-H]1-	671.4657	-1	P(79)	HO3P	[M-H]1-	78.9591	-1
TAG	TAG 14:1-18:1-18:1	C53H96O6	[M+H]1+	829.7280	+1	-FA 14:1(+HO)-(NH3)	C39H70O4	[M+H]1+	603.5347	+1		PA	PA 16:1-18:1	C37H69O8P	[M-H]1-	671.4657	-1	GP(153)	C3H7O5P	[M-H]1-	152.9958	-1
TAG	TAG 14:1-18:1-18:1	C53H96O6	[M+H]1+	829.7280	+1	-FA 18:1(+HO)-(NH3)	C35H62O4	[M+H]1+	547.4721	+1		PA	PA 16:1-18:1	C37H69O8P	[M-H]1-	671.4657	-1	FA 16:1(+O)	C16H30O2	[M-H]1-	253.2173	-1
TAG	TAG 14:1-18:1-18:1	C53H96O6	[M+NH4]1+	846.7545	+1	FA 14:1	C14H24O	[M+H]1+	209.1900	+1		PA	PA 16:1-18:1	C37H69O8P	[M-H]1-	671.4657	-1	FA 18:1(+O)	C18H34O2	[M-H]1-	281.2486	-1
TAG	TAG 14:1-18:1-18:1	C53H96O6	[M+NH4]1+	846.7545	+1	FA 18:1	C18H32O	[M+H]1+	265.2526	+1		PA	PA 16:1-18:1	C37H69O8P	[M-H]1-	671.4657	-1	-FA 16:1(+HO)	C21H39O6P	[M-H]1-	417.2411	-1
TAG	TAG 14:1-18:1-18:1	C53H96O6	[M+NH4]1+	846.7545	+1	-FA 14:1(+HO)-(NH3)	C39H70O4	[M+H]1+	603.5347	+1		PA	PA 16:1-18:1	C37H69O8P	[M-H]1-	671.4657	-1	-FA 18:1(+HO)	C19H35O6P	[M-H]1-	389.2098	-1
TAG	TAG 14:1-18:1-18:1	C53H96O6	[M+NH4]1+	846.7545	+1	-FA 18:1(+HO)-(NH3)	C35H62O4	[M+H]1+	547.4721	+1		PA	PA 16:1-18:1	C37H69O8P	[M-H]1-	671.4657	-1	-FA 16:1(-H)	C21H41O7P	[M-H]1-	435.2517	-1
TAG	TAG 16:0-18:0-18:0	C55H106O6	[M+H]1+	863.8062	+1	FA 16:0	C16H30O	[M+H]1+	239.2369	+1		PA	PA 16:1-18:1	C37H69O8P	[M-H]1-	671.4657	-1	-FA 18:1(-H)	C19H37O7P	[M-H]1-	407.2204	-1
TAG	TAG 16:0-18:0-18:0	C55H106O6	[M+H]1+	863.8062	+1	FA 18:0	C18H34O	[M+H]1+	267.2682	+1		PA	PA 16:1-18:1	C37H69O8P	[M+HCOO]1-	717.4712	-1	P(79)	HO3P	[M-H]1-	78.9591	-1
TAG	TAG 16:0-18:0-18:0	C55H106O6	[M+H]1+	863.8062	+1	-FA 16:0(+HO)-(NH3)	C39H74O4	[M+H]1+	607.5660	+1		PA	PA 16:1-18:1	C37H69O8P	[M+HCOO]1-	717.4712	-1	GP(153)	C3H7O5P	[M-H]1-	152.9958	-1
TAG	TAG 16:0-18:0-18:0	C55H106O6	[M+H]1+	863.8062	+1	-FA 18:0(+HO)-(NH3)	C37H70O4	[M+H]1+	579.5347	+1		PA	PA 16:1-18:1	C37H69O8P	[M+HCOO]1-	717.4712	-1	FA 16:1(+O)	C16H30O2	[M-H]1-	253.2173	-1
TAG	TAG 16:0-18:0-18:0	C55H106O6	[M+NH4]1+	880.8328	+1	FA 16:0	C16H30O	[M+H]1+	239.2369	+1		PA	PA 16:1-18:1	C37H69O8P	[M+HCOO]1-	717.4712	-1	FA 18:1(+O)	C18H34O2	[M-H]1-	281.2486	-1
TAG	TAG 16:0-18:0-18:0	C55H106O6	[M+NH4]1+	880.8328	+1	FA 18:0	C18H34O	[M+H]1+	267.2682	+1		PA	PA 16:1-18:1	C37H69O8P	[M+HCOO]1-	717.4712	-1	-FA 16:1(+HO)	C21H39O6P	[M-H]1-	417.2411	-1
TAG	TAG 16:0-18:0-18:0	C55H106O6	[M+NH4]1+	880.8328	+1	-FA 16:0(+HO)-(NH3)	C39H74O4	[M+H]1+	607.5660	+1		PA	PA 16:1-18:1	C37H69O8P	[M+HCOO]1-	717.4712	-1	-FA 18:1(+HO)	C19H35O6P	[M-H]1-	389.2098	-1
TAG	TAG 16:0-18:0-18:0	C55H106O6	[M+NH4]1+	880.8328	+1	-FA 18:0(+HO)-(NH3)	C37H70O4	[M+H]1+	579.5347	+1		PA	PA 16:1-18:1	C37H69O8P	[M+HCOO]1-	717.4712	-1	-FA 16:1(-H)	C21H41O7P	[M-H]1-	435.2517	-1
TAG	TAG 16:0-18:0-18:1	C55H104O6	[M+H]1+	861.7906	+1	FA 16:0	C16H30O	[M+H]1+	239.2369	+1		PA	PA 16:1-18:1	C37H69O8P	[M+HCOO]1-	717.4712	-1	-FA 18:1(-H)	C19H37O7P	[M-H]1-	407.2204	-1
TAG	TAG 16:0-18:0-18:1	C55H104O6	[M+H]1+	861.7906	+1	FA 18:0	C18H34O	[M+H]1+	267.2682	+1		PA	PA 18:0-18:1	C39H75O8P	[M-H]1-	701.5127	-1	P(79)	HO3P	[M-H]1-	78.9591	-1
TAG	TAG 16:0-18:0-18:1	C55H104O6	[M+H]1+	861.7906	+1	FA 18:1	C18H32O	[M+H]1+	265.2526	+1		PA	PA 18:0-18:1	C39H75O8P	[M-H]1-	701.5127	-1	GP(153)	C3H7O5P	[M-H]1-	152.9958	-1
TAG	TAG 16:0-18:0-18:1	C55H104O6	[M+H]1+	861.7906	+1	-FA 16:0(+HO)-(NH3)	C39H72O4	[M+H]1+	605.5503	+1		PA	PA 18:0-18:1	C39H75O8P	[M-H]1-	701.5127	-1	FA 18:0(+O)	C18H36O2	[M-H]1-	283.2643	-1
TAG	TAG 16:0-18:0-18:1	C55H104O6	[M+H]1+	861.7906	+1	-FA 18:0(+HO)-(NH3)	C37H68O4	[M+H]1+	577.5190	+1		PA	PA 18:0-18:1	C39H75O8P	[M-H]1-	701.5127	-1	FA 18:1(+O)	C18H34O2	[M-H]1-	281.2486	-1
TAG	TAG 16:0-18:0-18:1	C55H104O6	[M+H]1+	861.7906	+1	-FA 18:1(+HO)-(NH3)	C37H70O4	[M+H]1+	579.5347	+1		PA	PA 18:0-18:1	C39H75O8P	[M-H]1-	701.5127	-1	-FA 18:0(+HO)	C21H39O6P	[M-H]1-	417.2411	-1
TAG	TAG 16:0-18:0-18:1	C55H104O6	[M+NH4]1+	878.8171	+1	FA 16:0	C16H30O	[M+H]1+	239.2369	+1		PA	PA 18:0-18:1	C39H75O8P	[M-H]1-	701.5127	-1	-FA 18:1(+HO)	C21H41O6P	[M-H]1-	419.2568	-1
TAG	TAG 16:0-18:0-18:1	C55H104O6	[M+NH4]1+	878.8171	+1	FA 18:0	C18H34O	[M+H]1+	267.2682	+1		PA	PA 18:0-18:1	C39H75O8P	[M-H]1-	701.5127	-1	-FA 18:0(-H)	C21H41O7P	[M-H]1-	435.2517	-1
TAG	TAG 16:0-18:0-18:1	C55H104O6	[M+NH4]1+	878.8171	+1	FA 18:1	C18H32O	[M+H]1+	265.2526	+1		PA	PA 18:0-18:1	C39H75O8P	[M-H]1-	701.5127	-1	-FA 18:1(-H)	C21H43O7P	[M-H]1-	437.2674	-1
TAG	TAG 16:0-18:0-18:1	C55H104O6	[M+NH4]1+	878.8171	+1	-FA 16:0(+HO)-(NH3)	C39H72O4	[M+H]1+	605.5503	+1		PA	PA 18:0-18:1	C39H75O8P	[M+HCOO]1-	747.5182	-1	P(79)	HO3P	[M-H]1-	78.9591	-1
TAG	TAG 16:0-18:0-18:1	C55H104O6	[M+NH4]1+	878.8171	+1	-FA 18:0(+HO)-(NH3)	C37H68O4	[M+H]1+	577.5190	+1		PA	PA 18:0-18:1	C39H75O8P	[M+HCOO]1-	747.5182	-1	GP(153)	C3H7O5P	[M-H]1-	152.9958	-1
TAG	TAG 16:0-18:0-18:1	C55H104O6	[M+NH4]1+	878.8171	+1	-FA 18:1(+HO)-(NH3)	C37H70O4	[M+H]1+	579.5347	+1		PA	PA 18:0-18:1	C39H75O8P	[M+HCOO]1-	747.5182	-1	FA 18:0(+O)	C18H36O2	[M-H]1-	283.2643	-1
TAG	TAG 16:0-18:1-18:1	C55H102O6	[M+H]1+	859.7749	+1	FA 16:0	C16H30O	[M+H]1+	239.2369	+1		PA	PA 18:0-18:1	C39H75O8P	[M+HCOO]1-	747.5182	-1	FA 18:1(+O)	C18H34O2	[M-H]1-	281.2486	-1
TAG	TAG 16:0-18:1-18:1	C55H102O6	[M+H]1+	859.7749	+1	FA 18:1	C18H32O	[M+H]1+	265.2526	+1		PA	PA 18:0-18:1	C39H75O8P	[M+HCOO]1-	747.5182	-1	-FA 18:0(+HO)	C21H39O6P	[M-H]1-	417.2411	-1
TAG	TAG 16:0-18:1-18:1	C55H102O6	[M+H]1+	859.7749	+1	-FA 16:0(+HO)-(NH3)	C39H70O4	[M+H]1+	603.5347	+1		PA	PA 18:0-18:1	C39H75O8P	[M+HCOO]1-	747.5182	-1	-FA 18:1(+HO)	C21H41O6P	[M-H]1-	419.2568	-1
TAG	TAG 16:0-18:1-18:1	C55H102O6	[M+H]1+	859.7749	+1	-FA 18:1(+HO)-(NH3)	C37H68O4	[M+H]1+	577.5190	+1		PA	PA 18:0-18:1	C39H75O8P	[M+HCOO]1-	747.5182	-1	-FA 18:0(-H)	C21H41O7P	[M-H]1-	435.2517	-1
TAG	TAG 16:0-18:1-18:1	C55H102O6	[M+NH4]1+	876.8015	+1	FA 16:0	C16H30O	[M+H]1+	239.2369	+1		PA	PA 18:0-18:1	C39H75O8P	[M+HCOO]1-	747.5182	-1	-FA 18:1(-H)	C21H43O7P	[M-H]1-	437.2674	-1
TAG	TAG 16:0-18:1-18:1	C55H102O6	[M+NH4]1+	876.8015	+1	FA 18:1	C18H32O	[M+H]1+	265.2526	+1		PA	PA 18:1-18:1	C39H73O8P	[M-H]1-	699.4970	-1	P(79)	HO3P	[M-H]1-	78.9591	-1
TAG	TAG 16:0-18:1-18:1	C55H102O6	[M+NH4]1+	876.8015	+1	-FA 16:0(+HO)-(NH3)	C39H70O4	[M+H]1+	603.5347	+1		PA	PA 18:1-18:1	C39H73O8P	[M-H]1-	699.4970	-1	GP(153)	C3H7O5P	[M-H]1-	152.9958	-1
TAG	TAG 16:0-18:1-18:1	C55H102O6	[M+NH4]1+	876.8015	+1	-FA 18:1(+HO)-(NH3)	C37H68O4	[M+H]1+	577.5190	+1		PA	PA 18:1-18:1	C39H73O8P	[M-H]1-	699.4970	-1	FA 18:1(+O)	C18H34O2	[M-H]1-	281.2486	-1
TAG	TAG 16:1-16:1-20:0	C55H102O6	[M+H]1+	859.7749	+1	FA 16:1	C16H28O	[M+H]1+	237.2213	+1		PA	PA 18:1-18:1	C39H73O8P	[M-H]1-	699.4970	-1	-FA 18:1(+HO)	C21H39O6P	[M-H]1-	417.2411	-1
TAG	TAG 16:1-16:1-20:0	C55H102O6	[M+H]1+	859.7749	+1	FA 20:0	C20H38O	[M+H]1+	295.2995	+1		PA	PA 18:1-18:1	C39H73O8P	[M-H]1-	699.4970	-1	-FA 18:1(-H)	C21H41O7P	[M-H]1-	435.2517	-1
TAG	TAG 16:1-16:1-20:0	C55H102O6	[M+H]1+	859.7749	+1	-FA 16:1(+HO)-(NH3)	C39H72O4	[M+H]1+	605.5503	+1		PA	PA 18:1-18:1	C39H73O8P	[M+HCOO]1-	745.5025	-1	P(79)	HO3P	[M-H]1-	78.9591	-1
TAG	TAG 16:1-16:1-20:0	C55H102O6	[M+H]1+	859.7749	+1	-FA 20:0(+HO)-(NH3)	C35H62O4	[M+H]1+	547.4721	+1		PA	PA 18:1-18:1	C39H73O8P	[M+HCOO]1-	745.5025	-1	GP(153)	C3H7O5P	[M-H]1-	152.9958	-1
TAG	TAG 16:1-16:1-20:0	C55H102O6	[M+NH4]1+	876.8015	+1	FA 16:1	C16H28O	[M+H]1+	237.2213	+1		PA	PA 18:1-18:1	C39H73O8P	[M+HCOO]1-	745.5025	-1	FA 18:1(+O)	C18H34O2	[M-H]1-	281.2486	-1
TAG	TAG 16:1-16:1-20:0	C55H102O6	[M+NH4]1+	876.8015	+1	FA 20:0	C20H38O	[M+H]1+	295.2995	+1		PA	PA 18:1-18:1	C39H73O8P	[M+HCOO]1-	745.5025	-1	-FA 18:1(+HO)	C21H39O6P	[M-H]1-	417.2411	-1
TAG	TAG 16:1-16:1-20:0	C55H102O6	[M+NH4]1+	876.8015	+1	-FA 16:1(+HO)-(NH3)	C39H72O4	[M+H]1+	605.5503	+1		PA	PA 18:1-18:1	C39H73O8P	[M+HCOO]1-	745.5025	-1	-FA 18:1(-H)	C21H41O7P	[M-H]1-	435.2517	-1
TAG	TAG 16:1-16:1-20:0	C55H102O6	[M+NH4]1+	876.8015	+1	-FA 20:0(+HO)-(NH3)	C35H62O4	[M+H]1+	547.4721	+1		PC	PC 10:0-16:0	C34H68NO8P	[M+HCOO]1-	694.4665	-1	-(CH3+HCOO)	C33H66NO8P	[M-H]1-	634.4453	-1
TAG	TAG 16:1-16:1-22:0	C57H106O6	[M+H]1+	887.8062	+1	FA 16:1	C16H28O	[M+H]1+	237.2213	+1		PC	PC 10:0-16:0	C34H68NO8P	[M+HCOO]1-	694.4665	-1	FA 10:0(+O)	C10H20O2	[M-H]1-	171.1391	-1
TAG	TAG 16:1-16:1-22:0	C57H106O6	[M+H]1+	887.8062	+1	FA 22:0	C22H42O	[M+H]1+	323.3308	+1		PC	PC 10:0-16:0	C34H68NO8P	[M+HCOO]1-	694.4665	-1	FA 16:0(+O)	C16H32O2	[M-H]1-	255.2330	-1
TAG	TAG 16:1-16:1-22:0	C57H106O6	[M+H]1+	887.8062	+1	-FA 16:1(+HO)-(NH3)	C41H76O4	[M+H]1+	633.5816	+1		PC	PC 10:0-16:0	C34H68NO8P	[M+HCOO]1-	694.4665	-1	-FA 10:0(+HO)-(CH3+HCOO)	C23H46NO6P	[M-H]1-	462.2990	-1
TAG	TAG 16:1-16:1-22:0	C57H106O6	[M+H]1+	887.8062	+1	-FA 22:0(+HO)-(NH3)	C35H62O4	[M+H]1+	547.4721	+1		PC	PC 10:0-16:0	C34H68NO8P	[M+HCOO]1-	694.4665	-1	-FA 16:0(+HO)-(CH3+HCOO)	C17H34NO6P	[M-H]1-	378.2051	-1
TAG	TAG 16:1-16:1-22:0	C57H106O6	[M+NH4]1+	904.8328	+1	FA 16:1	C16H28O	[M+H]1+	237.2213	+1		PC	PC 10:0-16:0	C34H68NO8P	[M+HCOO]1-	694.4665	-1	-FA 10:0(-H)-(CH3+HCOO)	C23H48NO7P	[M-H]1-	480.3096	-1
TAG	TAG 16:1-16:1-22:0	C57H106O6	[M+NH4]1+	904.8328	+1	FA 22:0	C22H42O	[M+H]1+	323.3308	+1		PC	PC 10:0-16:0	C34H68NO8P	[M+HCOO]1-	694.4665	-1	-FA 16:0(-H)-(CH3+HCOO)	C17H36NO7P	[M-H]1-	396.2157	-1
TAG	TAG 16:1-16:1-22:0	C57H106O6	[M+NH4]1+	904.8328	+1	-FA 16:1(+HO)-(NH3)	C41H76O4	[M+H]1+	633.5816	+1		PC	PC 10:0-16:1	C34H66NO8P	[M+HCOO]1-	692.4508	-1	-(CH3+HCOO)	C33H64NO8P	[M-H]1-	632.4297	-1
TAG	TAG 16:1-16:1-22:0	C57H106O6	[M+NH4]1+	904.8328	+1	-FA 22:0(+HO)-(NH3)	C35H62O4	[M+H]1+	547.4721	+1		PC	PC 10:0-16:1	C34H66NO8P	[M+HCOO]1-	692.4508	-1	FA 10:0(+O)	C10H20O2	[M-H]1-	171.1391	-1
TAG	TAG 16:1-18:1-18:1	C55H100O6	[M+H]1+	857.7593	+1	FA 16:1	C16H28O	[M+H]1+	237.2213	+1		PC	PC 10:0-16:1	C34H66NO8P	[M+HCOO]1-	692.4508	-1	FA 16:1(+O)	C16H30O2	[M-H]1-	253.2173	-1
TAG	TAG 16:1-18:1-18:1	C55H100O6	[M+H]1+	857.7593	+1	FA 18:1	C18H32O	[M+H]1+	265.2526	+1		PC	PC 10:0-16:1	C34H66NO8P	[M+HCOO]1-	692.4508	-1	-FA 10:0(+HO)-(CH3+HCOO)	C23H44NO6P	[M-H]1-	460.2833	-1
TAG	TAG 16:1-18:1-18:1	C55H100O6	[M+H]1+	857.7593	+1	-FA 16:1(+HO)-(NH3)	C39H70O4	[M+H]1+	603.5347	+1		PC	PC 10:0-16:1	C34H66NO8P	[M+HCOO]1-	692.4508	-1	-FA 16:1(+HO)-(CH3+HCOO)	C17H34NO6P	[M-H]1-	378.2051	-1
TAG	TAG 16:1-18:1-18:1	C55H100O6	[M+H]1+	857.7593	+1	-FA 18:1(+HO)-(NH3)	C37H66O4	[M+H]1+	575.5034	+1		PC	PC 10:0-16:1	C34H66NO8P	[M+HCOO]1-	692.4508	-1	-FA 10:0(-H)-(CH3+HCOO)	C23H46NO7P	[M-H]1-	478.2939	-1
TAG	TAG 16:1-18:1-18:1	C55H100O6	[M+NH4]1+	874.7858	+1	FA 16:1	C16H28O	[M+H]1+	237.2213	+1		PC	PC 10:0-16:1	C34H66NO8P	[M+HCOO]1-	692.4508	-1	-FA 16:1(-H)-(CH3+HCOO)	C17H36NO7P	[M-H]1-	396.2157	-1
TAG	TAG 16:1-18:1-18:1	C55H100O6	[M+NH4]1+	874.7858	+1	FA 18:1	C18H32O	[M+H]1+	265.2526	+1		PC	PC 12:0-16:0	C36H72NO8P	[M+HCOO]1-	722.4978	-1	-(CH3+HCOO)	C35H70NO8P	[M-H]1-	662.4766	-1
TAG	TAG 16:1-18:1-18:1	C55H100O6	[M+NH4]1+	874.7858	+1	-FA 16:1(+HO)-(NH3)	C39H70O4	[M+H]1+	603.5347	+1		PC	PC 12:0-16:0	C36H72NO8P	[M+HCOO]1-	722.4978	-1	FA 12:0(+O)	C12H24O2	[M-H]1-	199.1704	-1
TAG	TAG 16:1-18:1-18:1	C55H100O6	[M+NH4]1+	874.7858	+1	-FA 18:1(+HO)-(NH3)	C37H66O4	[M+H]1+	575.5034	+1		PC	PC 12:0-16:0	C36H72NO8P	[M+HCOO]1-	722.4978	-1	FA 16:0(+O)	C16H32O2	[M-H]1-	255.2330	-1
TAG	TAG 18:0-18:0-18:0	C57H110O6	[M+H]1+	891.8375	+1	FA 18:0	C18H34O	[M+H]1+	267.2682	+1		PC	PC 12:0-16:0	C36H72NO8P	[M+HCOO]1-	722.4978	-1	-FA 12:0(+HO)-(CH3+HCOO)	C23H46NO6P	[M-H]1-	462.2990	-1
TAG	TAG 18:0-18:0-18:0	C57H110O6	[M+H]1+	891.8375	+1	-FA 18:0(+HO)-(NH3)	C39H74O4	[M+H]1+	607.5660	+1		PC	PC 12:0-16:0	C36H72NO8P	[M+HCOO]1-	722.4978	-1	-FA 16:0(+HO)-(CH3+HCOO)	C19H38NO6P	[M-H]1-	406.2364	-1
TAG	TAG 18:0-18:0-18:0	C57H110O6	[M+NH4]1+	908.8641	+1	FA 18:0	C18H34O	[M+H]1+	267.2682	+1		PC	PC 12:0-16:0	C36H72NO8P	[M+HCOO]1-	722.4978	-1	-FA 12:0(-H)-(CH3+HCOO)	C23H48NO7P	[M-H]1-	480.3096	-1
TAG	TAG 18:0-18:0-18:0	C57H110O6	[M+NH4]1+	908.8641	+1	-FA 18:0(+HO)-(NH3)	C39H74O4	[M+H]1+	607.5660	+1		PC	PC 12:0-16:0	C36H72NO8P	[M+HCOO]1-	722.4978	-1	-FA 16:0(-H)-(CH3+HCOO)	C19H40NO7P	[M-H]1-	424.2470	-1
TAG	TAG 18:0-18:0-18:1	C57H108O6	[M+H]1+	889.8219	+1	FA 18:0	C18H34O	[M+H]1+	267.2682	+1		PC	PC 12:0-16:1	C36H70NO8P	[M+HCOO]1-	720.4821	-1	-(CH3+HCOO)	C35H68NO8P	[M-H]1-	660.4610	-1
TAG	TAG 18:0-18:0-18:1	C57H108O6	[M+H]1+	889.8219	+1	FA 18:1	C18H32O	[M+H]1+	265.2526	+1		PC	PC 12:0-16:1	C36H70NO8P	[M+HCOO]1-	720.4821	-1	FA 12:0(+O)	C12H24O2	[M-H]1-	199.1704	-1
TAG	TAG 18:0-18:0-18:1	C57H108O6	[M+H]1+	889.8219	+1	-FA 18:0(+HO)-(NH3)	C39H72O4	[M+H]1+	605.5503	+1		PC	PC 12:0-16:1	C36H70NO8P	[M+HCOO]1-	720.4821	-1	FA 16:1(+O)	C16H30O2	[M-H]1-	253.2173	-1
TAG	TAG 18:0-18:0-18:1	C57H108O6	[M+H]1+	889.8219	+1	-FA 18:1(+HO)-(NH3)	C39H74O4	[M+H]1+	607.5660	+1		PC	PC 12:0-16:1	C36H70NO8P	[M+HCOO]1-	720.4821	-1	-FA 12:0(+HO)-(CH3+HCOO)	C23H44NO6P	[M-H]1-	460.2833	-1
TAG	TAG 18:0-18:0-18:1	C57H108O6	[M+NH4]1+	906.8484	+1	FA 18:0	C18H34O	[M+H]1+	267.2682	+1		PC	PC 12:0-16:1	C36H70NO8P	[M+HCOO]1-	720.4821	-1	-FA 16:1(+HO)-(CH3+HCOO)	C19H38NO6P	[M-H]1-	406.2364	-1
TAG	TAG 18:0-18:0-18:1	C57H108O6	[M+NH4]1+	906.8484	+1	FA 18:1	C18H32O	[M+H]1+	265.2526	+1		PC	PC 12:0-16:1	C36H70NO8P	[M+HCOO]1-	720.4821	-1	-FA 12:0(-H)-(CH3+HCOO)	C23H46NO7P	[M-H]1-	478.2939	-1
TAG	TAG 18:0-18:0-18:1	C57H108O6	[M+NH4]1+	906.8484	+1	-FA 18:0(+HO)-(NH3)	C39H72O4	[M+H]1+	605.5503	+1		PC	PC 12:0-16:1	C36H70NO8P	[M+HCOO]1-	720.4821	-1	-FA 16:1(-H)-(CH3+HCOO)	C19H40NO7P	[M-H]1-	424.2470	-1
TAG	TAG 18:0-18:0-18:1	C57H108O6	[M+NH4]1+	906.8484	+1	-FA 18:1(+HO)-(NH3)	C39H74O4	[M+H]1+	607.5660	+1		PC	PC 14:0-16:0	C38H76NO8P	[M+HCOO]1-	750.5291	-1	-(CH3+HCOO)	C37H74NO8P	[M-H]1-	690.5079	-1
TAG	TAG 18:0-18:1-18:1	C57H106O6	[M+H]1+	887.8062	+1	FA 18:0	C18H34O	[M+H]1+	267.2682	+1		PC	PC 14:0-16:0	C38H76NO8P	[M+HCOO]1-	750.5291	-1	FA 14:0(+O)	C14H28O2	[M-H]1-	227.2017	-1
TAG	TAG 18:0-18:1-18:1	C57H106O6	[M+H]1+	887.8062	+1	FA 18:1	C18H32O	[M+H]1+	265.2526	+1		PC	PC 14:0-16:0	C38H76NO8P	[M+HCOO]1-	750.5291	-1	FA 16:0(+O)	C16H32O2	[M-H]1-	255.2330	-1
TAG	TAG 18:0-18:1-18:1	C57H106O6	[M+H]1+	887.8062	+1	-FA 18:0(+HO)-(NH3)	C39H70O4	[M+H]1+	603.5347	+1		PC	PC 14:0-16:0	C38H76NO8P	[M+HCOO]1-	750.5291	-1	-FA 14:0(+HO)-(CH3+HCOO)	C23H46NO6P	[M-H]1-	462.2990	-1
TAG	TAG 18:0-18:1-18:1	C57H106O6	[M+H]1+	887.8062	+1	-FA 18:1(+HO)-(NH3)	C39H72O4	[M+H]1+	605.5503	+1		PC	PC 14:0-16:0	C38H76NO8P	[M+HCOO]1-	750.5291	-1	-FA 16:0(+HO)-(CH3+HCOO)	C21H42NO6P	[M-H]1-	434.2677	-1
TAG	TAG 18:0-18:1-18:1	C57H106O6	[M+NH4]1+	904.8328	+1	FA 18:0	C18H34O	[M+H]1+	267.2682	+1		PC	PC 14:0-16:0	C38H76NO8P	[M+HCOO]1-	750.5291	-1	-FA 14:0(-H)-(CH3+HCOO)	C23H48NO7P	[M-H]1-	480.3096	-1
TAG	TAG 18:0-18:1-18:1	C57H106O6	[M+NH4]1+	904.8328	+1	FA 18:1	C18H32O	[M+H]1+	265.2526	+1		PC	PC 14:0-16:0	C38H76NO8P	[M+HCOO]1-	750.5291	-1	-FA 16:0(-H)-(CH3+HCOO)	C21H44NO7P	[M-H]1-	452.2783	-1
TAG	TAG 18:0-18:1-18:1	C57H106O6	[M+NH4]1+	904.8328	+1	-FA 18:0(+HO)-(NH3)	C39H70O4	[M+H]1+	603.5347	+1		PC	PC 14:0-16:1	C38H74NO8P	[M+HCOO]1-	748.5134	-1	-(CH3+HCOO)	C37H72NO8P	[M-H]1-	688.4923	-1
TAG	TAG 18:0-18:1-18:1	C57H106O6	[M+NH4]1+	904.8328	+1	-FA 18:1(+HO)-(NH3)	C39H72O4	[M+H]1+	605.5503	+1		PC	PC 14:0-16:1	C38H74NO8P	[M+HCOO]1-	748.5134	-1	FA 14:0(+O)	C14H28O2	[M-H]1-	227.2017	-1
TAG	TAG 18:1-18:1-18:1	C57H104O6	[M+H]1+	885.7906	+1	FA 18:1	C18H32O	[M+H]1+	265.2526	+1		PC	PC 14:0-16:1	C38H74NO8P	[M+HCOO]1-	748.5134	-1	FA 16:1(+O)	C16H30O2	[M-H]1-	253.2173	-1
TAG	TAG 18:1-18:1-18:1	C57H104O6	[M+H]1+	885.7906	+1	-FA 18:1(+HO)-(NH3)	C39H70O4	[M+H]1+	603.5347	+1		PC	PC 14:0-16:1	C38H74NO8P	[M+HCOO]1-	748.5134	-1	-FA 14:0(+HO)-(CH3+HCOO)	C23H44NO6P	[M-H]1-	460.2833	-1
TAG	TAG 18:1-18:1-18:1	C57H104O6	[M+NH4]1+	902.8171	+1	FA 18:1	C18H32O	[M+H]1+	265.2526	+1		PC	PC 14:0-16:1	C38H74NO8P	[M+HCOO]1-	748.5134	-1	-FA 16:1(+HO)-(CH3+HCOO)	C21H42NO6P	[M-H]1-	434.2677	-1
TAG	TAG 18:1-18:1-18:1	C57H104O6	[M+NH4]1+	902.8171	+1	-FA 18:1(+HO)-(NH3)	C39H70O4	[M+H]1+	603.5347	+1		PC	PC 14:0-16:1	C38H74NO8P	[M+HCOO]1-	748.5134	-1	-FA 14:0(-H)-(CH3+HCOO)	C23H46NO7P	[M-H]1-	478.2939	-1
												PC	PC 14:0-16:1	C38H74NO8P	[M+HCOO]1-	748.5134	-1	-FA 16:1(-H)-(CH3+HCOO)	C21H44NO7P	[M-H]1-	452.2783	-1
												PC	PC 14:0-18:1	C40H78NO8P	[M+HCOO]1-	776.5447	-1	-(CH3+HCOO)	C39H76NO8P	[M-H]1-	716.5236	-1
												PC	PC 14:0-18:1	C40H78NO8P	[M+HCOO]1-	776.5447	-1	FA 14:0(+O)	C14H28O2	[M-H]1-	227.2017	-1
												PC	PC 14:0-18:1	C40H78NO8P	[M+HCOO]1-	776.5447	-1	FA 18:1(+O)	C18H34O2	[M-H]1-	281.2486	-1
												PC	PC 14:0-18:1	C40H78NO8P	[M+HCOO]1-	776.5447	-1	-FA 14:0(+HO)-(CH3+HCOO)	C25H48NO6P	[M-H]1-	488.3146	-1
												PC	PC 14:0-18:1	C40H78NO8P	[M+HCOO]1-	776.5447	-1	-FA 18:1(+HO)-(CH3+HCOO)	C21H42NO6P	[M-H]1-	434.2677	-1
												PC	PC 14:0-18:1	C40H78NO8P	[M+HCOO]1-	776.5447	-1	-FA 14:0(-H)-(CH3+HCOO)	C25H50NO7P	[M-H]1-	506.3252	-1
												PC	PC 14:0-18:1	C40H78NO8P	[M+HCOO]1-	776.5447	-1	-FA 18:1(-H)-(CH3+HCOO)	C21H44NO7P	[M-H]1-	452.2783	-1
												PC	PC 14:1-18:1	C40H76NO8P	[M+HCOO]1-	774.5291	-1	-(CH3+HCOO)	C39H74NO8P	[M-H]1-	714.5079	-1
												PC	PC 14:1-18:1	C40H76NO8P	[M+HCOO]1-	774.5291	-1	FA 14:1(+O)	C14H26O2	[M-H]1-	225.1860	-1
												PC	PC 14:1-18:1	C40H76NO8P	[M+HCOO]1-	774.5291	-1	FA 18:1(+O)	C18H34O2	[M-H]1-	281.2486	-1
												PC	PC 14:1-18:1	C40H76NO8P	[M+HCOO]1-	774.5291	-1	-FA 14:1(+HO)-(CH3+HCOO)	C25H48NO6P	[M-H]1-	488.3146	-1
												PC	PC 14:1-18:1	C40H76NO8P	[M+HCOO]1-	774.5291	-1	-FA 18:1(+HO)-(CH3+HCOO)	C21H40NO6P	[M-H]1-	432.2520	-1
												PC	PC 14:1-18:1	C40H76NO8P	[M+HCOO]1-	774.5291	-1	-FA 14:1(-H)-(CH3+HCOO)	C25H50NO7P	[M-H]1-	506.3252	-1
												PC	PC 14:1-18:1	C40H76NO8P	[M+HCOO]1-	774.5291	-1	-FA 18:1(-H)-(CH3+HCOO)	C21H42NO7P	[M-H]1-	450.2626	-1
												PC	PC 16:0-16:0	C40H80NO8P	[M+HCOO]1-	778.5604	-1	-(CH3+HCOO)	C39H78NO8P	[M-H]1-	718.5392	-1
												PC	PC 16:0-16:0	C40H80NO8P	[M+HCOO]1-	778.5604	-1	FA 16:0(+O)	C16H32O2	[M-H]1-	255.2330	-1
												PC	PC 16:0-16:0	C40H80NO8P	[M+HCOO]1-	778.5604	-1	-FA 16:0(+HO)-(CH3+HCOO)	C23H46NO6P	[M-H]1-	462.2990	-1
												PC	PC 16:0-16:0	C40H80NO8P	[M+HCOO]1-	778.5604	-1	-FA 16:0(-H)-(CH3+HCOO)	C23H48NO7P	[M-H]1-	480.3096	-1
												PC	PC 16:0-18:1	C42H82NO8P	[M+HCOO]1-	804.5760	-1	-(CH3+HCOO)	C41H80NO8P	[M-H]1-	744.5549	-1
												PC	PC 16:0-18:1	C42H82NO8P	[M+HCOO]1-	804.5760	-1	FA 16:0(+O)	C16H32O2	[M-H]1-	255.2330	-1
												PC	PC 16:0-18:1	C42H82NO8P	[M+HCOO]1-	804.5760	-1	FA 18:1(+O)	C18H34O2	[M-H]1-	281.2486	-1
												PC	PC 16:0-18:1	C42H82NO8P	[M+HCOO]1-	804.5760	-1	-FA 16:0(+HO)-(CH3+HCOO)	C25H48NO6P	[M-H]1-	488.3146	-1
												PC	PC 16:0-18:1	C42H82NO8P	[M+HCOO]1-	804.5760	-1	-FA 18:1(+HO)-(CH3+HCOO)	C23H46NO6P	[M-H]1-	462.2990	-1
												PC	PC 16:0-18:1	C42H82NO8P	[M+HCOO]1-	804.5760	-1	-FA 16:0(-H)-(CH3+HCOO)	C25H50NO7P	[M-H]1-	506.3252	-1
												PC	PC 16:0-18:1	C42H82NO8P	[M+HCOO]1-	804.5760	-1	-FA 18:1(-H)-(CH3+HCOO)	C23H48NO7P	[M-H]1-	480.3096	-1
												PC	PC 16:1-18:1	C42H80NO8P	[M+HCOO]1-	802.5604	-1	-(CH3+HCOO)	C41H78NO8P	[M-H]1-	742.5392	-1
												PC	PC 16:1-18:1	C42H80NO8P	[M+HCOO]1-	802.5604	-1	FA 16:1(+O)	C16H30O2	[M-H]1-	253.2173	-1
												PC	PC 16:1-18:1	C42H80NO8P	[M+HCOO]1-	802.5604	-1	FA 18:1(+O)	C18H34O2	[M-H]1-	281.2486	-1
												PC	PC 16:1-18:1	C42H80NO8P	[M+HCOO]1-	802.5604	-1	-FA 16:1(+HO)-(CH3+HCOO)	C25H48NO6P	[M-H]1-	488.3146	-1
												PC	PC 16:1-18:1	C42H80NO8P	[M+HCOO]1-	802.5604	-1	-FA 18:1(+HO)-(CH3+HCOO)	C23H44NO6P	[M-H]1-	460.2833	-1
												PC	PC 16:1-18:1	C42H80NO8P	[M+HCOO]1-	802.5604	-1	-FA 16:1(-H)-(CH3+HCOO)	C25H50NO7P	[M-H]1-	506.3252	-1
												PC	PC 16:1-18:1	C42H80NO8P	[M+HCOO]1-	802.5604	-1	-FA 18:1(-H)-(CH3+HCOO)	C23H46NO7P	[M-H]1-	478.2939	-1
												PC	PC 18:0-18:0	C44H88NO8P	[M+HCOO]1-	834.6230	-1	-(CH3+HCOO)	C43H86NO8P	[M-H]1-	774.6018	-1
												PC	PC 18:0-18:0	C44H88NO8P	[M+HCOO]1-	834.6230	-1	FA 18:0(+O)	C18H36O2	[M-H]1-	283.2643	-1
												PC	PC 18:0-18:0	C44H88NO8P	[M+HCOO]1-	834.6230	-1	-FA 18:0(+HO)-(CH3+HCOO)	C25H50NO6P	[M-H]1-	490.3303	-1
												PC	PC 18:0-18:0	C44H88NO8P	[M+HCOO]1-	834.6230	-1	-FA 18:0(-H)-(CH3+HCOO)	C25H52NO7P	[M-H]1-	508.3409	-1
												PC	PC 18:0-18:1	C44H86NO8P	[M+HCOO]1-	832.6073	-1	-(CH3+HCOO)	C43H84NO8P	[M-H]1-	772.5862	-1
												PC	PC 18:0-18:1	C44H86NO8P	[M+HCOO]1-	832.6073	-1	FA 18:0(+O)	C18H36O2	[M-H]1-	283.2643	-1
												PC	PC 18:0-18:1	C44H86NO8P	[M+HCOO]1-	832.6073	-1	FA 18:1(+O)	C18H34O2	[M-H]1-	281.2486	-1
												PC	PC 18:0-18:1	C44H86NO8P	[M+HCOO]1-	832.6073	-1	-FA 18:0(+HO)-(CH3+HCOO)	C25H48NO6P	[M-H]1-	488.3146	-1
												PC	PC 18:0-18:1	C44H86NO8P	[M+HCOO]1-	832.6073	-1	-FA 18:1(+HO)-(CH3+HCOO)	C25H50NO6P	[M-H]1-	490.3303	-1
												PC	PC 18:0-18:1	C44H86NO8P	[M+HCOO]1-	832.6073	-1	-FA 18:0(-H)-(CH3+HCOO)	C25H50NO7P	[M-H]1-	506.3252	-1
												PC	PC 18:0-18:1	C44H86NO8P	[M+HCOO]1-	832.6073	-1	-FA 18:1(-H)-(CH3+HCOO)	C25H52NO7P	[M-H]1-	508.3409	-1
												PC	PC 18:1-18:1	C44H84NO8P	[M+HCOO]1-	830.5917	-1	-(CH3+HCOO)	C43H82NO8P	[M-H]1-	770.5705	-1
												PC	PC 18:1-18:1	C44H84NO8P	[M+HCOO]1-	830.5917	-1	FA 18:1(+O)	C18H34O2	[M-H]1-	281.2486	-1
												PC	PC 18:1-18:1	C44H84NO8P	[M+HCOO]1-	830.5917	-1	-FA 18:1(+HO)-(CH3+HCOO)	C25H48NO6P	[M-H]1-	488.3146	-1
												PC	PC 18:1-18:1	C44H84NO8P	[M+HCOO]1-	830.5917	-1	-FA 18:1(-H)-(CH3+HCOO)	C25H50NO7P	[M-H]1-	506.3252	-1
												PE	PE 16:0-18:1	C39H76NO8P	[M-H]1-	716.5236	-1	HG(PE,196)	C5H12NO5P	[M-H]1-	196.0380	-1
												PE	PE 16:0-18:1	C39H76NO8P	[M-H]1-	716.5236	-1	GP(153)	C3H7O5P	[M-H]1-	152.9958	-1
												PE	PE 16:0-18:1	C39H76NO8P	[M-H]1-	716.5236	-1	FA 16:0(+O)	C16H32O2	[M-H]1-	255.2330	-1
												PE	PE 16:0-18:1	C39H76NO8P	[M-H]1-	716.5236	-1	FA 18:1(+O)	C18H34O2	[M-H]1-	281.2486	-1
												PE	PE 16:0-18:1	C39H76NO8P	[M-H]1-	716.5236	-1	-FA 16:0(+HO)	C23H44NO6P	[M-H]1-	460.2833	-1
												PE	PE 16:0-18:1	C39H76NO8P	[M-H]1-	716.5236	-1	-FA 18:1(+HO)	C21H42NO6P	[M-H]1-	434.2677	-1
												PE	PE 16:0-18:1	C39H76NO8P	[M-H]1-	716.5236	-1	-FA 16:0(-H)	C23H46NO7P	[M-H]1-	478.2939	-1
												PE	PE 16:0-18:1	C39H76NO8P	[M-H]1-	716.5236	-1	-FA 18:1(-H)	C21H44NO7P	[M-H]1-	452.2783	-1
												PE	PE 16:1-18:1	C39H74NO8P	[M-H]1-	714.5079	-1	HG(PE,196)	C5H12NO5P	[M-H]1-	196.0380	-1
												PE	PE 16:1-18:1	C39H74NO8P	[M-H]1-	714.5079	-1	GP(153)	C3H7O5P	[M-H]1-	152.9958	-1
												PE	PE 16:1-18:1	C39H74NO8P	[M-H]1-	714.5079	-1	FA 16:1(+O)	C16H30O2	[M-H]1-	253.2173	-1
												PE	PE 16:1-18:1	C39H74NO8P	[M-H]1-	714.5079	-1	FA 18:1(+O)	C18H34O2	[M-H]1-	281.2486	-1
												PE	PE 16:1-18:1	C39H74NO8P	[M-H]1-	714.5079	-1	-FA 16:1(+HO)	C23H44NO6P	[M-H]1-	460.2833	-1
												PE	PE 16:1-18:1	C39H74NO8P	[M-H]1-	714.5079	-1	-FA 18:1(+HO)	C21H40NO6P	[M-H]1-	432.2520	-1
												PE	PE 16:1-18:1	C39H74NO8P	[M-H]1-	714.5079	-1	-FA 16:1(-H)	C23H46NO7P	[M-H]1-	478.2939	-1
												PE	PE 16:1-18:1	C39H74NO8P	[M-H]1-	714.5079	-1	-FA 18:1(-H)	C21H42NO7P	[M-H]1-	450.2626	-1
												PE	PE 18:0-18:1	C41H80NO8P	[M-H]1-	744.5549	-1	HG(PE,196)	C5H12NO5P	[M-H]1-	196.0380	-1
												PE	PE 18:0-18:1	C41H80NO8P	[M-H]1-	744.5549	-1	GP(153)	C3H7O5P	[M-H]1-	152.9958	-1
												PE	PE 18:0-18:1	C41H80NO8P	[M-H]1-	744.5549	-1	FA 18:0(+O)	C18H36O2	[M-H]1-	283.2643	-1
												PE	PE 18:0-18:1	C41H80NO8P	[M-H]1-	744.5549	-1	FA 18:1(+O)	C18H34O2	[M-H]1-	281.2486	-1
												PE	PE 18:0-18:1	C41H80NO8P	[M-H]1-	744.5549	-1	-FA 18:0(+HO)	C23H44NO6P	[M-H]1-	460.2833	-1
												PE	PE 18:0-18:1	C41H80NO8P	[M-H]1-	744.5549	-1	-FA 18:1(+HO)	C23H46NO6P	[M-H]1-	462.2990	-1
												PE	PE 18:0-18:1	C41H80NO8P	[M-H]1-	744.5549	-1	-FA 18:0(-H)	C23H46NO7P	[M-H]1-	478.2939	-1
												PE	PE 18:0-18:1	C41H80NO8P	[M-H]1-	744.5549	-1	-FA 18:1(-H)	C23H48NO7P	[M-H]1-	480.3096	-1
												PE	PE 18:1-18:1	C41H78NO8P	[M-H]1-	742.5392	-1	HG(PE,196)	C5H12NO5P	[M-H]1-	196.0380	-1
												PE	PE 18:1-18:1	C41H78NO8P	[M-H]1-	742.5392	-1	GP(153)	C3H7O5P	[M-H]1-	152.9958	-1
												PE	PE 18:1-18:1	C41H78NO8P	[M-H]1-	742.5392	-1	FA 18:1(+O)	C18H34O2	[M-H]1-	281.2486	-1
												PE	PE 18:1-18:1	C41H78NO8P	[M-H]1-	742.5392	-1	-FA 18:1(+HO)	C23H44NO6P	[M-H]1-	460.2833	-1
												PE	PE 18:1-18:1	C41H78NO8P	[M-H]1-	742.5392	-1	-FA 18:1(-H)	C23H46NO7P	[M-H]1-	478.2939	-1
												PG	PG 18:1-18:1	C42H79O10P	[M-H]1-	773.5338	-1	FA 18:1(+O)	C18H34O2	[M-H]1-	281.2486	-1
												PG	PG 18:1-18:1	C42H79O10P	[M-H]1-	773.5338	-1	-FA 18:1(+HO)	C24H45O8P	[M-H]1-	491.2779	-1
												PG	PG 18:1-18:1	C42H79O10P	[M-H]1-	773.5338	-1	-FA 18:1(-H)	C24H47O9P	[M-H]1-	509.2885	-1
												PG	PG 18:1-18:1	C42H79O10P	[M-H]1-	773.5338	-1	GP(153)	C3H7O5P	[M-H]1-	152.9958	-1
												PG	PG 18:1-18:1	C42H79O10P	[M-H]1-	773.5338	-1	HG(PG,171)	C3H9O6P	[M-H]1-	171.0064	-1
												PG	PG 18:1-18:1	C42H79O10P	[M-H]1-	773.5338	-1	HG(PG,227)	C6H13O7P	[M-H]1-	227.0326	-1
												PI	PI 14:0-18:0	C41H79O13P	[M-H]1-	809.5186	-1	-FA 14:0(-H)	C27H53O12P	[M-H]1-	599.3202	-1
												PI	PI 14:0-18:0	C41H79O13P	[M-H]1-	809.5186	-1	FA 14:0(+O)	C14H28O2	[M-H]1-	227.2017	-1
												PI	PI 14:0-18:0	C41H79O13P	[M-H]1-	809.5186	-1	-FA 14:0(+HO)	C27H51O11P	[M-H]1-	581.3096	-1
												PI	PI 14:0-18:0	C41H79O13P	[M-H]1-	809.5186	-1	-FA 18:0(-H)	C23H45O12P	[M-H]1-	543.2576	-1
												PI	PI 14:0-18:0	C41H79O13P	[M-H]1-	809.5186	-1	FA 18:0(+O)	C18H36O2	[M-H]1-	283.2643	-1
												PI	PI 14:0-18:0	C41H79O13P	[M-H]1-	809.5186	-1	-FA 18:0(+HO)	C23H43O11P	[M-H]1-	525.2470	-1
												PI	PI 14:0-18:0	C41H79O13P	[M-H]1-	809.5186	-1	GP(153)	C3H7O5P	[M-H]1-	152.9958	-1
												PI	PI 14:0-18:0	C41H79O13P	[M-H]1-	809.5186	-1	HG(PI,241)	C6H11O8P	[M-H]1-	241.0119	-1
												PI	PI 14:0-18:0	C41H79O13P	[M-H]1-	809.5186	-1	P(79)	HO3P	[M-H]1-	78.9591	-1
												PI	PI 16:0-18:0	C43H83O13P	[M-H]1-	837.5499	-1	-FA 16:0(-H)	C27H53O12P	[M-H]1-	599.3202	-1
												PI	PI 16:0-18:0	C43H83O13P	[M-H]1-	837.5499	-1	FA 16:0(+O)	C16H32O2	[M-H]1-	255.2330	-1
												PI	PI 16:0-18:0	C43H83O13P	[M-H]1-	837.5499	-1	-FA 16:0(+HO)	C27H51O11P	[M-H]1-	581.3096	-1
												PI	PI 16:0-18:0	C43H83O13P	[M-H]1-	837.5499	-1	-FA 18:0(-H)	C25H49O12P	[M-H]1-	571.2889	-1
												PI	PI 16:0-18:0	C43H83O13P	[M-H]1-	837.5499	-1	FA 18:0(+O)	C18H36O2	[M-H]1-	283.2643	-1
												PI	PI 16:0-18:0	C43H83O13P	[M-H]1-	837.5499	-1	-FA 18:0(+HO)	C25H47O11P	[M-H]1-	553.2783	-1
												PI	PI 16:0-18:0	C43H83O13P	[M-H]1-	837.5499	-1	GP(153)	C3H7O5P	[M-H]1-	152.9958	-1
												PI	PI 16:0-18:0	C43H83O13P	[M-H]1-	837.5499	-1	HG(PI,241)	C6H11O8P	[M-H]1-	241.0119	-1
												PI	PI 16:0-18:0	C43H83O13P	[M-H]1-	837.5499	-1	P(79)	HO3P	[M-H]1-	78.9591	-1
												PI	PI 16:0-18:1	C43H81O13P	[M-H]1-	835.5342	-1	-FA 16:0(-H)	C27H51O12P	[M-H]1-	597.3045	-1
												PI	PI 16:0-18:1	C43H81O13P	[M-H]1-	835.5342	-1	FA 16:0(+O)	C16H32O2	[M-H]1-	255.2330	-1
												PI	PI 16:0-18:1	C43H81O13P	[M-H]1-	835.5342	-1	-FA 16:0(+HO)	C27H49O11P	[M-H]1-	579.2940	-1
												PI	PI 16:0-18:1	C43H81O13P	[M-H]1-	835.5342	-1	-FA 18:1(-H)	C25H49O12P	[M-H]1-	571.2889	-1
												PI	PI 16:0-18:1	C43H81O13P	[M-H]1-	835.5342	-1	FA 18:1(+O)	C18H34O2	[M-H]1-	281.2486	-1
												PI	PI 16:0-18:1	C43H81O13P	[M-H]1-	835.5342	-1	-FA 18:1(+HO)	C25H47O11P	[M-H]1-	553.2783	-1
												PI	PI 16:0-18:1	C43H81O13P	[M-H]1-	835.5342	-1	GP(153)	C3H7O5P	[M-H]1-	152.9958	-1
												PI	PI 16:0-18:1	C43H81O13P	[M-H]1-	835.5342	-1	HG(PI,241)	C6H11O8P	[M-H]1-	241.0119	-1
												PI	PI 16:0-18:1	C43H81O13P	[M-H]1-	835.5342	-1	P(79)	HO3P	[M-H]1-	78.9591	-1
												PI	PI 18:0-18:0	C45H87O13P	[M-H]1-	865.5812	-1	-FA 18:0(-H)	C27H53O12P	[M-H]1-	599.3202	-1
												PI	PI 18:0-18:0	C45H87O13P	[M-H]1-	865.5812	-1	FA 18:0(+O)	C18H36O2	[M-H]1-	283.2643	-1
												PI	PI 18:0-18:0	C45H87O13P	[M-H]1-	865.5812	-1	-FA 18:0(+HO)	C27H51O11P	[M-H]1-	581.3096	-1
												PI	PI 18:0-18:0	C45H87O13P	[M-H]1-	865.5812	-1	GP(153)	C3H7O5P	[M-H]1-	152.9958	-1
												PI	PI 18:0-18:0	C45H87O13P	[M-H]1-	865.5812	-1	HG(PI,241)	C6H11O8P	[M-H]1-	241.0119	-1
												PI	PI 18:0-18:0	C45H87O13P	[M-H]1-	865.5812	-1	P(79)	HO3P	[M-H]1-	78.9591	-1
												PI	PI 18:0-18:1	C45H85O13P	[M-H]1-	863.5655	-1	-FA 18:0(-H)	C27H51O12P	[M-H]1-	597.3045	-1
												PI	PI 18:0-18:1	C45H85O13P	[M-H]1-	863.5655	-1	FA 18:0(+O)	C18H36O2	[M-H]1-	283.2643	-1
												PI	PI 18:0-18:1	C45H85O13P	[M-H]1-	863.5655	-1	-FA 18:0(+HO)	C27H49O11P	[M-H]1-	579.2940	-1
												PI	PI 18:0-18:1	C45H85O13P	[M-H]1-	863.5655	-1	-FA 18:1(-H)	C27H53O12P	[M-H]1-	599.3202	-1
												PI	PI 18:0-18:1	C45H85O13P	[M-H]1-	863.5655	-1	FA 18:1(+O)	C18H34O2	[M-H]1-	281.2486	-1
												PI	PI 18:0-18:1	C45H85O13P	[M-H]1-	863.5655	-1	-FA 18:1(+HO)	C27H51O11P	[M-H]1-	581.3096	-1
												PI	PI 18:0-18:1	C45H85O13P	[M-H]1-	863.5655	-1	GP(153)	C3H7O5P	[M-H]1-	152.9958	-1
												PI	PI 18:0-18:1	C45H85O13P	[M-H]1-	863.5655	-1	HG(PI,241)	C6H11O8P	[M-H]1-	241.0119	-1
												PI	PI 18:0-18:1	C45H85O13P	[M-H]1-	863.5655	-1	P(79)	HO3P	[M-H]1-	78.9591	-1
												PI	PI 18:1-18:1	C45H83O13P	[M-H]1-	861.5499	-1	-FA 18:1(-H)	C27H51O12P	[M-H]1-	597.3045	-1
												PI	PI 18:1-18:1	C45H83O13P	[M-H]1-	861.5499	-1	FA 18:1(+O)	C18H34O2	[M-H]1-	281.2486	-1
												PI	PI 18:1-18:1	C45H83O13P	[M-H]1-	861.5499	-1	-FA 18:1(+HO)	C27H49O11P	[M-H]1-	579.2940	-1
												PI	PI 18:1-18:1	C45H83O13P	[M-H]1-	861.5499	-1	GP(153)	C3H7O5P	[M-H]1-	152.9958	-1
												PI	PI 18:1-18:1	C45H83O13P	[M-H]1-	861.5499	-1	HG(PI,241)	C6H11O8P	[M-H]1-	241.0119	-1
												PI	PI 18:1-18:1	C45H83O13P	[M-H]1-	861.5499	-1	P(79)	HO3P	[M-H]1-	78.9591	-1
												PS	PS 12:0-16:0	C34H66NO10P	[M-H]1-	678.4352	-1	-FA 12:0(-H)-(C3H5NO2)	C19H39O7P	[M-H]1-	409.2361	-1
												PS	PS 12:0-16:0	C34H66NO10P	[M-H]1-	678.4352	-1	FA 12:0(+O)	C12H24O2	[M-H]1-	199.1704	-1
												PS	PS 12:0-16:0	C34H66NO10P	[M-H]1-	678.4352	-1	-FA 12:0(+HO)-(C3H5NO2)	C19H37O6P	[M-H]1-	391.2255	-1
												PS	PS 12:0-16:0	C34H66NO10P	[M-H]1-	678.4352	-1	-FA 16:0(-H)-(C3H5NO2)	C15H31O7P	[M-H]1-	353.1735	-1
												PS	PS 12:0-16:0	C34H66NO10P	[M-H]1-	678.4352	-1	FA 16:0(+O)	C16H32O2	[M-H]1-	255.2330	-1
												PS	PS 12:0-16:0	C34H66NO10P	[M-H]1-	678.4352	-1	-FA 16:0(+HO)-(C3H5NO2)	C15H29O6P	[M-H]1-	335.1629	-1
												PS	PS 12:0-16:0	C34H66NO10P	[M-H]1-	678.4352	-1	GP(153)	C3H7O5P	[M-H]1-	152.9958	-1
												PS	PS 12:0-16:0	C34H66NO10P	[M-H]1-	678.4352	-1	-(C3H5NO2,87)	C31H61O8P	[M-H]1-	591.4031	-1
												PS	PS 12:0-16:1	C34H64NO10P	[M-H]1-	676.4195	-1	-FA 12:0(-H)-(C3H5NO2)	C19H37O7P	[M-H]1-	407.2204	-1
												PS	PS 12:0-16:1	C34H64NO10P	[M-H]1-	676.4195	-1	FA 12:0(+O)	C12H24O2	[M-H]1-	199.1704	-1
												PS	PS 12:0-16:1	C34H64NO10P	[M-H]1-	676.4195	-1	-FA 12:0(+HO)-(C3H5NO2)	C19H35O6P	[M-H]1-	389.2098	-1
												PS	PS 12:0-16:1	C34H64NO10P	[M-H]1-	676.4195	-1	-FA 16:1(-H)-(C3H5NO2)	C15H31O7P	[M-H]1-	353.1735	-1
												PS	PS 12:0-16:1	C34H64NO10P	[M-H]1-	676.4195	-1	FA 16:1(+O)	C16H30O2	[M-H]1-	253.2173	-1
												PS	PS 12:0-16:1	C34H64NO10P	[M-H]1-	676.4195	-1	-FA 16:1(+HO)-(C3H5NO2)	C15H29O6P	[M-H]1-	335.1629	-1
												PS	PS 12:0-16:1	C34H64NO10P	[M-H]1-	676.4195	-1	GP(153)	C3H7O5P	[M-H]1-	152.9958	-1
												PS	PS 12:0-16:1	C34H64NO10P	[M-H]1-	676.4195	-1	-(C3H5NO2,87)	C31H59O8P	[M-H]1-	589.3875	-1
												PS	PS 12:0-18:1	C36H68NO10P	[M-H]1-	704.4508	-1	-FA 12:0(-H)-(C3H5NO2)	C21H41O7P	[M-H]1-	435.2517	-1
												PS	PS 12:0-18:1	C36H68NO10P	[M-H]1-	704.4508	-1	FA 12:0(+O)	C12H24O2	[M-H]1-	199.1704	-1
												PS	PS 12:0-18:1	C36H68NO10P	[M-H]1-	704.4508	-1	-FA 12:0(+HO)-(C3H5NO2)	C21H39O6P	[M-H]1-	417.2411	-1
												PS	PS 12:0-18:1	C36H68NO10P	[M-H]1-	704.4508	-1	-FA 18:1(-H)-(C3H5NO2)	C15H31O7P	[M-H]1-	353.1735	-1
												PS	PS 12:0-18:1	C36H68NO10P	[M-H]1-	704.4508	-1	FA 18:1(+O)	C18H34O2	[M-H]1-	281.2486	-1
												PS	PS 12:0-18:1	C36H68NO10P	[M-H]1-	704.4508	-1	-FA 18:1(+HO)-(C3H5NO2)	C15H29O6P	[M-H]1-	335.1629	-1
												PS	PS 12:0-18:1	C36H68NO10P	[M-H]1-	704.4508	-1	GP(153)	C3H7O5P	[M-H]1-	152.9958	-1
												PS	PS 12:0-18:1	C36H68NO10P	[M-H]1-	704.4508	-1	-(C3H5NO2,87)	C33H63O8P	[M-H]1-	617.4188	-1
												PS	PS 14:0-16:0	C36H70NO10P	[M-H]1-	706.4665	-1	-FA 14:0(-H)-(C3H5NO2)	C19H39O7P	[M-H]1-	409.2361	-1
												PS	PS 14:0-16:0	C36H70NO10P	[M-H]1-	706.4665	-1	FA 14:0(+O)	C14H28O2	[M-H]1-	227.2017	-1
												PS	PS 14:0-16:0	C36H70NO10P	[M-H]1-	706.4665	-1	-FA 14:0(+HO)-(C3H5NO2)	C19H37O6P	[M-H]1-	391.2255	-1
												PS	PS 14:0-16:0	C36H70NO10P	[M-H]1-	706.4665	-1	-FA 16:0(-H)-(C3H5NO2)	C17H35O7P	[M-H]1-	381.2048	-1
												PS	PS 14:0-16:0	C36H70NO10P	[M-H]1-	706.4665	-1	FA 16:0(+O)	C16H32O2	[M-H]1-	255.2330	-1
												PS	PS 14:0-16:0	C36H70NO10P	[M-H]1-	706.4665	-1	-FA 16:0(+HO)-(C3H5NO2)	C17H33O6P	[M-H]1-	363.1942	-1
												PS	PS 14:0-16:0	C36H70NO10P	[M-H]1-	706.4665	-1	GP(153)	C3H7O5P	[M-H]1-	152.9958	-1
												PS	PS 14:0-16:0	C36H70NO10P	[M-H]1-	706.4665	-1	-(C3H5NO2,87)	C33H65O8P	[M-H]1-	619.4344	-1
												PS	PS 14:0-18:1	C38H72NO10P	[M-H]1-	732.4821	-1	-FA 14:0(-H)-(C3H5NO2)	C21H41O7P	[M-H]1-	435.2517	-1
												PS	PS 14:0-18:1	C38H72NO10P	[M-H]1-	732.4821	-1	FA 14:0(+O)	C14H28O2	[M-H]1-	227.2017	-1
												PS	PS 14:0-18:1	C38H72NO10P	[M-H]1-	732.4821	-1	-FA 14:0(+HO)-(C3H5NO2)	C21H39O6P	[M-H]1-	417.2411	-1
												PS	PS 14:0-18:1	C38H72NO10P	[M-H]1-	732.4821	-1	-FA 18:1(-H)-(C3H5NO2)	C17H35O7P	[M-H]1-	381.2048	-1
												PS	PS 14:0-18:1	C38H72NO10P	[M-H]1-	732.4821	-1	FA 18:1(+O)	C18H34O2	[M-H]1-	281.2486	-1
												PS	PS 14:0-18:1	C38H72NO10P	[M-H]1-	732.4821	-1	-FA 18:1(+HO)-(C3H5NO2)	C17H33O6P	[M-H]1-	363.1942	-1
												PS	PS 14:0-18:1	C38H72NO10P	[M-H]1-	732.4821	-1	GP(153)	C3H7O5P	[M-H]1-	152.9958	-1
												PS	PS 14:0-18:1	C38H72NO10P	[M-H]1-	732.4821	-1	-(C3H5NO2,87)	C35H67O8P	[M-H]1-	645.4501	-1
												PS	PS 14:1-16:1	C36H66NO10P	[M-H]1-	702.4352	-1	-FA 14:1(-H)-(C3H5NO2)	C19H37O7P	[M-H]1-	407.2204	-1
												PS	PS 14:1-16:1	C36H66NO10P	[M-H]1-	702.4352	-1	FA 14:1(+O)	C14H26O2	[M-H]1-	225.1860	-1
												PS	PS 14:1-16:1	C36H66NO10P	[M-H]1-	702.4352	-1	-FA 14:1(+HO)-(C3H5NO2)	C19H35O6P	[M-H]1-	389.2098	-1
												PS	PS 14:1-16:1	C36H66NO10P	[M-H]1-	702.4352	-1	-FA 16:1(-H)-(C3H5NO2)	C17H33O7P	[M-H]1-	379.1891	-1
												PS	PS 14:1-16:1	C36H66NO10P	[M-H]1-	702.4352	-1	FA 16:1(+O)	C16H30O2	[M-H]1-	253.2173	-1
												PS	PS 14:1-16:1	C36H66NO10P	[M-H]1-	702.4352	-1	-FA 16:1(+HO)-(C3H5NO2)	C17H31O6P	[M-H]1-	361.1785	-1
												PS	PS 14:1-16:1	C36H66NO10P	[M-H]1-	702.4352	-1	GP(153)	C3H7O5P	[M-H]1-	152.9958	-1
												PS	PS 14:1-16:1	C36H66NO10P	[M-H]1-	702.4352	-1	-(C3H5NO2,87)	C33H61O8P	[M-H]1-	615.4031	-1
												PS	PS 16:0-16:0	C38H74NO10P	[M-H]1-	734.4978	-1	-FA 16:0(-H)-(C3H5NO2)	C19H39O7P	[M-H]1-	409.2361	-1
												PS	PS 16:0-16:0	C38H74NO10P	[M-H]1-	734.4978	-1	FA 16:0(+O)	C16H32O2	[M-H]1-	255.2330	-1
												PS	PS 16:0-16:0	C38H74NO10P	[M-H]1-	734.4978	-1	-FA 16:0(+HO)-(C3H5NO2)	C19H37O6P	[M-H]1-	391.2255	-1
												PS	PS 16:0-16:0	C38H74NO10P	[M-H]1-	734.4978	-1	GP(153)	C3H7O5P	[M-H]1-	152.9958	-1
												PS	PS 16:0-16:0	C38H74NO10P	[M-H]1-	734.4978	-1	-(C3H5NO2,87)	C35H69O8P	[M-H]1-	647.4657	-1
												PS	PS 16:0-18:1	C40H76NO10P	[M-H]1-	760.5134	-1	-FA 16:0(-H)-(C3H5NO2)	C21H41O7P	[M-H]1-	435.2517	-1
												PS	PS 16:0-18:1	C40H76NO10P	[M-H]1-	760.5134	-1	FA 16:0(+O)	C16H32O2	[M-H]1-	255.2330	-1
												PS	PS 16:0-18:1	C40H76NO10P	[M-H]1-	760.5134	-1	-FA 16:0(+HO)-(C3H5NO2)	C21H39O6P	[M-H]1-	417.2411	-1
												PS	PS 16:0-18:1	C40H76NO10P	[M-H]1-	760.5134	-1	-FA 18:1(-H)-(C3H5NO2)	C19H39O7P	[M-H]1-	409.2361	-1
												PS	PS 16:0-18:1	C40H76NO10P	[M-H]1-	760.5134	-1	FA 18:1(+O)	C18H34O2	[M-H]1-	281.2486	-1
												PS	PS 16:0-18:1	C40H76NO10P	[M-H]1-	760.5134	-1	-FA 18:1(+HO)-(C3H5NO2)	C19H37O6P	[M-H]1-	391.2255	-1
												PS	PS 16:0-18:1	C40H76NO10P	[M-H]1-	760.5134	-1	GP(153)	C3H7O5P	[M-H]1-	152.9958	-1
												PS	PS 16:0-18:1	C40H76NO10P	[M-H]1-	760.5134	-1	-(C3H5NO2,87)	C37H71O8P	[M-H]1-	673.4814	-1
												PS	PS 16:1-16:1	C38H70NO10P	[M-H]1-	730.4665	-1	-FA 16:1(-H)-(C3H5NO2)	C19H37O7P	[M-H]1-	407.2204	-1
												PS	PS 16:1-16:1	C38H70NO10P	[M-H]1-	730.4665	-1	FA 16:1(+O)	C16H30O2	[M-H]1-	253.2173	-1
												PS	PS 16:1-16:1	C38H70NO10P	[M-H]1-	730.4665	-1	-FA 16:1(+HO)-(C3H5NO2)	C19H35O6P	[M-H]1-	389.2098	-1
												PS	PS 16:1-16:1	C38H70NO10P	[M-H]1-	730.4665	-1	GP(153)	C3H7O5P	[M-H]1-	152.9958	-1
												PS	PS 16:1-16:1	C38H70NO10P	[M-H]1-	730.4665	-1	-(C3H5NO2,87)	C35H65O8P	[M-H]1-	643.4344	-1
												PS	PS 16:1-18:1	C40H74NO10P	[M-H]1-	758.4978	-1	-FA 16:1(-H)-(C3H5NO2)	C21H41O7P	[M-H]1-	435.2517	-1
												PS	PS 16:1-18:1	C40H74NO10P	[M-H]1-	758.4978	-1	FA 16:1(+O)	C16H30O2	[M-H]1-	253.2173	-1
												PS	PS 16:1-18:1	C40H74NO10P	[M-H]1-	758.4978	-1	-FA 16:1(+HO)-(C3H5NO2)	C21H39O6P	[M-H]1-	417.2411	-1
												PS	PS 16:1-18:1	C40H74NO10P	[M-H]1-	758.4978	-1	-FA 18:1(-H)-(C3H5NO2)	C19H37O7P	[M-H]1-	407.2204	-1
												PS	PS 16:1-18:1	C40H74NO10P	[M-H]1-	758.4978	-1	FA 18:1(+O)	C18H34O2	[M-H]1-	281.2486	-1
												PS	PS 16:1-18:1	C40H74NO10P	[M-H]1-	758.4978	-1	-FA 18:1(+HO)-(C3H5NO2)	C19H35O6P	[M-H]1-	389.2098	-1
												PS	PS 16:1-18:1	C40H74NO10P	[M-H]1-	758.4978	-1	GP(153)	C3H7O5P	[M-H]1-	152.9958	-1
												PS	PS 16:1-18:1	C40H74NO10P	[M-H]1-	758.4978	-1	-(C3H5NO2,87)	C37H69O8P	[M-H]1-	671.4657	-1
												PS	PS 18:0-18:1	C42H80NO10P	[M-H]1-	788.5447	-1	-FA 18:0(-H)-(C3H5NO2)	C21H41O7P	[M-H]1-	435.2517	-1
												PS	PS 18:0-18:1	C42H80NO10P	[M-H]1-	788.5447	-1	FA 18:0(+O)	C18H36O2	[M-H]1-	283.2643	-1
												PS	PS 18:0-18:1	C42H80NO10P	[M-H]1-	788.5447	-1	-FA 18:0(+HO)-(C3H5NO2)	C21H39O6P	[M-H]1-	417.2411	-1
												PS	PS 18:0-18:1	C42H80NO10P	[M-H]1-	788.5447	-1	-FA 18:1(-H)-(C3H5NO2)	C21H43O7P	[M-H]1-	437.2674	-1
												PS	PS 18:0-18:1	C42H80NO10P	[M-H]1-	788.5447	-1	FA 18:1(+O)	C18H34O2	[M-H]1-	281.2486	-1
												PS	PS 18:0-18:1	C42H80NO10P	[M-H]1-	788.5447	-1	-FA 18:1(+HO)-(C3H5NO2)	C21H41O6P	[M-H]1-	419.2568	-1
												PS	PS 18:0-18:1	C42H80NO10P	[M-H]1-	788.5447	-1	GP(153)	C3H7O5P	[M-H]1-	152.9958	-1
												PS	PS 18:0-18:1	C42H80NO10P	[M-H]1-	788.5447	-1	-(C3H5NO2,87)	C39H75O8P	[M-H]1-	701.5127	-1
												PS	PS 18:1-18:1	C42H78NO10P	[M-H]1-	786.5291	-1	-FA 18:1(-H)-(C3H5NO2)	C21H41O7P	[M-H]1-	435.2517	-1
												PS	PS 18:1-18:1	C42H78NO10P	[M-H]1-	786.5291	-1	FA 18:1(+O)	C18H34O2	[M-H]1-	281.2486	-1
												PS	PS 18:1-18:1	C42H78NO10P	[M-H]1-	786.5291	-1	-FA 18:1(+HO)-(C3H5NO2)	C21H39O6P	[M-H]1-	417.2411	-1
												PS	PS 18:1-18:1	C42H78NO10P	[M-H]1-	786.5291	-1	GP(153)	C3H7O5P	[M-H]1-	152.9958	-1
												PS	PS 18:1-18:1	C42H78NO10P	[M-H]1-	786.5291	-1	-(C3H5NO2,87)	C39H73O8P	[M-H]1-	699.4970	-1

## Sheet: Figure 5e-g
Data for Figure 5 e - g
Identifications in positive polarity
	0 Fragments	1 Fragment	2 Fragments	3 Fragments	4 Fragments	5 Fragments
TP	11	18	18	18	18	18
FN	10	3	3	3	3	3
FP	16	10	9	8	8	8
TN	5	11	12	13	13	13
Identifications in negative polarity
	0 Fragments	1 Fragment	2 Fragments	3 Fragments	4 Fragments	5 Fragments
TP	16	16	18	19	19	19
FN	3	3	1	0	0	0
FP	9	7	4	1	1	0
TN	10	12	15	18	18	19
Identifications in both polarities
	0 Fragments	1 Fragment	2 Fragments	3 Fragments	4 Fragments	5 Fragments
TP	18	20	21	21	21	21
FN	3	1	0	0	0	0
FP	10	5	3	1	1	0
TN	11	16	18	20	20	21

## Sheet: Figure 6a&b
Data for Figures 6 a & b
AnalyticalID	SampleID	Qctype	REPLICATE	CE 16:1	CE 16:2	CE 17:0	CE 17:1	CE 18:0	CE 18:1	CE 18:2	CE 18:3	CE 20:1	CE 20:2	CE 20:3	CE 22:1	CE 22:4	CE 22:5	CE 22:6	CE 24:1	CE 24:4	CE 24:5	CE 24:6	Cer d18:0/22:0	Cer d18:0/24:1	Cer d18:1/16:0	Cer d18:1/18:0	Cer d18:1/20:0	Cer d18:1/22:0	Cer d18:1/24:0	Cer d18:1/24:1	DG 14:0_18:2 [NL-18:2]	DG 16:0_18:1 [NL-18:1]	DG 16:0_18:2 [NL-18:2]	DG 16:0_20:4 [NL-20:4]	DG 16:0_22:6 [NL-22:6]	DG 16:1_18:1 [NL-18:1]	DG 18:0_18:2 [NL-18:2]	DG 18:0_20:4 [NL-18:0]	DG 18:1_18:2 [NL-18:1]	DG 18:1_18:3 [NL-18:3]	DG 18:1_20:3 [NL-18:1]	DG 18:2_18:2 [NL-18:2]	DG 18:2_20:4 [NL-20:4]	Hex1Cer d18:1/16:0	Hex1Cer d18:1/18:0	Hex1Cer d18:1/20:0	Hex1Cer d18:1/22:0	Hex1Cer d18:1/24:1	Hex2Cer d18:1/16:0
005_NIST_A-1	NIST	NIST	A1	33.3059	1.06829	1.9044	5.32666	9.51538	647.625	4557.51	238.763	2.07838	10.1998	235.456	1.08005	16.1898	62.5335	542.331	2.597	4.10369	2.97691	2.35578	0.156351	0.131548	0.360131	0.117823	0.242285	2.67637	11.0832	3.03718	2.42037	158.657	54.0975	8.81096	2.36323	14.5557	29.4815	1.08816	52.3762	16.6029	3.7728	59.2494	11.392	5.35522	0.789142	0.827216	18.0616	17.3307	6.34922
006_NIST_A-2	NIST	NIST	A2	35.5409	1.26112	1.77583	5.55919	10.0462	783.857	5524.01	277.562	2.15742	12.0143	271.589	1.03182	17.9592	70.6305	546.764	2.65331	4.58349	3.45105	2.00718	0.199631	0.136782	0.412007	0.127012	0.247266	3.07702	12.3375	3.68824	1.9688	136.102	44.754	7.78345	2.46181	13.3974	29.5058	0.899946	51.0638	14.8403	3.7517	55.8745	8.37512	5.56652	0.840844	0.721744	19.5504	18.5525	6.22405
011_PLASMA_H002_A-1	H002	SPL	A1	8.75051	0.488127	2.06905	3.03988	9.47199	597.589	3576.02	85.9415	2.34144	5.34609	87.8978	1.86388	3.97331	36.3249	1065.6	2.31488	2.38236	1.96606	0.809841	0.139587	0.143694	0.304039	0.132336	0.228683	2.87814	11.521	4.60145	0.662571	162.209	20.853	2.75192	6.68482	9.04121	15.4499	0.999706	27.6089	6.56764	1.31678	15.2129	3.04287	3.54481	0.656509	0.61184	11.9475	12.6472	3.95343
012_PLASMA_H002_A-2	H002	SPL	A2	8.0292	0.389602	1.67515	2.52486	8.65663	534.533	3225.65	73.8946	2.07666	5.41964	76.0533	1.61724	3.08683	27.9294	878.751	1.97891	1.68683	1.53895	0.700231	0.118179	0.127142	0.223222	0.116795	0.215685	2.30894	9.27108	3.76504	0.919489	183.537	29.1946	3.89561	8.03302	12.1965	21.261	0.886048	32.5455	8.83563	2.14672	18.6207	3.29547	3.94261	0.52178	0.548749	13.848	11.474	5.33622
013_PLASMA_H008_A-1	H008	SPL	A1	21.8049	0.888149	1.30169	4.79846	10.0823	625.501	5213.7	219.353	1.68129	7.52793	281.873	0.755047	17.2584	70.8416	1178.95	1.89802	2.95211	2.18983	2.23274	0.161947	0.131719	0.297381	0.116013	0.291462	2.35651	9.80776	3.06566	0.357135	45.9027	18.5164	2.44676	2.50512	5.41419	8.81504	0.707145	18.6387	4.93276	1.39767	23.4789	5.86235	4.71252	0.792851	0.886618	14.845	17.4152	4.54067
014_PLASMA_H008_A-2	H008	SPL	A2	26.4701	0.928691	1.52495	4.16495	9.48981	724.292	5136.45	266.439	2.07976	7.46168	319.218	0.728731	16.9121	67.0865	1225.72	2.05711	2.60808	2.12596	1.6461	0.149684	0.101129	0.343466	0.102106	0.22735	2.54475	9.40971	3.10038	0.298573	29.2189	12.4227	1.93921	1.96285	3.91777	6.21942	0.423469	12.6909	3.65582	0.88231	17.6439	4.13432	4.17816	0.74565	0.886211	17.4637	16.2686	4.867
015_PLASMA_H010_A-1	H010	SPL	A1	13.0035	0.466833	1.62201	2.53468	10.3482	559.21	4507.38	102.511	1.80383	6.74207	107.014	0.844807	10.4122	47.7381	928.079	2.34031	2.43583	1.82892	0.728547	0.0697516	0.0618143	0.282839	0.081806	0.16627	1.69822	6.2681	2.21199	0.377141	41.2144	12.798	1.47832	1.90058	4.96779	10.4991	0.627037	14.8267	4.4452	0.877168	19.7129	3.37059	4.83156	0.887728	0.889407	18.4364	15.2757	4.50927
016_PLASMA_H010_A-2	H010	SPL	A2	11.6835	0.683433	1.35948	2.70371	11.0333	489.233	4406.84	114.269	1.81772	6.23289	119.801	0.849499	9.90666	45.6738	885.668	2.1182	2.41407	1.88308	0.603287	0.0825544	0.0682649	0.313779	0.11159	0.234878	2.25425	7.1573	2.32704	0.492312	56.0991	19.0757	2.0372	2.46438	6.42961	11.3149	0.523907	23.8143	5.40277	0.865818	23.7874	3.59454	4.02054	0.758742	0.810231	16.4653	12.7105	5.27128
017_PLASMA_H012_A-1	H012	SPL	A1	12.5247	0.845742	2.11253	4.01429	9.73879	575.108	6228.48	222.426	2.6228	8.74136	117.103	1.16639	15.4745	61.0514	1666.65	2.4305	3.18776	1.88864	1.2629	0.0678955	0.0751961	0.282865	0.0783265	0.156996	1.59927	6.26773	2.5028	0.545677	57.6353	20.74	1.90049	2.5763	3.9458	11.9544	0.390153	28.7867	8.95392	0.790364	30.8044	3.50264	5.11707	0.769668	1.22537	21.9147	23.2254	5.60068
018_PLASMA_H012_A-2	H012	SPL	A2	9.42177	0.793528	1.53112	3.55139	8.21467	567.791	5864.46	226.524	2.27645	9.96805	121.211	1.183	18.8004	63.8616	1481.36	2.63557	3.46064	2.54096	1.51833	0.100599	0.09229	0.37273	0.106015	0.220113	1.79839	6.60094	3.11357	0.484876	52.5838	19.9204	2.14432	2.62383	4.21269	11.2803	0.397973	20.9081	9.39998	1.00348	28.7064	3.82746	5.67836	0.891084	1.30773	19.7201	22.6623	4.92341
021_PLASMA_H018_A-1	H018	SPL	A1	9.41928	0.592492	1.83036	2.66724	10.9536	692.284	5035.47	121.234	2.45057	7.01491	92.7198	0.998097	9.28425	45.9497	753.134	2.46546	2.6657	1.68994	0.504439	0.0976928	0.0799733	0.30059	0.0732107	0.17589	1.9576	8.11599	2.6516	0.950491	99.2667	37.1849	2.39369	1.78618	7.34583	17.0723	0.496352	53.15	12.5113	1.63545	53.8742	3.78636	4.95879	0.593515	1.18197	20.5644	22.0314	4.50872
022_PLASMA_H018_A-2	H018	SPL	A2	9.60484	0.418216	1.79364	2.40491	10.8285	601.231	5019.19	117.747	2.28324	7.25066	96.7685	0.94037	8.81869	42.0565	693.19	2.24261	2.47248	1.51124	0.55852	0.111807	0.0942594	0.410014	0.112922	0.267489	2.21606	10.6336	3.54963	0.81887	88.9574	34.7643	2.48979	1.89505	7.00404	15.4221	0.564793	54.3866	13.7201	1.53132	54.4995	4.08706	6.24854	0.846753	1.50795	24.7596	25.0703	5.41023
023_PLASMA_H041_A-1	H041	SPL	A1	11.8786	0.441248	0.660446	1.78098	7.48096	513.358	4100.21	104.999	1.62429	6.41095	167.037	0.80886	8.18251	40.5786	685.645	2.24506	2.44256	1.75843	1.24012	0.13179	0.127436	0.250795	0.123756	0.221985	1.6711	8.56347	2.6443	0.522656	71.68	23.821	3.01956	3.60547	5.16362	13.1761	0.730632	23.5055	5.78193	1.74213	23.8998	4.33781	5.66052	0.775681	1.01171	14.6622	17.1847	6.44788
024_PLASMA_H041_A-2	H041	SPL	A2	14.1871	0.629203	0.789055	2.62111	7.86901	581.269	4865.96	162.093	1.52256	7.98294	212.43	0.698926	11.0088	55.9265	1066.71	1.85643	3.19136	2.90057	1.82015	0.155759	0.132361	0.259482	0.117143	0.210179	1.90933	9.48749	3.05674	0.523363	87.5147	25.1989	3.82455	3.75661	6.31592	19.9531	0.619558	22.787	6.5983	2.23464	27.8127	5.22673	5.32619	0.775097	1.01309	19.5631	17.7756	4.96832
025_PLASMA_H042_A-1	H042	SPL	A1	18.4801	0.916266	1.40491	2.71602	4.76085	551.136	5132.69	239.912	0.929882	5.52886	132.426	0.577898	10.9821	45.9838	1464.63	1.72109	2.81738	3.59043	2.03727	0.159284	0.14883	0.309284	0.0859522	0.165813	2.301	13.1204	3.30131	0.291923	37.337	10.4337	0.996856	1.47369	3.27145	13.5339	0.266179	6.67343	5.48814	0.878007	13.3976	2.00331	4.34383	0.591283	0.93405	19.369	23.5005	4.19761
026_PLASMA_H042_A-2	H042	SPL	A2	18.6986	1.19581	1.22427	2.84481	5.22534	623.014	5724.21	231.805	1.05165	7.54524	142.151	0.638011	10.7767	43.17	1405.36	1.88372	3.08027	3.68021	2.18129	0.191688	0.149593	0.281212	0.0911083	0.234412	2.66452	13.3636	3.17152	0.333912	48.9678	10.1612	1.29032	1.5224	3.62737	16.4315	0.362256	7.12269	5.74089	0.930125	15.0635	2.04963	5.29754	0.894858	0.939145	35.1672	33.8469	4.13239
027_PLASMA_H043_A-1	H043	SPL	A1	19.0992	0.622835	1.1068	2.3497	6.36556	588.292	4546.54	130.415	1.72936	8.85496	152.484	0.67356	11.6149	50.6697	837.181	1.899	3.51083	1.98714	0.923581	0.218457	0.237787	0.340788	0.111274	0.291631	3.6747	17.9266	6.66087	1.00708	137.723	33.5691	2.93317	2.59075	8.35424	17.5613	0.821435	26.5151	7.04307	1.90134	28.4042	3.39021	5.75254	0.663521	1.30986	45.0165	43.6805	6.80196
028_PLASMA_H043_A-2	H043	SPL	A2	20.5735	0.692301	1.1024	2.88499	8.14524	716.977	4744.72	147.456	1.9595	10.1917	167.827	0.856289	13.9058	62.2546	851.225	2.26593	3.91092	2.53413	0.75585	0.172502	0.160272	0.342195	0.102031	0.283695	3.16381	14.0778	4.87037	1.34267	203.825	42.2537	4.16912	3.55319	9.62706	19.7129	0.620469	35.8575	9.44881	2.07894	34.2487	4.28509	5.59559	0.726917	1.04398	40.6226	41.8979	5.81017
031_PLASMA_H044_A-1	H044	SPL	A1	10.7638	0.47368	0.946506	2.15823	7.30854	373.662	3469.91	156.062	1.77203	7.44446	178.122	0.696224	20.9652	41.5285	898.155	1.82815	3.93112	3.17472	1.60646	0.0819857	0.0822173	0.237943	0.0697418	0.122734	1.841	5.94707	2.30611	0.741534	38.912	18.1841	2.23174	2.94709	3.77829	12.4798	0.573735	19.1516	6.46604	1.19053	26.7885	4.68951	6.74424	0.550313	0.654152	17.6564	22.3088	5.55591
032_PLASMA_H044_A-2	H044	SPL	A2	9.14986	0.655156	1.03594	2.38501	7.21423	349.554	4180.01	161.18	1.75053	7.8567	160.622	0.689687	18.6979	47.7918	911.588	1.83227	4.19967	3.80455	1.83274	0.0865906	0.0825734	0.326491	0.0878808	0.143868	1.66288	6.90935	2.69777	0.922258	41.329	17.5735	2.37902	3.03767	3.62734	12.7159	0.681168	20.6273	6.98667	1.35939	26.1469	4.69083	6.15624	0.546007	0.615573	15.0479	19.6339	6.01041
033_PLASMA_H047_A-1	H047	SPL	A1	19.9254	0.658323	1.42631	3.71585	7.12451	628.637	6476.41	219.66	1.93008	10.2148	195.275	0.873489	23.783	71.5959	1591.69	2.17603	4.56914	5.07387	1.52636	0.214655	0.180873	0.324391	0.115333	0.261115	2.8776	15.1171	3.60793	0.356659	49.0614	14.4073	1.64033	1.64536	4.19427	8.89553	0.308509	12.9894	4.2117	0.666892	18.6919	3.20105	5.54857	1.17741	1.15863	20.5685	19.8107	5.09474
034_PLASMA_H047_A-2	H047	SPL	A2	19.2971	1.0355	1.38607	3.77214	6.27161	581.686	6986.29	271.681	1.93726	9.80384	210.364	0.87349	22.2761	73.2801	1841.1	2.31575	4.93897	6.00205	1.70665	0.198705	0.205624	0.337358	0.108653	0.190887	2.02366	8.87886	3.29926	0.383874	46.0523	16.3275	1.86672	1.92243	4.71503	5.70582	0.182698	15.3101	4.91517	0.723573	19.7325	3.75995	4.41245	0.857052	1.04907	17.4879	19.9259	6.38571
039_PLASMA_H048_A-1	H048	SPL	A1	14.4511	0.513447	1.10984	3.73133	6.53691	691.7	4894.34	131.787	1.56379	8.2078	216.725	0.625096	14.3359	53.6851	1328.76	1.93409	3.04148	2.57004	0.903695	0.128942	0.120168	0.346345	0.134653	0.266309	3.23849	14.6898	5.07626	0.44247	97.5094	25.3147	4.75526	5.5532	5.8587	14.6786	1.19657	23.4993	6.1701	1.66157	25.0508	5.82903	5.45319	1.13906	1.10734	25.8643	27.6381	4.95301
040_PLASMA_H048_A-2	H048	SPL	A2	12.492	0.547669	1.25033	3.08141	6.83403	734.218	5327.57	124.329	1.75099	8.30291	196.828	0.586904	13.8545	58.0549	1213.83	1.76331	3.09211	2.89983	0.886518	0.13359	0.140094	0.358932	0.147745	0.296897	3.63262	16.9319	5.20412	0.336257	89.3412	24.9288	4.33462	4.73842	5.58936	15.8374	1.30356	22.678	6.51259	1.63592	25.5138	5.68728	4.87284	1.13455	0.906736	22.9429	31.4827	4.31867
041_PLASMA_H049_A-1	H049	SPL	A1	22.8956	0.823673	1.02294	3.01556	5.70706	740.504	5892.56	211.486	1.54501	10.8305	122.405	0.788729	14.9139	80.2815	1514.82	2.05877	5.51653	4.27228	1.30248	0.290801	0.245541	0.355991	0.102358	0.365605	3.94527	19.3307	5.51706	0.801503	86.9367	14.1419	2.52154	2.09313	5.94438	16.5658	0.330938	10.7534	4.92473	1.181	10.1935	2.91449	4.26973	0.931994	1.08693	20.6614	28.5505	5.19792
042_PLASMA_H049_A-2	H049	SPL	A2	21.9491	0.951653	1.04405	2.76867	6.23133	707.765	6619.97	190.177	1.72217	9.32522	141.825	0.775813	14.8548	76.4863	1358.92	2.09868	4.98376	4.11067	1.3998	0.32332	0.263768	0.320685	0.0858254	0.263374	3.5224	20.0003	5.55469	0.755032	97.9828	15.133	2.95424	2.255	5.92435	17.574	0.480251	10.4448	4.79485	1.21142	10.6918	2.94543	3.59363	0.759041	0.859211	22.024	23.1199	6.12957
043_PLASMA_H050_A-1	H050	SPL	A1	20.1251	0.931116	0.772736	3.39922	4.96197	599.844	4209.9	170.656	1.44554	8.12048	159.311	0.468544	19.0092	58.7672	1102.68	1.36886	3.71535	3.5664	0.965369	0.144275	0.146033	0.303912	0.0747362	0.260615	3.38372	14.5366	4.26542	0.224354	49.406	8.7491	1.18545	0.716449	3.18364	8.63307	0.303424	7.47155	2.66733	0.749059	8.76631	1.74724	4.56324	0.651759	0.892803	32.1511	31.2223	6.2032
044_PLASMA_H050_A-2	H050	SPL	A2	23.0864	1.19201	0.825384	3.48238	5.77617	625.611	4766.66	184.365	1.53427	9.00613	186.762	0.573353	19.7989	59.8301	1094.82	1.6344	4.68505	4.0542	1.0283	0.139549	0.100331	0.257065	0.076278	0.245988	2.87296	12.3175	3.92358	0.264183	45.8504	9.92872	1.29091	0.896939	2.82675	8.75796	0.325756	6.57402	2.82786	0.754172	9.49902	1.87385	5.19397	0.772197	1.10832	31.9274	40.116	4.4721
049_PLASMA_H052_A-1	H052	SPL	A1	14.674	0.629087	1.14694	3.5776	5.26421	400.453	3053.56	87.072	1.65046	6.8	150.538	0.691716	17.5135	56.5188	1390.48	2.09041	3.13173	2.56433	1.09709	0.0714123	0.0992164	0.184735	0.0704274	0.13824	1.15487	4.93948	2.65341	0.163639	46.7972	9.57943	1.75822	1.83899	2.32976	10.535	0.480051	9.41639	2.89772	0.564971	9.8546	2.5467	5.66414	0.591905	0.609187	16.5288	23.0935	4.73411
050_PLASMA_H052_A-2	H052	SPL	A2	13.6313	0.692541	1.43979	3.679	5.28133	414.568	3098.56	91.4843	1.5375	7.40576	144.31	0.696019	15.5856	59.4952	1520.41	2.09723	2.9346	2.1434	0.964181	0.072538	0.0948964	0.221164	0.0699564	0.135533	1.38949	4.66866	2.56333	0.21544	43.2758	9.81003	1.81929	2.12624	2.11953	9.51388	0.45517	9.6288	3.35896	0.681025	10.9437	2.7498	7.22633	0.484197	0.582099	13.84	23.4942	4.6727
051_PLASMA_H053_A-1	H053	SPL	A1	9.16781	0.462673	1.19436	2.49143	6.55218	512.531	4321.43	128.731	1.33386	7.39717	168.336	0.655748	10.3377	46.7155	446.104	1.8607	2.71629	2.11499	1.01188	0.121464	0.105861	0.229024	0.0723937	0.183464	2.23397	10.9682	2.69222	1.85201	86.0652	35.4596	3.70575	1.90854	6.10016	17.6062	0.468094	27.7619	11.0802	2.44516	45.0394	6.72418	4.72053	0.785403	0.90396	23.1685	22.0075	4.85783
052_PLASMA_H053_A-2	H053	SPL	A2	8.9511	0.605954	1.33459	2.75335	6.79656	452.298	4056.02	142.26	1.41845	7.91187	178.869	0.656579	11.578	47.2986	474.708	2.07751	3.28538	2.08372	1.1324	0.100563	0.0929666	0.196424	0.0673736	0.14604	1.71588	9.90742	3.09364	1.50182	95.5878	29.7689	3.48076	1.7687	6.02466	19.1331	0.423684	24.7729	10.5156	2.2711	40.5505	6.23383	3.70736	0.545045	0.86227	22.2212	22.1908	4.99687
053_PLASMA_H055_A-1	H055	SPL	A1	13.0412	0.44656	0.782562	1.58475	5.74032	455.945	3899.95	131.712	1.39279	5.53335	129.71	0.730891	10.9833	49.567	684.271	2.03045	2.82427	1.73572	0.578189	0.130545	0.133577	0.278361	0.0818036	0.146138	1.78008	6.40277	2.79978	0.551131	76.2946	22.6742	2.14656	2.14056	5.5216	14.5396	0.587963	17.3231	6.11457	1.03178	25.1541	2.96452	5.42198	0.697975	0.707195	19.5652	22.7104	5.37707
054_PLASMA_H055_A-2	H055	SPL	A2	12.6321	0.411416	0.710421	1.59944	6.07053	458.843	3553.89	133.212	1.29559	5.0865	115.126	0.554642	8.37669	52.4402	685.388	1.83853	2.66479	1.67733	0.449362	0.135341	0.152576	0.2909	0.075372	0.160577	1.46047	6.7727	2.81173	1.0679	113.263	38.5394	3.29494	3.48271	8.26846	19.8064	0.485909	37.9773	10.095	1.65011	42.0175	5.18247	5.00256	0.680456	0.813527	18.6097	23.7215	6.41276
055_PLASMA_H056_A-1	H056	SPL	A1	20.2822	0.654796	1.58487	3.47268	5.68401	552.835	4430.92	222.083	1.45263	6.27876	203.041	1.08188	13.8351	49.2035	267.806	1.97316	3.32661	2.0494	1.98665	0.15332	0.159276	0.287165	0.0945026	0.287609	2.75429	12.6555	4.48039	0.723938	65.9459	15.1058	2.23177	0.605574	6.77412	10.3169	0.412294	17.9608	5.27308	1.97959	16.7161	3.40861	4.56447	0.524098	0.841851	14.9302	16.9221	4.30191
056_PLASMA_H056_A-2	H056	SPL	A2	19.591	0.864109	1.20329	3.11648	5.07328	514.362	4238.51	216.041	1.13397	6.15624	168.971	0.86995	11.8436	53.4891	295.471	1.57284	3.07131	2.19746	1.96342	0.122332	0.118353	0.243349	0.07466	0.25186	2.31576	11.2087	4.07098	0.868726	67.5281	17.6489	2.67952	0.479784	7.53002	12.3252	0.481949	19.0946	5.75674	2.15768	18.6828	3.45068	4.7906	0.695149	1.06741	24.3656	20.3392	4.53629
060_PLASMA_H057_A-2	H057	SPL	A2	10.2382	0.787989	1.68462	3.79509	6.25396	581.694	4022.43	191.588	2.15042	7.77374	139.31	0.773628	10.8689	45.0634	1022.1	1.63217	2.18227	2.87223	0.637509	0.165584	0.15829	0.345314	0.0753055	0.182665	2.70422	13.7604	3.80367	0.468494	90.7147	15.4213	1.55696	1.82236	3.89567	20.5875	0.681707	18.4772	7.23689	1.30056	16.3738	2.39484	5.05273	0.624458	0.978262	42.1282	35.7867	7.12674
061_PLASMA_H058_A-1	H058	SPL	A1	32.2516	2.05395	2.35721	5.38395	8.37373	534.951	4386.65	326.702	1.1324	7.48747	286.666	0.574602	13.2083	69.8368	1000.77	1.23237	2.54623	2.39166	3.4955	0.208406	0.168012	0.321805	0.0985613	0.30063	3.4653	20.4749	4.34126	1.55036	177.12	25.3858	5.65155	2.64616	10.9545	18.94	0.506178	20.0869	8.98053	2.79899	16.9229	5.15378	4.34041	0.58151	0.836236	33.7816	26.9048	4.35347
062_PLASMA_H058_A-2	H058	SPL	A2	24.3366	1.14389	1.6153	3.59335	6.38614	591.13	4273.75	192.189	1.12761	6.71844	223.794	0.408419	9.98001	53.7921	656.762	1.19901	2.21323	2.63057	2.18646	0.165811	0.147663	0.280586	0.0963518	0.304004	3.75537	14.4499	3.76228	1.23539	160.721	22.0433	5.131	2.4187	10.0524	21.7987	0.672165	16.1015	9.20698	2.82377	16.5981	4.87427	4.52639	0.595107	0.71234	38.3174	31.9727	4.75621
063_PLASMA_H059_A-1	H059	SPL	A1	21.2611	1.00082	2.27261	6.17295	6.78454	680.123	5234.79	250.866	1.39656	7.77541	266.732	0.487972	14.0999	59.5204	1232.84	1.17266	2.33806	3.23822	1.4356	0.181701	0.157161	0.240183	0.0806422	0.228166	3.29901	15.3825	4.5031	0.330826	65.4304	7.3981	1.27979	1.30325	2.85239	13.1632	0.453559	6.71207	4.50875	1.06601	7.4306	1.76816	3.73381	0.616627	0.778658	28.3403	31.9455	5.03853
064_PLASMA_H059_A-2	H059	SPL	A2	20.1703	1.06334	2.16255	5.13919	6.84294	532.297	4894.28	255.339	1.34338	6.8604	265.419	0.492455	12.8934	59.8024	1177.54	1.36592	2.57023	2.71597	1.48594	0.125907	0.108284	0.233596	0.068659	0.189789	2.61443	13.2007	4.19391	0.446574	73.9601	9.24984	1.55495	1.82458	3.42156	15.0426	0.438738	8.19963	5.09007	1.31414	9.10044	2.1853	4.26265	0.694004	0.983705	29.1171	30.7739	6.03491
065_PLASMA_H060_A-1	H060	SPL	A1	16.8362	0.889237	1.70469	4.62743	8.33676	855.833	6126.83	233.736	2.45086	10.9037	278.876	1.06118	22.801	84.0634	2257.92	1.95748	4.51419	6.17975	2.10472	0.324035	0.223019	0.454795	0.124987	0.554021	4.8385	21.9949	9.35694	0.962987	63.6727	16.391	2.36888	3.54116	5.53816	16.3573	0.785312	19.864	10.3011	1.90595	26.8238	4.47694	6.70522	1.25995	1.33847	45.9381	47.8465	6.95269
066_PLASMA_H060_A-2	H060	SPL	A2	19.757	0.922993	2.2445	4.85765	10.0251	877.658	7293.54	275.342	3.14409	10.9389	306.647	1.16568	25.4708	95.9007	2144.42	2.17767	5.06892	5.87888	2.36738	0.296639	0.269998	0.548885	0.124288	0.397352	5.41438	23.7339	7.79482	1.36244	70.2519	20.9439	2.62022	4.34382	6.09948	15.9157	0.644264	20.0294	10.9613	1.8699	30.2345	5.43853	7.91186	1.07677	1.63052	51.8956	57.0177	6.86568
073_NIST_B-1	NIST	NIST	B1	31.0892	1.27599	2.16028	6.02314	10.4443	759.321	5123.61	236.598	2.30538	10.0954	264.809	1.02067	16.1604	66.7651	520.607	2.22716	4.03704	3.68228	1.90409	0.156795	0.148194	0.388995	0.143002	0.219964	2.69977	13.1066	3.77064	2.15767	133.292	46.8447	8.26364	2.50455	14.7142	25.7492	1.15816	48.855	15.6323	3.58019	56.8412	12.2687	4.90521	0.711506	0.851769	17.2448	18.0911	7.56858
074_NIST_B-2	NIST	NIST	B2	33.3929	1.07027	1.91342	4.90847	9.9531	685.338	4457.59	249.972	2.21826	11.5543	239.946	1.12817	17.184	54.6229	559.901	2.15005	3.56852	2.44035	1.65405	0.135057	0.124609	0.354166	0.133281	0.216525	2.63912	10.3616	2.98855	2.36959	144.657	49.2202	8.26203	2.51981	15.7169	26.1724	1.06918	54.9162	15.4644	3.63008	63.8292	11.9149	4.93295	0.840554	0.737841	17.7622	17.3028	6.65654
079_PLASMA_H002_B-1	H002	SPL	B1	8.0529	0.487715	1.975	2.35868	8.97947	602.874	3506.51	84.1068	2.42823	6.20176	89.3406	1.78158	3.35307	29.6399	943.52	2.1802	1.87728	1.47004	0.595776	0.111344	0.122755	0.225683	0.123186	0.185857	2.14078	9.69806	3.31761	0.819846	157.174	23.2347	3.20859	8.26779	10.9087	17.0205	0.913132	29.1504	7.37407	1.73972	17.4001	3.37194	2.78191	0.608503	0.553084	11.6611	9.60557	4.57922
082_PLASMA_H008_B-2	H008	SPL	B2	28.4703	0.886891	1.40523	4.18532	9.22081	571.998	5781.1	242.305	1.70139	8.49957	332.31	0.706712	17.0979	76.498	1273.23	2.18117	2.56054	1.86916	1.88157	0.155846	0.112866	0.342191	0.15547	0.361411	2.61873	10.6185	3.1962	0.435817	41.903	17.1188	2.38792	2.99912	4.81234	7.78209	0.640949	15.5697	4.80173	1.17632	24.4632	5.11498	4.20404	0.677244	0.721879	13.051	13.2698	3.77824
083_PLASMA_H010_B-1	H010	SPL	B1	13.772	0.563784	1.40127	2.44178	9.40741	531.446	4025.13	100.02	1.68751	7.35557	98.5119	0.797286	10.29	47.2288	855.435	2.20009	2.39467	1.5723	0.657492	0.0640672	0.0538934	0.28836	0.0988911	0.180421	1.73467	7.23436	2.2368	0.545171	61.1233	18.6098	2.16761	2.72967	5.22118	11.3042	0.486742	21.0381	5.77344	0.878342	24.8779	3.89014	4.92448	0.614484	1.07474	16.58	14.5669	4.22363
084_PLASMA_H010_B-2	H010	SPL	B2	12.1778	0.549978	1.43504	2.36304	10.1756	482.965	4805.97	135.507	1.90876	6.64468	102.884	0.810826	10.1779	39.0027	816.965	2.09714	2.3393	1.66054	0.611844	0.0919747	0.0636813	0.321092	0.117371	0.209416	2.03916	6.97137	2.43459	0.62595	56.7994	20.0959	2.23727	2.74317	7.14654	13.0796	0.463089	22.3637	6.13551	1.05861	24.2993	3.65812	5.50916	0.86441	1.07129	18.7754	14.7916	3.83745
085_PLASMA_H012_B-1	H012	SPL	B1	10.7338	0.907764	1.83333	4.34073	7.60346	617.455	5622.93	234.496	2.71095	9.26454	115.158	1.00824	18.5615	75.0088	1487.77	2.44511	3.83144	2.61076	1.45495	0.0900402	0.102346	0.343664	0.0921491	0.214196	1.88842	7.83859	2.39815	0.70599	51.1215	21.6979	1.28897	2.92479	3.93536	11.4895	0.482631	20.5466	9.22207	0.922015	29.2802	3.39737	4.35558	0.755761	1.06853	17.7826	20.6193	5.87701
086_PLASMA_H012_B-2	H012	SPL	B2	9.09057	0.683536	1.62458	3.65409	6.65033	575.204	5112.46	212.726	2.1341	9.27224	113.908	1.10467	17.9827	67.7279	1343.95	2.45614	3.89295	2.62924	1.46983	0.121451	0.0850558	0.339126	0.0877309	0.175355	1.73355	7.56603	3.12499	0.6871	51.3656	22.2693	1.73906	2.90197	4.71242	13.3947	0.306232	21.755	9.47838	0.941969	28.9761	3.55514	4.09977	0.817466	0.962704	17.9111	18.4326	4.98335
090_PLASMA_H018_B-2	H018	SPL	B2	9.07787	0.521283	1.58894	2.41329	11.3415	635.831	5043.8	120.486	2.20225	6.67534	84.4225	0.870239	8.80182	44.3172	684.458	2.22686	2.33657	1.45605	0.520805	0.0946949	0.0818859	0.299403	0.0868679	0.231929	1.69739	8.76034	2.9826	0.96643	109.13	43.6033	2.61179	2.18481	8.45463	18.8651	0.644546	55.5163	15.2542	1.68788	59.842	4.27383	4.64684	0.667702	1.13076	19.6846	19.3855	5.44366
091_PLASMA_H041_B-1	H041	SPL	B1	13.0992	0.488348	0.96482	2.551	10.718	607.4	4345.16	148.859	2.08498	7.39956	205.53	0.960307	10.4372	50.6773	908.806	1.97121	2.35599	1.82822	1.37122	0.140403	0.135481	0.30684	0.151169	0.238457	2.06135	8.7335	3.10684	0.679239	114.637	32.5248	2.65018	4.81647	6.70158	16.6919	0.830379	32.0488	6.48529	2.39476	33.4023	5.9875	4.73702	0.869145	1.17941	17.3292	16.4399	5.42251
092_PLASMA_H041_B-2	H041	SPL	B2	12.9933	0.430646	0.983157	1.89429	11.0785	577.299	3752.23	129.263	1.57601	6.57607	174.578	0.762026	9.85037	44.3608	792.461	1.78447	2.05523	1.77877	1.42986	0.166695	0.134908	0.300258	0.161733	0.237039	2.03981	8.70129	2.87837	0.458098	81.3692	24.6979	1.84605	3.67844	5.08096	11.2017	0.555515	21.6322	5.4856	1.84748	24.7951	4.28703	4.11541	0.742211	1.12156	17.3037	15.7404	5.1797
093_PLASMA_H042_B-1	H042	SPL	B1	23.7017	1.11657	1.48913	3.99359	7.49943	557.055	5003.23	204.054	1.72086	6.74891	146.212	0.762002	11.8168	46.6113	1105.18	1.83852	1.92087	1.73503	1.64054	0.125193	0.0925481	0.292941	0.0884602	0.171402	1.62897	8.16544	2.12335	0.39567	37.9116	13.3775	1.33476	1.84414	3.82055	5.13984	0.1486	11.1691	4.16439	0.784184	14.2779	2.14872	5.14256	0.742553	1.10052	24.6446	23.662	4.82982
094_PLASMA_H042_B-2	H042	SPL	B2	22.3132	1.20057	1.72281	4.91918	8.86175	574.202	6588.97	224.54	1.86988	6.78984	196.501	0.9103	11.5797	50.7451	1449.08	2.19731	2.33871	2.43572	2.33819	0.101458	0.084111	0.315201	0.0852046	0.145106	1.74539	7.81136	1.97653	0.521637	29.6463	11.7082	1.26981	1.71798	3.59392	5.49737	0.172618	12.1133	3.41624	0.882061	13.1547	2.25554	4.27349	0.892542	1.06715	19.196	19.36	4.72551
095_PLASMA_H043_B-1	H043	SPL	B1	22.6051	0.790012	1.743	4.23716	11.6704	730.282	5646.54	185.376	2.50897	8.69069	214.89	1.05754	14.788	68.3997	1015.94	2.53665	3.04906	1.89955	0.682105	0.115327	0.116659	0.368489	0.103335	0.223966	1.87841	9.43456	2.72984	1.11002	122.798	40.5984	3.4136	3.0024	9.30798	12.9563	0.427266	31.1519	7.9006	1.79683	29.1009	4.02446	6.17224	0.858044	1.30479	28.1796	22.7749	6.50096
096_PLASMA_H043_B-2	H043	SPL	B2	18.2379	0.840958	1.35324	3.17728	9.75546	614.486	5199.77	156.447	2.20745	8.02372	178.091	0.9821	12.0235	49.4671	721.901	2.2698	2.49489	1.44284	0.679443	0.109098	0.11223	0.335784	0.103299	0.197214	1.7632	8.19946	3.11337	1.59998	156.36	46.658	4.77864	3.46877	12.9012	17.0628	0.538676	41.8667	9.79729	1.96148	35.9644	5.26477	6.02889	0.820401	1.27918	28.0626	23.9212	6.07206
099_PLASMA_H044_B-1	H044	SPL	B1	11.5209	0.644438	1.23615	2.57591	9.38729	416.322	4413.58	190.802	2.19533	7.63955	199.287	0.889182	17.7019	47.734	1001.42	1.90338	3.52726	2.84437	1.50001	0.0886344	0.0742046	0.296644	0.0835254	0.142976	1.37789	4.91696	2.35237	1.06055	41.6757	19.722	3.06521	3.60472	4.57387	9.12348	0.680286	17.3348	6.52766	1.54028	31.1805	5.92664	6.43434	0.50304	0.5135	12.6421	17.996	7.17146
100_PLASMA_H044_B-2	H044	SPL	B2	12.6417	0.622586	1.36719	2.79632	10.9708	429.728	4347.95	169.86	1.90658	6.66241	180.592	0.801689	17.514	48.4856	954.54	2.05911	2.94607	2.18922	1.73048	0.072722	0.0652237	0.280402	0.0628704	0.125268	1.28878	4.21485	1.6644	1.30583	43.8684	24.9163	3.66502	4.1561	4.59485	13.1054	0.603515	20.8044	8.24153	1.6419	37.2236	6.23514	7.09017	0.614688	0.723914	15.8218	20.4369	4.75894
101_PLASMA_H047_B-1	H047	SPL	B1	22.9823	1.21457	1.40589	3.77651	9.49736	627.396	6171.16	196.898	2.47982	9.42148	184.733	1.1303	20.1955	57.5435	1837.71	2.28227	3.40932	3.18494	1.36308	0.149168	0.145442	0.329304	0.13303	0.219834	1.94223	8.75584	2.69656	0.35247	37.4962	18.3595	2.27201	1.87311	5.10719	5.25232	0.390109	15.8137	4.18375	0.694308	21.1197	3.60923	4.97413	1.08652	0.924737	16.1875	18.4239	4.24292
102_PLASMA_H047_B-2	H047	SPL	B2	21.7485	1.22845	1.43935	4.1713	6.607	628.55	6732.99	218.693	1.63449	10.2282	223.453	0.805016	21.4778	63.2272	1583.38	1.81278	3.83266	4.15988	2.14327	0.158269	0.158423	0.340134	0.114425	0.251069	2.06303	7.87395	2.36585	0.534975	54.2267	21.3774	2.34152	2.34618	6.2384	5.39783	0.36249	14.1123	3.87433	0.693548	23.4821	4.17732	5.17453	0.936028	1.13838	20.2103	17.3598	5.87673
107_PLASMA_H048_B-1	H048	SPL	B1	13.9671	0.560831	1.49497	4.02858	9.57332	674.552	5297.42	154.675	2.19456	8.61712	208.313	1.06273	14.9886	56.9116	1292	2.23897	2.90692	2.33476	0.908012	0.139181	0.140736	0.404702	0.158331	0.285721	3.57561	15.4447	5.08038	0.544855	99.1976	33.7736	5.74083	6.70848	6.53377	17.6993	1.289	26.3177	6.78047	2.05719	32.9048	7.45066	4.47353	1.0558	1.04787	18.6666	25.2745	4.67874
108_PLASMA_H048_B-2	H048	SPL	B2	15.8701	0.568996	1.5646	3.36225	10.0062	676.832	5511.89	146.581	2.02225	7.44704	192.606	0.869011	12.1188	57.449	1316.59	2.1238	2.73281	1.99067	0.796866	0.109167	0.125309	0.441122	0.164786	0.265997	2.90461	12.0736	4.07471	0.421134	80.5498	26.4236	4.53934	5.52437	6.47519	13.5282	1.24884	26.9856	6.17367	1.77854	28.3365	6.50779	4.37028	1.0301	1.13375	19.4241	23.7031	5.03847
109_PLASMA_H049_B-1	H049	SPL	B1	25.6386	1.16011	1.45667	3.97091	10.0351	797.9	5848.71	244.198	2.82983	10.2487	133.503	1.13085	16.07	82.294	1442.67	2.68183	3.51271	2.73012	1.33907	0.223263	0.183367	0.331128	0.0993764	0.247592	2.24581	12.5442	3.41434	0.849399	75.4108	15.8798	3.31008	2.8134	6.09703	10.4768	0.320386	15.2059	4.63113	1.02141	12.2264	3.42369	4.21435	0.829548	1.14039	18.4534	16.0002	5.53469
110_PLASMA_H049_B-2	H049	SPL	B2	24.3334	1.09592	1.39953	3.71634	10.1584	721.425	5525.93	213.626	2.46595	10.8221	117.112	1.11895	13.82	69.5758	1306.04	2.69036	3.80453	2.61565	1.21219	0.144702	0.164518	0.34135	0.0959032	0.207102	1.98476	10.7215	3.00887	1.23557	85.0307	18.722	3.69443	3.22711	6.97204	12.779	0.347351	15.3272	5.65879	1.12579	12.8813	4.06057	4.39589	1.03493	1.09513	17.2026	16.0419	5.10608
111_PLASMA_H050_B-1	H050	SPL	B1	28.4663	1.24016	1.01765	4.40354	8.37181	559.343	4248.09	186.002	2.40606	7.89222	181.102	0.851288	15.4475	54.8806	973.647	2.10536	2.99354	2.31929	0.660102	0.0848165	0.0880887	0.343308	0.0814009	0.227151	1.86639	6.8697	2.72015	0.260259	34.4948	11.2133	1.20721	0.903604	3.2417	4.0465	0.240599	9.11598	2.34862	0.584916	9.86519	2.05946	5.49446	0.665705	1.1056	18.3239	20.8557	5.78835
112_PLASMA_H050_B-2	H050	SPL	B2	35.5045	1.47837	1.41843	5.90825	11.7805	751.349	5689.15	265.064	2.64742	8.8878	194.357	0.976322	17.0126	68.9331	1216.6	2.42225	3.72135	2.5358	0.760492	0.0802868	0.0694515	0.273764	0.0837549	0.185591	1.57333	7.10447	2.56517	0.162186	35.6592	12.3408	1.46869	1.07912	3.45555	4.61542	0.193154	10.5098	2.98119	0.60864	11.2149	2.23032	4.74413	0.615021	0.910487	17.4868	15.6601	6.88432
117_PLASMA_H052_B-1	H052	SPL	B1	13.5972	0.544905	1.54029	4.41098	7.02435	461.702	3490.41	106.681	1.76494	6.44857	149.483	0.797095	16.093	42.2323	1145.3	1.69786	2.34427	2.30394	0.883847	0.052809	0.072499	0.204795	0.0694449	0.113199	1.01718	3.47321	2.07137	0.177961	44.2222	11.664	1.80156	2.63161	2.5704	7.07525	0.612678	9.50156	2.92283	0.71635	10.8627	2.67348	8.41294	0.786427	0.674656	14.7992	30.8124	4.95322
118_PLASMA_H052_B-2	H052	SPL	B2	12.7464	0.673062	1.16395	4.70968	4.82955	383.644	3195.99	93.6852	1.48354	6.24588	112.311	0.478602	15.8262	44.272	980.285	1.12955	2.01884	1.89686	0.640769	0.0550043	0.0824419	0.204126	0.0744089	0.110829	1.08338	4.13969	1.93197	0.26158	45.3542	11.9993	1.88192	2.30197	2.55593	7.32814	0.531266	11.9822	3.24005	0.759392	11.3685	2.73649	7.0195	0.740407	0.885694	16.4775	22.8476	4.60126
119_PLASMA_H053_B-1	H053	SPL	B1	10.7423	0.708432	0.904059	2.20042	5.91734	432.031	4605.59	156.496	1.15916	7.05563	150.26	0.580622	9.29465	48.009	496.301	1.41947	3.02883	2.29223	1.11377	0.0968562	0.095187	0.266961	0.0717339	0.168071	1.76282	10.0618	2.60852	1.64359	82.69	32.6748	3.46263	1.77241	5.82011	14.4111	0.518372	25.2462	11.8902	2.11719	43.9876	6.68309	3.56668	0.514848	0.807071	14.8059	16.7245	4.814
120_PLASMA_H053_B-2	H053	SPL	B2	6.65117	0.502598	0.825068	1.82696	5.65881	455.681	3516.41	146.085	1.01437	7.20366	135.669	0.450504	7.91573	33.1289	455.438	1.49092	2.95065	2.78447	0.746193	0.10148	0.121764	0.227677	0.0739669	0.189507	1.94948	10.4878	2.89172	1.49645	90.9631	28.9748	2.83752	1.73463	5.22004	21.0653	0.599246	24.314	9.92366	2.09976	36.321	5.67814	4.03798	0.723479	0.819663	26.3904	26.9371	4.17831
121_PLASMA_H055_B-1	H055	SPL	B1	12.5502	0.45742	0.806837	1.99274	5.11023	459.589	3591.16	115.221	1.18087	4.98926	120.707	0.544509	9.76067	46.2441	761.481	1.77303	2.61851	1.8633	0.650129	0.195877	0.173643	0.287232	0.0723738	0.190348	2.04567	7.51099	3.84074	0.660345	101.259	25.1365	2.26602	2.28949	5.63129	17.122	0.671964	22.5485	6.79653	1.14543	24.683	3.05621	5.67946	0.787056	0.929904	29.5343	31.9636	5.22144
122_PLASMA_H055_B-2	H055	SPL	B2	13.1222	0.436357	0.937512	1.80886	7.05007	448.329	3944.55	125.192	1.38453	5.36889	134.854	0.797254	11.7324	49.9489	757.34	1.94529	2.71766	1.81597	0.544353	0.0913919	0.157329	0.257608	0.0809418	0.132195	1.53297	5.99595	2.85798	0.808762	83.7356	30.2008	2.5398	2.57734	6.09874	13.7144	0.366763	25.4756	7.40955	1.10273	32.773	3.3413	5.0906	0.672627	0.851245	18.0071	26.8216	6.58296
123_PLASMA_H056_B-1	H056	SPL	B1	21.0156	0.739319	1.50775	3.76478	7.65138	486.828	4630.93	213.124	1.27842	5.66531	205.712	1.25008	15.2956	51.9186	264.369	1.85277	2.42175	1.77998	2.17786	0.117187	0.152148	0.271902	0.106303	0.244307	2.75278	10.9031	4.18265	0.902981	63.6492	17.0151	2.44913	0.511648	7.93254	9.64535	0.449865	17.4392	5.23664	1.89865	17.5768	3.38833	4.72353	0.601884	0.955834	13.6129	13.7396	4.61791
124_PLASMA_H056_B-2	H056	SPL	B2	21.771	0.776518	1.58458	4.33846	8.88127	522.717	4582.17	249.568	1.72995	6.39729	206.363	1.33991	15.8521	58.7962	310.798	2.16196	3.10936	1.70966	2.27387	0.130656	0.134976	0.255225	0.0940512	0.222443	2.39669	10.3134	4.68023	1.16094	88.5687	23.5462	3.21526	0.72633	8.87246	12.2429	0.441042	22.9202	7.30856	2.65752	24.5466	4.57183	5.31396	0.767114	0.97005	21.529	17.1757	4.89288
127_PLASMA_H057_B-1	H057	SPL	B1	7.93427	0.839852	2.67431	3.30271	8.61655	537.078	3915.15	155.585	2.76171	6.88077	133.864	1.34639	9.42946	36.0557	885.301	2.71754	2.60633	2.58252	0.879009	0.115376	0.0781594	0.286152	0.0766816	0.154173	1.78687	8.97011	2.33219	0.501535	71.8399	17.4641	1.79359	2.04984	3.87932	11.9567	0.35408	20.2736	7.96301	1.09828	17.2755	2.71725	5.53243	0.560149	0.869338	20.0443	21.4421	6.17415
128_PLASMA_H057_B-2	H057	SPL	B2	8.58102	0.561696	2.4633	3.45179	8.79357	517.559	3899.65	158.424	2.53103	7.45905	138.615	1.24837	8.77543	36.6332	810.37	2.2003	2.42192	2.47633	0.977441	0.0946396	0.0828719	0.251129	0.0619889	0.136128	1.68204	7.59267	2.61186	0.676263	76.6252	19.8226	1.93184	2.56039	4.47734	15.3595	0.569124	25.8792	9.91086	1.31729	22.1015	3.1885	6.45854	0.777457	0.952397	25.3581	25.4365	6.72553
129_PLASMA_H058_B-1	H058	SPL	B1	22.4023	1.30271	1.97305	4.03973	8.88583	540.002	3286.91	164.371	1.70099	7.32814	198.933	0.841795	8.39075	45.7967	554.636	2.20904	2.83477	2.27041	2.04707	0.107803	0.0879822	0.211245	0.084141	0.222378	2.60039	10.6007	3.071	1.31929	116.313	24.7756	4.88925	2.26739	9.65613	14.9894	0.465362	18.7757	7.68351	2.39496	17.2954	4.37502	3.95907	0.653854	0.779761	19.064	15.1527	5.01277
130_PLASMA_H058_B-2	H058	SPL	B2	21.4447	1.21563	2.12509	3.63131	9.43475	517.04	3888.49	161.407	1.59935	7.43923	193.715	0.74657	8.88253	47.9565	604.273	2.17773	2.48452	2.26712	1.7666	0.130698	0.10059	0.265676	0.0865258	0.22806	2.7243	11.2608	3.5967	1.34135	121.547	25.8327	5.36608	2.71854	10.5693	13.5884	0.516487	22.4423	7.38777	2.47445	16.6098	4.69135	4.02156	0.605918	0.838068	19.3243	14.7332	5.44988
131_PLASMA_H059_B-1	H059	SPL	B1	17.8463	1.10059	2.4381	5.98666	9.12089	596.783	4153.45	225.484	1.78924	7.60807	265.883	0.811902	15.0483	58.6517	1096.45	1.98129	2.50122	2.82461	1.16131	0.111984	0.106679	0.265499	0.0804554	0.165423	2.57714	11.2873	3.02434	0.507358	39.9191	7.97407	1.71845	1.79225	3.01177	7.62378	0.380802	10.2969	4.22844	0.807045	8.10765	1.95188	3.74833	0.609899	0.773714	16.1755	16.3876	5.32398
132_PLASMA_H059_B-2	H059	SPL	B2	19.5884	0.962216	2.75502	6.11905	9.2466	637.568	4442.35	235.358	1.74369	7.09534	253.349	0.767399	16.9774	49.4472	1270.88	1.85572	2.38388	2.24894	1.82951	0.130452	0.0986842	0.272275	0.0789269	0.190211	2.57748	10.9293	3.44924	0.576474	47.9177	10.26	1.60727	1.73007	3.28423	8.44739	0.393983	11.722	4.61952	0.883219	8.57775	2.23573	3.7392	0.620862	0.837587	17.5969	20.0259	4.56734
133_PLASMA_H060_B-1	H060	SPL	B1	21.6512	1.01329	2.66628	6.25977	11.9003	845.796	6372.78	281.037	3.55157	11.6891	315.52	1.49188	29.4646	92.1935	2705.33	2.68519	4.79816	5.44321	3.11554	0.263224	0.209298	0.466403	0.134383	0.337896	4.76745	16.5242	6.34688	1.4897	57.4776	19.0955	2.80929	4.42036	5.10637	12.6694	0.614865	17.8048	10.199	1.56753	27.547	4.92903	7.87301	1.15974	1.55479	40.8398	42.092	8.21887
134_PLASMA_H060_B-2	H060	SPL	B2	20.3395	1.00981	1.92649	5.21187	11.2695	965.744	6252.61	258.3	3.53251	10.9868	271.332	1.48306	22.5999	79.9596	2595.07	2.32457	4.16432	4.98483	2.71961	0.209973	0.168502	0.488968	0.118872	0.198685	3.7752	16.0551	4.8491	1.27143	61.8423	18.1064	2.53579	4.39558	5.54585	10.2217	0.680712	17.2746	11.1509	1.51835	27.7436	4.79391	7.6264	0.952593	1.68757	37.1525	34.2456	7.62156
[truncated: 226 more columns]

## Sheet: Figure 7a-e
Data for Figures 7a-e
		Unst	0.01Thr	1Thr	1CRP	5CRP
Mediator	10-HDoHE_Pellet	0.240992	25.8096	4.33745	15.3107	31.0488
Mediator	11-HDoHE_Pellet	0.0453742	4.42344	0.922705	3.65095	3.87405
Mediator	11-HETE_Pellet	85.3364	188.564	111.193	194.864	183.81
Mediator	12-HEPE_Pellet	0.792486	28.8475	5.99363	20.9127	48.5152
Mediator	12-HETE_Pellet	6.86362	460.38	187.084	745.946	2180.27
Mediator	12-HHTrE_Pellet	1.25185	2.86188	98.0862	43.5132	128.308
Mediator	12-OxoETE_Pellet	0.092891	0.619122	0.283253	0.815096	2.49794
Mediator	13-HODE_Pellet	6.63439	5.96403	2.57931	5.08351	12.7036
Mediator	15-HETE_Pellet	0.781213	1.85478	8.16812	3.63802	7.52707
Mediator	16-HDoHE_Pellet	0.0657845	0.061689	0.441208	0.0944279	0.203482
Mediator	8-HETE_Pellet	4.0053	244.826	100.107	395.891	1162.53
Mediator	9-HODE_Pellet	2.49596	2.62531	4.463	4.23205	9.20246
Mediator	AA_Pellet	1083.01	1551.23	963.552	1908.63	1961.27
Mediator	DHA_Pellet	39.1577	57.4983	43.377	43.0557	35.7385
Mediator	EPA_Pellet	22.2263	31.6734	39.9245	49.9077	32.944
Mediator	tetranor-12 HETE_Pellet	0.0823871	0.0738448	0.389904	2.32075	3.00447
Mediator	TXB2_Pellet	3.93388	8.99246	205.6	71.4626	204.413
Mediator	TXB3_Pellet	0.87145	0.821979	3.39538	1.61165	4.30869
Mediator	10-HDoHE_SN	0.491915	0.572268	4.64158	4.92968	18.5771
Mediator	11-HDoHE_SN	0.0598768	0.0482373	0.590282	0.490388	0.985325
Mediator	11-HETE_SN	2.96868	4.13989	7.55167	3.4177	7.29805
Mediator	12-HEPE_SN	0.778003	0.905601	12.4234	12.2229	61.6752
Mediator	12-HETE_SN	7.74869	12.0305	625.713	624.825	2853.7
Mediator	12-HHTrE_SN	10.8509	14.3406	1095.76	218.818	881.559
Mediator	12-OxoETE_SN	0.115441	0.315201	5.56577	7.78272	47.304
Mediator	13-HODE_SN	4.97521	5.61663	13.3861	11.06	10.6139
Mediator	15-HETE_SN	1.06182	1.46805	96.2067	16.3746	71.4638
Mediator	16-HDoHE_SN	0.163799	0.241413	0.229971	0.115859	0.52545
Mediator	8-HETE_SN	4.14026	6.3096	333.398	323.285	1518.04
Mediator	9-HODE_SN	2.95749	3.67159	54.2219	12.4341	39.2694
Mediator	AA_SN	213.731	289.92	8520.76	5671.26	18057.7
Mediator	DHA_SN	71.4559	65.6271	64.8248	63.5636	138.641
Mediator	EPA_SN	9.34428	9.26869	66.292	41.2592	118.989
Mediator	PGD2_SN	13.6412	12.5627	17.1944	15.4345	12.1638
Mediator	PGE2_SN	7.3835	8.03555	21.8662	12.6236	26.4678
Mediator	tetranor-12 HETE_SN	0.0578023	0.065942	0.0791135	0.708613	1.25972
Mediator	TXB2_SN	41.3658	55.0971	4465.3	768.856	3266.22
Mediator	TXB3_SN	0.859465	0.988343	65.3894	10.454	38.9357
Cholesterol	ChE 20:4	20587.5	19196	16197	14831.4	12838.1
Glycero	DAG 18:0-20:4	655.633	911.456	2012.58	3093.42	3267.68
Glycerophospho	LPC 16:0	10964.2	11383.2	9367.06	10311.1	10401.7
Glycerophospho	LPC 18:0	9226.8	9349.78	8727.75	9654.53	10143
Glycerophospho	LPC 18:1	1555.69	1644.98	1296.74	1366.34	1387.1
Glycerophospho	LPC 18:2	511.136	496.061	568.885	435.453	437.593
Glycerophospho	LPC 20:4	355.376	345.537	266.215	307.708	350.334
Glycerophospho	LPE 16:0	482.794	450.711	484.144	568.805	736.25
Glycerophospho	LPE 18:0	1881.56	1733.95	2293.21	2522.05	3653.79
Glycerophospho	LPE 18:1	986.026	915.87	846.298	947.578	1237.48
Glycerophospho	LPE 18:2	389.804	359.865	349.726	362.204	470.079
Glycerophospho	LPE 20:4	11609.6	10945.9	10106.4	11657.5	14849.2
Glycerophospho	LPE 20:5	159.339	140.507	127.907	156.206	202.733
Glycerophospho	LPE 22:4	1912.79	1801.84	1615.22	1835.8	2330.72
Glycerophospho	LPE 22:5	1353.66	1366.74	1249.52	1408.66	1629.1
Glycerophospho	LPI 18:0	5.57099	3.62385	392.773	115.987	249.129
Glycerophospho	PA 16:0-20:4	47.7118	57.7363	474.357	945.923	1220.21
Glycerophospho	PA 18:0-20:4	2338.69	2360.64	26139.4	30091.7	39265.9
Glycerophospho	PA 18:1-20:4	266.434	266.086	1196.49	1572.22	1923.93
Glycerophospho	PC 16:0-20:4	74104.2	74245.1	67757.6	79260.9	74633.9
Glycerophospho	PC 16:1-20:4	1420.91	1519.14	1296.78	1554.88	1459.26
Glycerophospho	PC 18:0-20:4	73955.3	73418.9	67334.1	77592.4	72345
Glycerophospho	PC 18:1-20:4	23750.1	23470.6	20920.3	24639.6	22615.5
Glycerophospho	PC 19:0-20:4	728.407	739.802	664.426	763.489	725.563
Glycerophospho	PC 20:0-20:4	6962.72	7050.3	6301.42	7243.43	6896.14
Glycerophospho	PC 20:1-20:4	5359.82	5320.47	4793.47	5546.83	5041.74
Glycerophospho	PC 20:2-20:4	2483.15	2505.95	2156.2	2616.87	2360.8
Glycerophospho	PE 16:0-20:4	18310.5	19405.6	17906.4	20640.9	19582.7
Glycerophospho	PE 16:1-20:4	139.835	152.868	125.609	167.666	152.441
Glycerophospho	PE 18:0-20:4	99958	104610	98028.2	108275	107167
Glycerophospho	PE 18:1-20:4	17762.7	18968.3	17102.6	19670	19050.4
Glycerophospho	PE 20:1-20:4	2607.65	2735.23	2549.88	2865.38	2733.78
Glycerophospho	PG 18:0-20:4	516.328	530.497	501.382	566.431	579.137
Glycerophospho	PI 16:0-20:4	3806.47	3607.51	2647.29	3017.86	2707.4
Glycerophospho	PI 17:0-20:4	729.85	709.651	501.169	565.285	476.901
Glycerophospho	PI 18:0-20:4	122897	117027	86726.4	94273.4	84613.3
Glycerophospho	PI 18:1-20:4	13107.1	12672.8	9262.78	10476.7	9225.13
Glycerophospho	PI 20:0-20:4	962.004	954.154	649.488	707.962	639.662
Glycerophospho	PI 20:1-20:4	1235.63	1185.6	783.201	891.043	786.856
Glycerophospho	PS 18:0-20:4	195998	205855	205084	223808	226850
Glycerophospho	PS 18:1-20:4	13050.6	12959.4	12840.8	14096.5	13875.7
Glycerophospho	PS 20:0-20:4	3717.58	3923.43	4015.62	4441.55	4209.44
Glycerophospho	PS 20:1-20:4	2234.43	2399.45	2356.58	2430.99	2424.38

## Sheet: Figure 7f
Data for Figure 7f
Raw data
Conditions	Species	Pellet or SN	pmol per mg protein
10-HDoHE	0.01Thr	Pellet	10.04008682
10-HDoHE	0.01Thr	Pellet	11.34085676
10-HDoHE	0.01Thr	Pellet	10.87523012
10-HDoHE	1Thr	Pellet	4.866490548
10-HDoHE	1Thr	Pellet	5.173485086
10-HDoHE	1Thr	Pellet	4.49274595
10-HDoHE	1CRP	Pellet	10.2673679
10-HDoHE	1CRP	Pellet	9.335325702
10-HDoHE	1CRP	Pellet	10.3059637
10-HDoHE	5CRP	Pellet	25.22751263
10-HDoHE	5CRP	Pellet	23.89789531
10-HDoHE	5CRP	Pellet	23.45623932
11-HDoHE	0.01Thr	Pellet	2.785459791
11-HDoHE	0.01Thr	Pellet	2.746049544
11-HDoHE	0.01Thr	Pellet	3.078321389
11-HDoHE	1Thr	Pellet	0.528912724
11-HDoHE	1Thr	Pellet	0.596146887
11-HDoHE	1Thr	Pellet	0.695439599
11-HDoHE	1CRP	Pellet	0.855047014
11-HDoHE	1CRP	Pellet	0.740972245
11-HDoHE	1CRP	Pellet	0.858265963
11-HDoHE	5CRP	Pellet	1.558575934
11-HDoHE	5CRP	Pellet	1.886074477
11-HDoHE	5CRP	Pellet	1.835858826
11-HETE	Unst	Pellet	59.19539832
11-HETE	Unst	Pellet	67.18115465
11-HETE	Unst	Pellet	55.97096286
11-HETE	0.01Thr	Pellet	260.5678268
11-HETE	0.01Thr	Pellet	246.2767607
11-HETE	0.01Thr	Pellet	240.7346757
11-HETE	1Thr	Pellet	77.90470397
11-HETE	1Thr	Pellet	68.70052324
11-HETE	1Thr	Pellet	66.94659506
11-HETE	1CRP	Pellet	83.11059108
11-HETE	1CRP	Pellet	79.14277948
11-HETE	1CRP	Pellet	82.90966983
11-HETE	5CRP	Pellet	81.74725377
11-HETE	5CRP	Pellet	83.0940177
11-HETE	5CRP	Pellet	72.9833079
12-HEPE	Unst	Pellet	1.29212943
12-HEPE	Unst	Pellet	1.245385048
12-HEPE	Unst	Pellet	1.111770157
12-HEPE	0.01Thr	Pellet	17.72751149
12-HEPE	0.01Thr	Pellet	16.42460897
12-HEPE	0.01Thr	Pellet	17.48285928
12-HEPE	1Thr	Pellet	9.792095145
12-HEPE	1Thr	Pellet	9.741093015
12-HEPE	1Thr	Pellet	9.253519174
12-HEPE	1CRP	Pellet	16.4242001
12-HEPE	1CRP	Pellet	17.76926759
12-HEPE	1CRP	Pellet	18.17768824
12-HEPE	5CRP	Pellet	54.77570239
12-HEPE	5CRP	Pellet	53.17365248
12-HEPE	5CRP	Pellet	52.67694399
12-HETE	Unst	Pellet	14.25238253
12-HETE	Unst	Pellet	18.10755694
12-HETE	Unst	Pellet	14.06227952
12-HETE	0.01Thr	Pellet	166.4979452
12-HETE	0.01Thr	Pellet	139.7854512
12-HETE	0.01Thr	Pellet	137.1148585
12-HETE	1Thr	Pellet	377.565455
12-HETE	1Thr	Pellet	359.1802195
12-HETE	1Thr	Pellet	323.4851762
12-HETE	1CRP	Pellet	749.5476419
12-HETE	1CRP	Pellet	855.6370104
12-HETE	1CRP	Pellet	908.5422778
12-HETE	5CRP	Pellet	2804.824071
12-HETE	5CRP	Pellet	2824.975077
12-HETE	5CRP	Pellet	2758.437264
12-HHTrE	Unst	Pellet	1.716937898
12-HHTrE	Unst	Pellet	1.92149427
12-HHTrE	Unst	Pellet	1.806252012
12-HHTrE	0.01Thr	Pellet	3.011747582
12-HHTrE	0.01Thr	Pellet	3.272147099
12-HHTrE	0.01Thr	Pellet	2.947881731
12-HHTrE	1Thr	Pellet	113.4281949
12-HHTrE	1Thr	Pellet	107.8562878
12-HHTrE	1Thr	Pellet	103.8862395
12-HHTrE	1CRP	Pellet	43.74956756
12-HHTrE	1CRP	Pellet	50.95728193
12-HHTrE	1CRP	Pellet	49.57809204
12-HHTrE	5CRP	Pellet	178.2532607
12-HHTrE	5CRP	Pellet	177.986118
12-HHTrE	5CRP	Pellet	176.5924595
12-OxoETE	0.01Thr	Pellet	0.282864066
12-OxoETE	0.01Thr	Pellet	0.429430779
12-OxoETE	0.01Thr	Pellet	0.370861989
12-OxoETE	1Thr	Pellet	0.50837943
12-OxoETE	1Thr	Pellet	0.284454134
12-OxoETE	1Thr	Pellet	0.362232567
12-OxoETE	1CRP	Pellet	0.948728581
12-OxoETE	1CRP	Pellet	0.471177909
12-OxoETE	1CRP	Pellet	0.573654561
12-OxoETE	5CRP	Pellet	3.519136104
12-OxoETE	5CRP	Pellet	3.616086261
12-OxoETE	5CRP	Pellet	2.945986826
13-HODE	1Thr	Pellet	1.988128586
13-HODE	1Thr	Pellet	2.347728921
13-HODE	1Thr	Pellet	1.671175697
13-HODE	1CRP	Pellet	1.79953759
13-HODE	1CRP	Pellet	1.019052433
13-HODE	1CRP	Pellet	1.207475125
13-HODE	5CRP	Pellet	11.07142383
13-HODE	5CRP	Pellet	10.50579628
13-HODE	5CRP	Pellet	10.96548464
15-HETE	Unst	Pellet	0.850580764
15-HETE	Unst	Pellet	0.723680539
15-HETE	Unst	Pellet	0.725216123
15-HETE	0.01Thr	Pellet	1.635485027
15-HETE	0.01Thr	Pellet	1.673793671
15-HETE	0.01Thr	Pellet	2.115358779
15-HETE	1Thr	Pellet	7.884746051
15-HETE	1Thr	Pellet	8.795532173
15-HETE	1Thr	Pellet	7.927467726
15-HETE	1CRP	Pellet	3.378957576
15-HETE	1CRP	Pellet	3.291240078
15-HETE	1CRP	Pellet	2.670961942
15-HETE	5CRP	Pellet	7.737803115
15-HETE	5CRP	Pellet	7.756993782
15-HETE	5CRP	Pellet	8.346394519
9-HODE	5CRP	Pellet	9.010777032
9-HODE	5CRP	Pellet	10.4031299
9-HODE	5CRP	Pellet	9.460662603
AA	Unst	Pellet	1184.995045
AA	Unst	Pellet	1260.55299
AA	Unst	Pellet	1236.568674
AA	0.01Thr	Pellet	1985.071616
AA	0.01Thr	Pellet	1860.657226
AA	0.01Thr	Pellet	1960.713799
AA	1Thr	Pellet	927.7956123
AA	1Thr	Pellet	843.3497454
AA	1Thr	Pellet	827.2503589
AA	1CRP	Pellet	1457.327283
AA	1CRP	Pellet	1629.305113
AA	1CRP	Pellet	1429.380759
AA	5CRP	Pellet	2438.562916
AA	5CRP	Pellet	2292.01379
AA	5CRP	Pellet	2458.588199
DHA	Unst	Pellet	46.77231346
DHA	Unst	Pellet	52.16109863
DHA	Unst	Pellet	53.70857054
DHA	0.01Thr	Pellet	92.26274341
DHA	0.01Thr	Pellet	94.10993317
DHA	0.01Thr	Pellet	97.13313488
DHA	1Thr	Pellet	34.34551372
DHA	1Thr	Pellet	37.52188265
DHA	1Thr	Pellet	36.99503374
DHA	1CRP	Pellet	31.61988247
DHA	1CRP	Pellet	31.30395935
DHA	1CRP	Pellet	32.82531948
DHA	5CRP	Pellet	34.36322764
DHA	5CRP	Pellet	27.66915587
DHA	5CRP	Pellet	45.45562648
EPA	Unst	Pellet	24.15549696
EPA	Unst	Pellet	24.48166783
EPA	Unst	Pellet	26.79328848
EPA	0.01Thr	Pellet	44.26599083
EPA	0.01Thr	Pellet	52.87867167
EPA	0.01Thr	Pellet	48.11392673
EPA	1Thr	Pellet	41.32710059
EPA	1Thr	Pellet	42.16183251
EPA	1Thr	Pellet	37.54226229
EPA	1CRP	Pellet	60.74010926
EPA	1CRP	Pellet	62.70330293
EPA	1CRP	Pellet	56.20000596
EPA	5CRP	Pellet	33.61617794
EPA	5CRP	Pellet	30.09996707
EPA	5CRP	Pellet	33.2530005
tetranor-12 HETE	1Thr	Pellet	0.565130158
tetranor-12 HETE	1Thr	Pellet	0.464097766
tetranor-12 HETE	1Thr	Pellet	0.434337889
tetranor-12 HETE	1CRP	Pellet	3.310815649
tetranor-12 HETE	1CRP	Pellet	3.48802759
tetranor-12 HETE	1CRP	Pellet	3.803724729
tetranor-12 HETE	5CRP	Pellet	5.099188124
tetranor-12 HETE	5CRP	Pellet	5.24456129
tetranor-12 HETE	5CRP	Pellet	5.187047891
TXB2	Unst	Pellet	4.944659249
TXB2	Unst	Pellet	5.708441762
TXB2	Unst	Pellet	4.105244129
TXB2	0.01Thr	Pellet	8.529390934
TXB2	0.01Thr	Pellet	7.247939784
TXB2	0.01Thr	Pellet	11.79004375
TXB2	1Thr	Pellet	187.0215848
TXB2	1Thr	Pellet	208.6085169
TXB2	1Thr	Pellet	206.3767369
TXB2	1CRP	Pellet	68.13989807
TXB2	1CRP	Pellet	74.42244605
TXB2	1CRP	Pellet	74.66376134
TXB2	5CRP	Pellet	238.9563246
TXB2	5CRP	Pellet	234.3854169
TXB2	5CRP	Pellet	236.7531317
10-HDoHE	5CRP	SN	24.20255771
10-HDoHE	5CRP	SN	23.6606943
10-HDoHE	5CRP	SN	25.19251675
11-HDoHE	5CRP	SN	1.201043531
11-HDoHE	5CRP	SN	1.18713451
11-HDoHE	5CRP	SN	1.137292165
11-HETE	5CRP	SN	8.083131118
11-HETE	5CRP	SN	6.609998606
11-HETE	5CRP	SN	6.122971968
12-HEPE	5CRP	SN	98.04438378
12-HEPE	5CRP	SN	93.95665888
12-HEPE	5CRP	SN	96.65044467
12-HETE	Unst	SN	12.69327476
12-HETE	Unst	SN	12.10779585
12-HETE	Unst	SN	16.39308426
12-HETE	0.01Thr	SN	30.17305822
12-HETE	0.01Thr	SN	23.53381005
12-HETE	0.01Thr	SN	26.30359735
12-HETE	1Thr	SN	768.6713102
12-HETE	1Thr	SN	870.615275
12-HETE	1CRP	SN	814.4171098
12-HETE	1CRP	SN	873.8423859
12-HETE	1CRP	SN	953.1741218
12-HETE	5CRP	SN	3736.509817
12-HETE	5CRP	SN	4369.655414
12-HETE	5CRP	SN	3765.110777
12-HHTrE	Unst	SN	12.76763324
12-HHTrE	Unst	SN	13.40832884
12-HHTrE	Unst	SN	14.77671266
12-HHTrE	0.01Thr	SN	25.4183859
12-HHTrE	0.01Thr	SN	23.090733
12-HHTrE	0.01Thr	SN	23.79349163
12-HHTrE	1Thr	SN	846.2584248
12-HHTrE	1Thr	SN	857.4140674
12-HHTrE	1CRP	SN	242.0373924
12-HHTrE	1CRP	SN	244.6380645
12-HHTrE	1CRP	SN	228.6996883
12-HHTrE	5CRP	SN	1035.990618
12-HHTrE	5CRP	SN	1017.459874
12-HHTrE	5CRP	SN	1021.951542
12-OxoETE	0.01Thr	SN	0.596416916
12-OxoETE	0.01Thr	SN	0.403863538
12-OxoETE	0.01Thr	SN	0.543349128
12-OxoETE	1Thr	SN	10.09370346
12-OxoETE	1Thr	SN	9.265145083
12-OxoETE	1CRP	SN	8.906203675
12-OxoETE	1CRP	SN	8.960029029
12-OxoETE	1CRP	SN	7.327418008
12-OxoETE	5CRP	SN	66.02188893
12-OxoETE	5CRP	SN	66.49267827
12-OxoETE	5CRP	SN	62.00878282
13-HODE	1Thr	SN	11.29480983
13-HODE	1Thr	SN	11.85440253
13-HODE	5CRP	SN	10.75241215
13-HODE	5CRP	SN	13.75004043
13-HODE	5CRP	SN	10.3881557
15-HETE	Unst	SN	1.427653657
15-HETE	Unst	SN	1.196925035
15-HETE	Unst	SN	1.349025958
15-HETE	0.01Thr	SN	2.108179923
15-HETE	0.01Thr	SN	2.168627229
15-HETE	0.01Thr	SN	2.758651484
15-HETE	1Thr	SN	119.0428034
15-HETE	1Thr	SN	122.6053886
15-HETE	1CRP	SN	16.73618795
15-HETE	1CRP	SN	18.39640548
15-HETE	1CRP	SN	18.67583197
15-HETE	5CRP	SN	70.3213197
15-HETE	5CRP	SN	95.70696272
15-HETE	5CRP	SN	72.11332617
9-HODE	5CRP	SN	45.99179597
9-HODE	5CRP	SN	41.99576764
9-HODE	5CRP	SN	44.21146645
AA	Unst	SN	194.5201623
AA	Unst	SN	167.5854511
AA	Unst	SN	199.5990734
AA	0.01Thr	SN	425.4455922
AA	0.01Thr	SN	402.8683367
AA	0.01Thr	SN	464.1628738
AA	1Thr	SN	10726.7968
AA	1Thr	SN	11309.82716
AA	1CRP	SN	6965.383003
AA	1CRP	SN	6748.126813
AA	1CRP	SN	7149.742792
AA	5CRP	SN	20381.97919
AA	5CRP	SN	21483.56933
AA	5CRP	SN	19399.98909
DHA	Unst	SN	43.2502465
DHA	Unst	SN	44.46137333
DHA	Unst	SN	38.83173938
DHA	0.01Thr	SN	67.87085796
DHA	0.01Thr	SN	69.1774155
DHA	0.01Thr	SN	62.21898859
DHA	1Thr	SN	67.57125789
DHA	1Thr	SN	69.40918518
DHA	1CRP	SN	74.41091202
DHA	1CRP	SN	36.32399412
DHA	1CRP	SN	37.61605955
DHA	5CRP	SN	115.324987
DHA	5CRP	SN	101.3332353
DHA	5CRP	SN	99.30363585
EPA	Unst	SN	7.499866708
EPA	Unst	SN	7.601157496
EPA	Unst	SN	10.84316806
EPA	0.01Thr	SN	10.85574505
EPA	0.01Thr	SN	11.03210746
EPA	0.01Thr	SN	21.51698814
EPA	1Thr	SN	87.48431565
EPA	1Thr	SN	84.92583192
EPA	1CRP	SN	47.53571248
EPA	1CRP	SN	49.31353495
EPA	1CRP	SN	44.90617544
EPA	5CRP	SN	142.7547418
EPA	5CRP	SN	131.284702
EPA	5CRP	SN	157.66164
PGD2	5CRP	SN	24.34122687
PGD2	5CRP	SN	15.38181266
PGD2	5CRP	SN	15.81419346
PGE2	5CRP	SN	31.42003358
PGE2	5CRP	SN	33.42543405
PGE2	5CRP	SN	31.68781612
tetranor-12 HETE	1Thr	SN	0.10546442
tetranor-12 HETE	1Thr	SN	0.116123059
tetranor-12 HETE	1CRP	SN	1.533388737
tetranor-12 HETE	1CRP	SN	1.522762602
tetranor-12 HETE	1CRP	SN	1.448826509
tetranor-12 HETE	5CRP	SN	2.216383797
tetranor-12 HETE	5CRP	SN	2.097622564
tetranor-12 HETE	5CRP	SN	2.280191582
TXB2	Unst	SN	47.34413998
TXB2	Unst	SN	47.73043214
TXB2	Unst	SN	48.24753245
TXB2	0.01Thr	SN	75.89075682
TXB2	0.01Thr	SN	89.56344639
TXB2	0.01Thr	SN	88.69005589
TXB2	1Thr	SN	4857.515319
TXB2	1Thr	SN	5296.257716
TXB2	1CRP	SN	841.7645774
TXB2	1CRP	SN	836.2101232
TXB2	1CRP	SN	893.9582825
TXB2	5CRP	SN	3420.727091
TXB2	5CRP	SN	3128.279258
TXB2	5CRP	SN	3757.993121
Mean and Stdev by (Pellet or SN, Conditions, Species)
MoleculeName	Condition	Pellet.or.SN	Mean	Sd	n
10-HDoHE	Unst	Pellet	NA	NA	0
10-HDoHE	0.01Thr	Pellet	10.7520579	0.659074469264814	3
10-HDoHE	1Thr	Pellet	4.844240528	0.340914564609679	3
10-HDoHE	1CRP	Pellet	9.969552434	0.549595369005198	3
10-HDoHE	5CRP	Pellet	24.19388242	0.921986204693	3
11-HDoHE	Unst	Pellet	NA	NA	0
11-HDoHE	0.01Thr	Pellet	2.86994357466667	0.181533129268195	3
11-HDoHE	1Thr	Pellet	0.60683307	0.0837761654926299	3
11-HDoHE	1CRP	Pellet	0.818095074	0.0668097184015064	3
11-HDoHE	5CRP	Pellet	1.76016974566667	0.176381551127265	3
11-HETE	Unst	Pellet	60.7825052766667	5.77115944685906	3
11-HETE	0.01Thr	Pellet	249.193087733333	10.233141900847	3
11-HETE	1Thr	Pellet	71.1839407566667	5.88604787972545	3
11-HETE	1CRP	Pellet	81.7210134633333	2.23507498571895	3
11-HETE	5CRP	Pellet	79.27485979	5.49009673495916	3
12-HEPE	Unst	Pellet	1.21642821166667	0.0936014990109598	3
12-HEPE	0.01Thr	Pellet	17.2116599133333	0.692495896389205	3
12-HEPE	1Thr	Pellet	9.59556911133333	0.297319565515688	3
12-HEPE	1CRP	Pellet	17.4570519766667	0.917490657275046	3
12-HEPE	5CRP	Pellet	53.54209962	1.09681888961819	3
12-HETE	Unst	Pellet	15.4740729966667	2.28264387245331	3
12-HETE	0.01Thr	Pellet	147.7994183	16.2483598407606	3
12-HETE	1Thr	Pellet	353.410283566667	27.4979682754474	3
12-HETE	1CRP	Pellet	837.9089767	80.9662642425513	3
12-HETE	5CRP	Pellet	2796.078804	34.1200807572565	3
12-HHTrE	Unst	Pellet	1.81489472666667	0.10255169291171	3
12-HHTrE	0.01Thr	Pellet	3.077258804	0.171772516361011	3
12-HHTrE	1Thr	Pellet	108.390240733333	4.79333469675952	3
12-HHTrE	1CRP	Pellet	48.09498051	3.82589877907013	3
12-HHTrE	5CRP	Pellet	177.610612733333	0.891806206779912	3
12-OxoETE	Unst	Pellet	NA	NA	0
12-OxoETE	0.01Thr	Pellet	0.361052278	0.0737741361341069	3
12-OxoETE	1Thr	Pellet	0.385022043666667	0.113688850518542	3
12-OxoETE	1CRP	Pellet	0.664520350333333	0.251408243371792	3
12-OxoETE	5CRP	Pellet	3.36040306366667	0.362153899284445	3
13-HODE	Unst	Pellet	NA	NA	0
13-HODE	0.01Thr	Pellet	NA	NA	0
13-HODE	1Thr	Pellet	2.00234440133333	0.338500566144862	3
13-HODE	1CRP	Pellet	1.342021716	0.407266938182588	3
13-HODE	5CRP	Pellet	10.84756825	0.300685612563562	3
15-HETE	Unst	Pellet	0.766492475333333	0.0728266415724477	3
15-HETE	0.01Thr	Pellet	1.80821249233333	0.266685243519624	3
15-HETE	1Thr	Pellet	8.20258198333333	0.513954016375009	3
15-HETE	1CRP	Pellet	3.11371986533333	0.385939793063218	3
15-HETE	5CRP	Pellet	7.94706380533333	0.345963631879311	3
9-HODE	Unst	Pellet	NA	NA	0
9-HODE	0.01Thr	Pellet	NA	NA	0
9-HODE	1Thr	Pellet	NA	NA	0
9-HODE	1CRP	Pellet	NA	NA	0
9-HODE	5CRP	Pellet	9.62485651166667	0.710550038343103	3
AA	Unst	Pellet	1227.37223633333	38.6093461803411	3
AA	0.01Thr	Pellet	1935.48088033333	65.9337565143757	3
AA	1Thr	Pellet	866.131905533333	54.0056211016334	3
AA	1CRP	Pellet	1505.33771833333	108.264436710544	3
AA	5CRP	Pellet	2396.38830166667	90.9438398356308	3
DHA	Unst	Pellet	50.8806608766667	3.6410927206106	3
DHA	0.01Thr	Pellet	94.5019371533333	2.45874533247632	3
DHA	1Thr	Pellet	36.2874767033333	1.70229480847758	3
DHA	1CRP	Pellet	31.9163871	0.802851423363613	3
DHA	5CRP	Pellet	35.8293366633333	8.98341477063833	3
EPA	Unst	Pellet	25.1434844233333	1.4380496959961	3
EPA	0.01Thr	Pellet	48.4195297433333	4.31446551895418	3
EPA	1Thr	Pellet	40.3437317966667	2.46178144687016	3
EPA	1CRP	Pellet	59.8811393833333	3.33565432962835	3
EPA	5CRP	Pellet	32.3230485033333	1.93378973977389	3
PGD2	Unst	Pellet	NA	NA	0
PGD2	0.01Thr	Pellet	NA	NA	0
PGD2	1Thr	Pellet	NA	NA	0
PGD2	1CRP	Pellet	NA	NA	0
PGD2	5CRP	Pellet	NA	NA	0
PGE2	Unst	Pellet	NA	NA	0
PGE2	0.01Thr	Pellet	NA	NA	0
PGE2	1Thr	Pellet	NA	NA	0
PGE2	1CRP	Pellet	NA	NA	0
PGE2	5CRP	Pellet	NA	NA	0
tetranor-12 HETE	Unst	Pellet	NA	NA	0
tetranor-12 HETE	0.01Thr	Pellet	NA	NA	0
tetranor-12 HETE	1Thr	Pellet	0.487855271	0.0685563176549825	3
tetranor-12 HETE	1CRP	Pellet	3.53418932266667	0.249675828743399	3
tetranor-12 HETE	5CRP	Pellet	5.176932435	0.0732125753254304	3
TXB2	Unst	Pellet	4.91944838	0.8018960989748	3
TXB2	0.01Thr	Pellet	9.18912482266667	2.34181846272927	3
TXB2	1Thr	Pellet	200.6689462	11.8715232964754	3
TXB2	1CRP	Pellet	72.40870182	3.69886095430843	3
TXB2	5CRP	Pellet	236.698291066667	2.28594727012197	3
10-HDoHE	Unst	SN	NA	NA	0
10-HDoHE	0.01Thr	SN	NA	NA	0
10-HDoHE	1Thr	SN	NA	NA	0
10-HDoHE	1CRP	SN	NA	NA	0
10-HDoHE	5CRP	SN	24.35192292	0.776757670737636	3
11-HDoHE	Unst	SN	NA	NA	0
11-HDoHE	0.01Thr	SN	NA	NA	0
11-HDoHE	1Thr	SN	NA	NA	0
11-HDoHE	1CRP	SN	NA	NA	0
11-HDoHE	5CRP	SN	1.17515673533333	0.0335210304315152	3
11-HETE	Unst	SN	NA	NA	0
11-HETE	0.01Thr	SN	NA	NA	0
11-HETE	1Thr	SN	NA	NA	0
11-HETE	1CRP	SN	NA	NA	0
11-HETE	5CRP	SN	6.938700564	1.02058302270171	3
12-HEPE	Unst	SN	NA	NA	0
12-HEPE	0.01Thr	SN	NA	NA	0
12-HEPE	1Thr	SN	NA	NA	0
12-HEPE	1CRP	SN	NA	NA	0
12-HEPE	5CRP	SN	96.2171624433333	2.07802161453603	3
12-HETE	Unst	SN	13.7313849566667	2.32361330142035	3
12-HETE	0.01Thr	SN	26.6701552066667	3.33476799229349	3
12-HETE	1Thr	SN	819.6432926	72.0852688111227	2
12-HETE	1CRP	SN	880.4778725	69.6160854731585	3
12-HETE	5CRP	SN	3957.09200266667	357.576467355555	3
12-HHTrE	Unst	SN	13.65089158	1.02626874701226	3
12-HHTrE	0.01Thr	SN	24.1008701766667	1.19388156193686	3
12-HHTrE	1Thr	SN	851.8362461	7.88823053095358	2
12-HHTrE	1CRP	SN	238.458381733333	8.55072786301067	3
12-HHTrE	5CRP	SN	1025.13401133333	9.66660238096042	3
12-OxoETE	Unst	SN	NA	NA	0
12-OxoETE	0.01Thr	SN	0.514543194	0.0994562075489106	3
12-OxoETE	1Thr	SN	9.6794242715	0.58587924698562	2
12-OxoETE	1CRP	SN	8.39788357066667	0.927440932256472	3
12-OxoETE	5CRP	SN	64.8411166733333	2.46414223274915	3
13-HODE	Unst	SN	NA	NA	0
13-HODE	0.01Thr	SN	NA	NA	0
13-HODE	1Thr	SN	11.57460618	0.395691792872489	2
13-HODE	1CRP	SN	NA	NA	0
13-HODE	5CRP	SN	11.63020276	1.84484538666657	3
15-HETE	Unst	SN	1.32453488333333	0.11729784229154	3
15-HETE	0.01Thr	SN	2.34515287866667	0.359373471002136	3
15-HETE	1Thr	SN	120.824096	2.51912815347483	2
15-HETE	1CRP	SN	17.9361418	1.04854028173733	3
15-HETE	5CRP	SN	79.3805361966667	14.1674618073769	3
9-HODE	Unst	SN	NA	NA	0
9-HODE	0.01Thr	SN	NA	NA	0
9-HODE	1Thr	SN	NA	NA	0
9-HODE	1CRP	SN	NA	NA	0
9-HODE	5CRP	SN	44.0663433533333	2.00196307119543	3
AA	Unst	SN	187.2348956	17.2053577806264	3
AA	0.01Thr	SN	430.8256009	30.9994103135024	3
AA	1Thr	SN	11018.31198	412.264721193635	2
AA	1CRP	SN	6954.417536	201.032409692886	3
AA	5CRP	SN	20421.84587	1042.36206198244	3
DHA	Unst	SN	42.1811197366667	2.9631855544	3
DHA	0.01Thr	SN	66.4224206833333	3.69843266449197	3
DHA	1Thr	SN	68.490221535	1.29961085008681	2
DHA	1CRP	SN	49.4503218966667	21.6261566799937	3
DHA	5CRP	SN	105.320619383333	8.7232647007251	3
EPA	Unst	SN	8.648064088	1.90169031176242	3
EPA	0.01Thr	SN	14.4682802166667	6.10499700788312	3
EPA	1Thr	SN	86.205073785	1.80912119503846	2
EPA	1CRP	SN	47.2518076233333	2.21735336343264	3
EPA	5CRP	SN	143.900361266667	13.2257342909861	3
PGD2	Unst	SN	NA	NA	0
PGD2	0.01Thr	SN	NA	NA	0
PGD2	1Thr	SN	NA	NA	0
PGD2	1CRP	SN	NA	NA	0
PGD2	5CRP	SN	18.5124109966667	5.05252997546468	3
PGE2	Unst	SN	NA	NA	0
PGE2	0.01Thr	SN	NA	NA	0
PGE2	1Thr	SN	NA	NA	0
PGE2	1CRP	SN	NA	NA	0
PGE2	5CRP	SN	32.17776125	1.08878025059104	3
tetranor-12 HETE	Unst	SN	NA	NA	0
tetranor-12 HETE	0.01Thr	SN	NA	NA	0
tetranor-12 HETE	1Thr	SN	0.1107937395	0.0075367959151194	2
tetranor-12 HETE	1CRP	SN	1.50165928266667	0.0460619709331295	3
tetranor-12 HETE	5CRP	SN	2.198065981	0.0926526760036022	3
TXB2	Unst	SN	47.7740348566667	0.453271868075563	3
TXB2	0.01Thr	SN	84.7147530333333	7.6542723116612	3
TXB2	1Thr	SN	5076.8865175	310.23772411274	2
TXB2	1CRP	SN	857.310994366667	31.8587630960563	3
TXB2	5CRP	SN	3435.66649	315.122637310392	3

## Sheet: Supplementary Figure 2
Data for Supplementary Figure 2
Lipid	pmol	Average	sd
PC 18:0-20:4	26.5743	650814	125335
PC 18:0-20:4	53.1487	1.32239e+06	121400
PC 18:0-20:4	106.297	4.16693e+06	213944
PC 18:0-20:4	212.595	1.06436e+07	778517
PC 18:0-20:4	425.189	2.57054e+07	1.07077e+06
PC 18:0-20:4	850.378	5.36829e+07	5.58563e+06
PC 18:0-20:4	1700.76	1.13285e+08	1.1599e+07
PC 18:0-20:4	3401.51	2.15219e+08	1.26741e+07
PC 18:0-20:4	6803.03	4.80548e+08	2.18521e+07
PE 18:0-20:4	0.879589	-50365.5	-13207
PE 18:0-20:4	1.75918	21316.7	8441.85
PE 18:0-20:4	3.51836	153125	16464
PE 18:0-20:4	7.03671	582158	59126.5
PE 18:0-20:4	14.0734	1.49264e+06	31136.4
PE 18:0-20:4	28.1468	3.54804e+06	234579
PE 18:0-20:4	56.2937	7.55373e+06	1.14588e+06
PE 18:0-20:4	112.587	1.51521e+07	1.16298e+06
PE 18:0-20:4	225.175	3.04566e+07	1.75334e+06
PG 18:0-20:4	5.05695	138026	30127.7
PG 18:0-20:4	10.1139	352313	46931.9
PG 18:0-20:4	20.2278	1.09125e+06	76986.5
PG 18:0-20:4	40.4556	3.11154e+06	261785
PG 18:0-20:4	80.9112	8.53887e+06	374224
PG 18:0-20:4	161.822	1.95275e+07	1.21898e+06
PG 18:0-20:4	323.645	4.11108e+07	4.76883e+06
PG 18:0-20:4	647.29	9.66289e+07	4.31466e+06
PG 18:0-20:4	1294.58	2.28922e+08	1.94971e+07
PI 18:0-20:4	6.02722	-64807.2	-17154.5
PI 18:0-20:4	12.0544	64347.3	8702.38
PI 18:0-20:4	24.1089	204561	7054.64
PI 18:0-20:4	48.2178	568959	30965.3
PI 18:0-20:4	96.4355	1.28179e+06	69432.2
PI 18:0-20:4	192.871	2.45372e+06	98952.1
PI 18:0-20:4	385.742	5.501e+06	482120
DAG 15:0-18:1-d7	2.12747	3.93479e+06	1.46552e+06
DAG 15:0-18:1-d7	4.25495	5.39756e+06	1.04394e+06
DAG 15:0-18:1-d7	8.5099	1.17463e+07	1.40691e+06
DAG 15:0-18:1-d7	17.0198	23223170	5.24297e+06
DAG 15:0-18:1-d7	34.0396	6.36309e+07	1.51516e+07
DAG 15:0-18:1-d7	68.0792	1.20922e+08	2.02283e+07
DAG 15:0-18:1-d7	136.158	279258824	2.73355e+07
DAG 15:0-18:1-d7	272.317	5.08261e+08	1.04192e+08
DAG 15:0-18:1-d7	544.634	1066867240	2.06702e+08
ChE 18:1-d7	66.5254	33115452	4.4764e+06
ChE 18:1-d7	133.051	57035548	6.49983e+06
ChE 18:1-d7	266.101	105707101	4.80254e+06
ChE 18:1-d7	532.203	2.26128e+08	1.26961e+07
ChE 18:1-d7	1064.41	5.47078e+08	1.56657e+07
ChE 18:1-d7	2128.81	1053096860	3.88307e+07
ChE 18:1-d7	4257.62	1906168576	8.31924e+07
ChE 18:1-d7	8515.25	3137793593	7.41058e+07
ChE 18:1-d7	17030.5	5031651968	1.52997e+08
